# Supplementary material for: Kullback Leibler divergence in complete bacterial and phage genomes
Source: PeerJ. 2017 Nov 30;5:e4026. doi: 10.7717/peerj.4026 (PMC5712468; doi:10.7717/peerj.4026)
Supplement: Supplemental Information 2 [file peerj-05-4026-s002.xlsx]

## Sheet: Sheet1
Subsystems	Wigglesworthia glossinidia	Borrelia garinii	Mycoplasma mycoides	Ureaplasma parvum serovar	Buchnera aphidicola	Mean	SD		Subsystems	Bifidobacterium adolescentis	Bacillus B-14905	Nostoc sp. PCC 7120	Salmonella bongori 12149	Chlamydophila pneumoniae CWL029	Mean	SD
Amino Acids and Derivatives	0.181667	0.089864	0.083018	0.071156	0.107904	0.026448	0.024278		Amino Acids and Derivatives	0.013082	0.00727	0.009977	0.007613	0.022168	0.026448	0.024278
Carbohydrates	0.155697	0.068333	0.062019	0.120993	0.104976	0.025076	0.027684		Carbohydrates	0.009916	0.007045	0.009251	0.004262	0.014652	0.025076	0.027684
Cell Division and Cell Cycle	0.15396	0.08511	0.0918	0.117529	0.104985	0.036194	0.035812		Cell Division and Cell Cycle	0.017906	0.012646	0.014501	0.013094	0.019063	0.036194	0.035812
DNA Metabolism	0.198074	0.127436	0.134179	0.112289	0.171008	0.036898	0.034163		DNA Metabolism	0.023253	0.00929	0.009561	0.015587	0.016423	0.036898	0.034163
Membrane Transport	0.1909	0.117252	0.098956	0.068508	0.117091	0.037892	0.028551		Membrane Transport	0.046139	0.01228	0.016537	0.007486	0.034018	0.037892	0.028551
Nitrogen Metabolism	0.220069	0.129363	0.123182	0.063101	0.155575	0.036993	0.035715		Nitrogen Metabolism	0.08306	0.015539	0.003954	0.01021	0.024855	0.036993	0.035715
Protein Metabolism	0.170272	0.077829	0.064842	0.05749	0.106925	0.019957	0.019666		Protein Metabolism	0.013529	0.004938	0.007096	0.005267	0.012759	0.019957	0.019666
RNA Metabolism	0.116271	0.110701	0.139335	0.108356	0.084783	0.029344	0.027825		RNA Metabolism	0.025487	0.009273	0.012121	0.009486	0.015354	0.029344	0.027825

## Sheet: Sheet4
Amino Acids and Derivatives				DNA Metabolism				Protein Metabolism				Carbohydrates				Cell Division and Cell Cycle				Fatty Acids and Lipids				Nitrogen Metabolism				Regulation and Cell signaling				Secondary metabolism
Bacteria	GC	KLD		Bacteria	GC	KLD		Bacteria	GC	KLD		Bacteria	GC	KLD		Bacteria	GC	KLD		Bacteria	GC	KLD		Bacteria	GC	KLD		Bacteria	GC	KLD		Bacteria	GC	KLD		Bacteria	KLD	GC
Acidobacteria bacterium Ellin345	0.583838	0.010668		Synechocystis sp. PCC 6803	0.473634	0.016685		Synechocystis sp. PCC 6803	0.473634	0.008517		Synechocystis sp. PCC 6803	0.473634	0.008238		Synechocystis sp. PCC 6803	0.473634	0.014788		Synechocystis sp. PCC 6803	0.473634	0.014841		Synechocystis sp. PCC 6803	0.473634	0.008993		Synechocystis sp. PCC 6803	0.473634	0.019969		Geobacter uraniumreducens Rf4	0.542386	0.085641
Acinetobacter sp. ADP1	0.404296	0.004669		Geobacter uraniumreducens Rf4	0.542386	0.008848		Geobacter uraniumreducens Rf4	0.542386	0.005094		Geobacter uraniumreducens Rf4	0.542386	0.006292		Geobacter uraniumreducens Rf4	0.542386	0.007656		Geobacter uraniumreducens Rf4	0.542386	0.023431		Geobacter uraniumreducens Rf4	0.542386	0.028325		Geobacter uraniumreducens Rf4	0.542386	0.01585		Magnetococcus sp. MC-1	0.541987	0.02553
Actinobacillus pleuropneumoniae serovar 1 str. 4074	0.413769	0.006311		Magnetococcus sp. MC-1	0.541987	0.020158		Magnetococcus sp. MC-1	0.541987	0.011333		Magnetococcus sp. MC-1	0.541987	0.013984		Magnetococcus sp. MC-1	0.541987	0.02496		Magnetococcus sp. MC-1	0.541987	0.061554		Magnetococcus sp. MC-1	0.541987	0.011707		Magnetococcus sp. MC-1	0.541987	0.011474		Agrobacterium tumefaciens str. C58	0.590413	0.068958
Agrobacterium tumefaciens str. C58	0.590413	0.013975		Croceibacter atlanticus HTCC2559	0.339151	0.026611		Croceibacter atlanticus HTCC2559	0.339151	0.014002		Croceibacter atlanticus HTCC2559	0.339151	0.016296		Croceibacter atlanticus HTCC2559	0.339151	0.026976		Croceibacter atlanticus HTCC2559	0.339151	0.02801		Croceibacter atlanticus HTCC2559	0.339151	0.036466		Croceibacter atlanticus HTCC2559	0.339151	0.030373		Trichodesmium erythraeum IMS101	0.34275	0.085195
Agrobacterium tumefaciens str. C58	0.59043	0.014294		Agrobacterium tumefaciens str. C58	0.590413	0.023256		Agrobacterium tumefaciens str. C58	0.590413	0.010394		Agrobacterium tumefaciens str. C58	0.590413	0.012811		Agrobacterium tumefaciens str. C58	0.590413	0.027417		Agrobacterium tumefaciens str. C58	0.590413	0.018514		Agrobacterium tumefaciens str. C58	0.590413	0.017674		Agrobacterium tumefaciens str. C58	0.590413	0.021682		Rhizobium leguminosarum bv. viciae 3841	0.608547	0.032323
Alcanivorax borkumensis SK2	0.547278	0.013113		Trichodesmium erythraeum IMS101	0.34275	0.021749		Trichodesmium erythraeum IMS101	0.34275	0.008413		Trichodesmium erythraeum IMS101	0.34275	0.006202		Trichodesmium erythraeum IMS101	0.34275	0.013177		Trichodesmium erythraeum IMS101	0.34275	0.01892		Trichodesmium erythraeum IMS101	0.34275	0.008209		Trichodesmium erythraeum IMS101	0.34275	0.024731		Erythrobacter litoralis HTCC2594	0.630696	0.148662
Alkalilimnicola ehrlichei MLHE-1	0.675313	0.04978		Rhizobium leguminosarum bv. viciae 3841	0.608547	0.023282		Rhizobium leguminosarum bv. viciae 3841	0.608547	0.012448		Rhizobium leguminosarum bv. viciae 3841	0.608547	0.017255		Rhizobium leguminosarum bv. viciae 3841	0.608547	0.028413		Rhizobium leguminosarum bv. viciae 3841	0.608547	0.021751		Rhizobium leguminosarum bv. viciae 3841	0.608547	0.016174		Rhizobium leguminosarum bv. viciae 3841	0.608547	0.033467		Shigella flexneri 2a str. 2457T	0.509057	0.012014
Alteromonas macleodii 'Deep ecotype'	0.448738	0.002952		Sulfitobacter sp. EE-36	0.60311	0.032767		Sulfitobacter sp. EE-36	0.60311	0.016941		Sulfitobacter sp. EE-36	0.60311	0.02299		Sulfitobacter sp. EE-36	0.60311	0.045329		Sulfitobacter sp. EE-36	0.60311	0.024344		Sulfitobacter sp. EE-36	0.60311	0.035475		Sulfitobacter sp. EE-36	0.60311	0.045094		Agrobacterium tumefaciens str. C58	0.59043	0.068958
Anabaena variabilis ATCC 29413	0.413832	0.009452		Wolbachia pipientis wMel	0.352348	0.034339		Wolbachia pipientis wMel	0.352348	0.029026		Wolbachia pipientis wMel	0.352348	0.031519		Wolbachia pipientis wMel	0.352348	0.03635		Wolbachia pipientis wMel	0.352348	0.093275		Wolbachia pipientis wMel	0.352348	0.050879		Wolbachia pipientis wMel	0.352348	0.069748		Methylococcus capsulatus str. Bath	0.635846	0.09375
Anaplasma marginale str. St. Maries	0.497627	0.019343		Campylobacter jejuni RM1221	0.303061	0.071986		Campylobacter jejuni RM1221	0.303061	0.037521		Campylobacter jejuni RM1221	0.303061	0.030745		Campylobacter jejuni RM1221	0.303061	0.052456		Campylobacter jejuni RM1221	0.303061	0.043304		Campylobacter jejuni RM1221	0.303061	0.059837		Campylobacter jejuni RM1221	0.303061	0.084032		Burkholderia cenocepacia J2315	0.669011	0.052877
Anaplasma phagocytophilum HZ	0.416359	0.025611		Mycoplasma mobile 163K	0.249513	0.12501		Mycoplasma mobile 163K	0.249513	0.076677		Mycoplasma mobile 163K	0.249513	0.076913		Mycoplasma mobile 163K	0.249513	0.109879		Mycoplasma mobile 163K	0.249513	0.109732		Mycoplasma mobile 163K	0.249513	0.16708		Mycoplasma mobile 163K	0.249513	0.121354		Pseudoalteromonas atlantica T6c	0.446048	0.08901
Aquifex aeolicus VF5	0.433016	0.046913		Erythrobacter litoralis HTCC2594	0.630696	0.042867		Erythrobacter litoralis HTCC2594	0.630696	0.01888		Erythrobacter litoralis HTCC2594	0.630696	0.02251		Erythrobacter litoralis HTCC2594	0.630696	0.047266		Erythrobacter litoralis HTCC2594	0.630696	0.025291		Erythrobacter litoralis HTCC2594	0.630696	0.035971		Erythrobacter litoralis HTCC2594	0.630696	0.042981		Shigella flexneri 2a str. 301	0.508894	0.012014
Aurantimonas sp. SI85-9A1	0.667441	0.040719		Shigella flexneri 2a str. 2457T	0.509057	0.015108		Shigella flexneri 2a str. 2457T	0.509057	0.004312		Shigella flexneri 2a str. 2457T	0.509057	0.0034		Shigella flexneri 2a str. 2457T	0.509057	0.014121		Shigella flexneri 2a str. 2457T	0.509057	0.00712		Shigella flexneri 2a str. 2457T	0.509057	0.00702		Shigella flexneri 2a str. 2457T	0.509057	0.009495		Pseudomonas syringae pv. tomato str. DC3000	0.583392	0.034878
Azoarcus sp. EbN1	0.646976	0.034361		Streptococcus pyogenes M1 GAS	0.385135	0.012888		Streptococcus pyogenes M1 GAS	0.385135	0.006291		Streptococcus pyogenes M1 GAS	0.385135	0.007841		Streptococcus pyogenes M1 GAS	0.385135	0.016709		Streptococcus pyogenes M1 GAS	0.385135	0.007936		Streptococcus pyogenes M1 GAS	0.385135	0.016631		Streptococcus pyogenes M1 GAS	0.385135	0.025401		Salmonella bongori 12149	0.513297	0.100238
Azotobacter vinelandii	0.656559	0.051322		Agrobacterium tumefaciens str. C58	0.59043	0.023187		Agrobacterium tumefaciens str. C58	0.59043	0.010625		Agrobacterium tumefaciens str. C58	0.59043	0.01317		Agrobacterium tumefaciens str. C58	0.59043	0.029064		Agrobacterium tumefaciens str. C58	0.59043	0.019148		Agrobacterium tumefaciens str. C58	0.59043	0.019954		Agrobacterium tumefaciens str. C58	0.59043	0.021135		Vibrio vulnificus CMCP6	0.466907	0.052206
Bacillus anthracis str. 'Ames Ancestor'	0.35243	0.013824		Nostoc sp. PCC 7120	0.412683	0.009561		Nostoc sp. PCC 7120	0.412683	0.007096		Nostoc sp. PCC 7120	0.412683	0.009251		Nostoc sp. PCC 7120	0.412683	0.014501		Nostoc sp. PCC 7120	0.412683	0.021785		Nostoc sp. PCC 7120	0.412683	0.003954		Nostoc sp. PCC 7120	0.412683	0.017518		Salmonella typhimurium LT2	0.522387	0.099395
Bacillus anthracis str. Ames	0.353768	0.013866		Methylococcus capsulatus str. Bath	0.635846	0.040578		Methylococcus capsulatus str. Bath	0.635846	0.020992		Methylococcus capsulatus str. Bath	0.635846	0.027997		Methylococcus capsulatus str. Bath	0.635846	0.038448		Methylococcus capsulatus str. Bath	0.635846	0.033755		Methylococcus capsulatus str. Bath	0.635846	0.023421		Methylococcus capsulatus str. Bath	0.635846	0.071729		Geobacillus kaustophilus HTA426	0.519804	0.071988
Bacillus anthracis str. Sterne	0.353794	0.014221		Thermobifida fusca YX	0.675029	0.070733		Thermobifida fusca YX	0.675029	0.032977		Thermobifida fusca YX	0.675029	0.055535		Thermobifida fusca YX	0.675029	0.059936		Thermobifida fusca YX	0.675029	0.055716		Thermobifida fusca YX	0.675029	0.066221		Thermobifida fusca YX	0.675029	0.086475		Legionella pneumophila str. Lens	0.384145	0.093982
Bacillus B-14905	0.375634	0.00727		Burkholderia cenocepacia J2315	0.669011	0.051621		Burkholderia cenocepacia J2315	0.669011	0.019059		Burkholderia cenocepacia J2315	0.669011	0.043758		Burkholderia cenocepacia J2315	0.669011	0.028606		Burkholderia cenocepacia J2315	0.669011	0.051472		Burkholderia cenocepacia J2315	0.669011	0.050155		Burkholderia cenocepacia J2315	0.669011	0.06262		Pseudomonas syringae pv. phaseolicola 1448A	0.579133	0.02369
Bacillus cereus ATCC 10987	0.354942	0.013948		Desulfitobacterium sp. Y51	0.473599	0.006298		Desulfitobacterium sp. Y51	0.473599	0.004375		Desulfitobacterium sp. Y51	0.473599	0.004392		Desulfitobacterium sp. Y51	0.473599	0.006937		Desulfitobacterium sp. Y51	0.473599	0.009802		Desulfitobacterium sp. Y51	0.473599	0.019752		Desulfitobacterium sp. Y51	0.473599	0.009766		Pseudomonas fluorescens Pf-5	0.633049	0.028629
Bacillus cereus ATCC 14579	0.352885	0.013663		Streptococcus pneumoniae R6	0.39716	0.011822		Streptococcus pneumoniae R6	0.39716	0.006546		Streptococcus pneumoniae R6	0.39716	0.008663		Streptococcus pneumoniae R6	0.39716	0.016872		Streptococcus pneumoniae R6	0.39716	0.007215		Streptococcus pneumoniae R6	0.39716	0.012626		Streptococcus pneumoniae R6	0.39716	0.020818		Pseudomonas fluorescens PfO-1	0.605207	0.019832
Bacillus cereus G9241	0.352467	0.014272		Mycobacterium avium subsp. paratuberculosis str. k10	0.692986	0.081437		Mycobacterium avium subsp. paratuberculosis str. k10	0.692986	0.047161		Mycobacterium avium subsp. paratuberculosis str. k10	0.692986	0.037898		Mycobacterium avium subsp. paratuberculosis str. k10	0.692986	0.07389		Mycobacterium avium subsp. paratuberculosis str. k10	0.692986	0.054325		Mycobacterium avium subsp. paratuberculosis str. k10	0.692986	0.04571		Mycobacterium avium subsp. paratuberculosis str. k10	0.692986	0.081002		Thiobacillus denitrificans ATCC 25259	0.660672	0.019523
Bacillus cereus ZK	0.353519	0.014052		Silicibacter sp. TM1040	0.598479	0.029946		Silicibacter sp. TM1040	0.598479	0.015594		Silicibacter sp. TM1040	0.598479	0.021024		Silicibacter sp. TM1040	0.598479	0.036462		Silicibacter sp. TM1040	0.598479	0.027534		Silicibacter sp. TM1040	0.598479	0.027073		Silicibacter sp. TM1040	0.598479	0.032383		Stenotrophomonas maltophilia K279a	0.663525	0.110265
Bacillus clausii KSM-K16	0.447533	0.004597		Mycoplasma synoviae 53	0.284952	0.130322		Mycoplasma synoviae 53	0.284952	0.060321		Mycoplasma synoviae 53	0.284952	0.053017		Mycoplasma synoviae 53	0.284952	0.077674		Mycoplasma synoviae 53	0.284952	0.133372		Mycoplasma synoviae 53	0.284952	0.126245		Mycoplasma synoviae 53	0.284952	0.149856		Burkholderia pseudomallei S13	0.680957	0.048233
Bacillus halodurans C-125	0.436855	0.007744		Chlamydophila pneumoniae AR39	0.405726	0.015975		Chlamydophila pneumoniae AR39	0.405726	0.012749		Chlamydophila pneumoniae AR39	0.405726	0.014845		Chlamydophila pneumoniae AR39	0.405726	0.021493		Chlamydophila pneumoniae AR39	0.405726	0.03769		Chlamydophila pneumoniae AR39	0.405726	0.024855		Chlamydophila pneumoniae AR39	0.405726	0.029056		Serratia marcescens Db11	0.594907	0.076804
Bacillus licheniformis ATCC 14580	0.461947	0.007255		Mycoplasma mycoides subsp. mycoides SC str. PG1	0.239657	0.134179		Mycoplasma mycoides subsp. mycoides SC str. PG1	0.239657	0.064842		Mycoplasma mycoides subsp. mycoides SC str. PG1	0.239657	0.062019		Mycoplasma mycoides subsp. mycoides SC str. PG1	0.239657	0.0918		Mycoplasma mycoides subsp. mycoides SC str. PG1	0.239657	0.107986		Mycoplasma mycoides subsp. mycoides SC str. PG1	0.239657	0.123182		Mycoplasma mycoides subsp. mycoides SC str. PG1	0.239657	0.124134		Escherichia coli W3110	0.507996	0.017854
Bacillus subtilis subsp. subtilis str. 168	0.435177	0.007301		Shewanella sp.ANA-3	0.479282	0.00475		Shewanella sp.ANA-3	0.479282	0.004625		Shewanella sp.ANA-3	0.479282	0.003876		Shewanella sp.ANA-3	0.479282	0.006145		Shewanella sp.ANA-3	0.479282	0.006577		Shewanella sp.ANA-3	0.479282	0.06756		Shewanella sp.ANA-3	0.479282	0.020847		Nitrosomonas europaea ATCC 19718	0.507182	0.079856
Bacillus thuringiensis serovar konkukian str. 97-27	0.354053	0.01456		Pseudoalteromonas atlantica T6c	0.446048	0.008094		Pseudoalteromonas atlantica T6c	0.446048	0.002963		Pseudoalteromonas atlantica T6c	0.446048	0.003939		Pseudoalteromonas atlantica T6c	0.446048	0.005617		Pseudoalteromonas atlantica T6c	0.446048	0.008293		Pseudoalteromonas atlantica T6c	0.446048	0.028271		Pseudoalteromonas atlantica T6c	0.446048	0.008149		Alcanivorax borkumensis SK2	0.547278	0.027459
Bacteriovorax marinus SJ	0.367422	0.021271		Corynebacterium diphtheriae NCTC 13129	0.534785	0.025597		Corynebacterium diphtheriae NCTC 13129	0.534785	0.013201		Corynebacterium diphtheriae NCTC 13129	0.534785	0.010343		Corynebacterium diphtheriae NCTC 13129	0.534785	0.020371		Corynebacterium diphtheriae NCTC 13129	0.534785	0.047712		Corynebacterium diphtheriae NCTC 13129	0.534785	0.022444		Corynebacterium diphtheriae NCTC 13129	0.534785	0.024743		Ralstonia eutropha JMP134	0.644334	0.050784
Bacteroides fragilis 638R	0.433482	0.008282		Shigella flexneri 2a str. 301	0.508894	0.013403		Shigella flexneri 2a str. 301	0.508894	0.004295		Shigella flexneri 2a str. 301	0.508894	0.003434		Shigella flexneri 2a str. 301	0.508894	0.015028		Shigella flexneri 2a str. 301	0.508894	0.007238		Shigella flexneri 2a str. 301	0.508894	0.007177		Shigella flexneri 2a str. 301	0.508894	0.00927		Photobacterium profundum SS9	0.417338	0.05302
Bacteroides fragilis ATCC 25285	0.431142	0.00883		Streptococcus pyogenes MGAS5005	0.385344	0.013967		Streptococcus pyogenes MGAS5005	0.385344	0.005959		Streptococcus pyogenes MGAS5005	0.385344	0.007429		Streptococcus pyogenes MGAS5005	0.385344	0.016688		Streptococcus pyogenes MGAS5005	0.385344	0.007308		Streptococcus pyogenes MGAS5005	0.385344	0.016801		Streptococcus pyogenes MGAS5005	0.385344	0.024572		Proteus mirabilis HI4320	0.388384	0.080162
Bacteroides fragilis NCTC 9343	0.430535	0.008235		Pseudomonas syringae pv. tomato str. DC3000	0.583392	0.021776		Pseudomonas syringae pv. tomato str. DC3000	0.583392	0.010592		Pseudomonas syringae pv. tomato str. DC3000	0.583392	0.013387		Pseudomonas syringae pv. tomato str. DC3000	0.583392	0.018934		Pseudomonas syringae pv. tomato str. DC3000	0.583392	0.013313		Pseudomonas syringae pv. tomato str. DC3000	0.583392	0.012176		Pseudomonas syringae pv. tomato str. DC3000	0.583392	0.019455		Corynebacterium efficiens YS-314	0.6314	0.107383
Bacteroides fragilis YCH46	0.432043	0.009216		Candidatus Blochmannia floridanus	0.273832	0.120881		Candidatus Blochmannia floridanus	0.273832	0.083254		Candidatus Blochmannia floridanus	0.273832	0.073266		Candidatus Blochmannia floridanus	0.273832	0.082226		Candidatus Blochmannia floridanus	0.273832	0.050224		Candidatus Blochmannia floridanus	0.273832	0.088594		Candidatus Blochmannia floridanus	0.273832	0.056823		Sphingopyxis alaskensis RB2256	0.655015	0.06549
Bacteroides thetaiotaomicron VPI-5482	0.428372	0.008089		Listeria monocytogenes str. 1/2a F6854	0.378461	0.012697		Listeria monocytogenes str. 1/2a F6854	0.378461	0.00697		Listeria monocytogenes str. 1/2a F6854	0.378461	0.010039		Listeria monocytogenes str. 1/2a F6854	0.378461	0.013494		Listeria monocytogenes str. 1/2a F6854	0.378461	0.01016		Listeria monocytogenes str. 1/2a F6854	0.378461	0.014817		Listeria monocytogenes str. 1/2a F6854	0.378461	0.022283		Exiguobacterium sp. 255-15	0.477897	0.087186
Bartonella bacilliformis KC583	0.384253	0.004523		Salmonella bongori 12149	0.513297	0.015587		Salmonella bongori 12149	0.513297	0.005267		Salmonella bongori 12149	0.513297	0.004262		Salmonella bongori 12149	0.513297	0.013094		Salmonella bongori 12149	0.513297	0.010159		Salmonella bongori 12149	0.513297	0.01021		Salmonella bongori 12149	0.513297	0.011034		Mycobacterium tuberculosis H37Rv	0.656141	0.045892
Bartonella henselae str. Houston-1	0.382303	0.00334		Staphylococcus aureus subsp. aureus Mu50	0.328475	0.032147		Staphylococcus aureus subsp. aureus Mu50	0.328475	0.014652		Staphylococcus aureus subsp. aureus Mu50	0.328475	0.015168		Staphylococcus aureus subsp. aureus Mu50	0.328475	0.032386		Staphylococcus aureus subsp. aureus Mu50	0.328475	0.022421		Staphylococcus aureus subsp. aureus Mu50	0.328475	0.020517		Staphylococcus aureus subsp. aureus Mu50	0.328475	0.061917		Azotobacter vinelandii	0.656559	0.037281
Bartonella quintana str. Toulouse	0.387968	0.003422		Bartonella quintana str. Toulouse	0.387968	0.004226		Bartonella quintana str. Toulouse	0.387968	0.003536		Bartonella quintana str. Toulouse	0.387968	0.00191		Bartonella quintana str. Toulouse	0.387968	0.006112		Tropheryma whipplei str. Twist	0.46332	0.005139		Bartonella quintana str. Toulouse	0.387968	0.010323		Bartonella quintana str. Toulouse	0.387968	0.016214		Vibrio cholerae MAK 757	0.476122	0.051399
Bdellovibrio bacteriovorus HD100	0.506455	0.008004		Tropheryma whipplei str. Twist	0.46332	0.010731		Tropheryma whipplei str. Twist	0.46332	0.019878		Tropheryma whipplei str. Twist	0.46332	0.019016		Tropheryma whipplei str. Twist	0.46332	0.019417		Nitrosococcus oceani ATCC 19707	0.503419	0.019637		Tropheryma whipplei str. Twist	0.46332	0.021557		Tropheryma whipplei str. Twist	0.46332	0.024457		Yersinia pseudotuberculosis IP 32953	0.475504	0.07278
Bifidobacterium adolescentis	0.591706	0.013082		Nitrosococcus oceani ATCC 19707	0.503419	0.011704		Nitrosococcus oceani ATCC 19707	0.503419	0.012663		Nitrosococcus oceani ATCC 19707	0.503419	0.014005		Nitrosococcus oceani ATCC 19707	0.503419	0.0203		Wolbachia endosymbiont strain TRS of Brugia malayi	0.341791	0.073703		Nitrosococcus oceani ATCC 19707	0.503419	0.010491		Nitrosococcus oceani ATCC 19707	0.503419	0.030415		Rhodoferax ferrireducens DSM 15236	0.59596	0.048106
Bifidobacterium longum DJO10A	0.590668	0.016873		Wolbachia endosymbiont strain TRS of Brugia malayi	0.341791	0.036476		Wolbachia endosymbiont strain TRS of Brugia malayi	0.341791	0.031243		Wolbachia endosymbiont strain TRS of Brugia malayi	0.341791	0.03105		Wolbachia endosymbiont strain TRS of Brugia malayi	0.341791	0.038063		Oceanobacillus iheyensis HTE831	0.356813	0.010793		Wolbachia endosymbiont strain TRS of Brugia malayi	0.341791	0.049497		Wolbachia endosymbiont strain TRS of Brugia malayi	0.341791	0.067618		Alteromonas macleodii 'Deep ecotype'	0.448738	0.064775
Bifidobacterium longum NCC2705	0.601273	0.016576		Oceanobacillus iheyensis HTE831	0.356813	0.020486		Oceanobacillus iheyensis HTE831	0.356813	0.010504		Oceanobacillus iheyensis HTE831	0.356813	0.012851		Oceanobacillus iheyensis HTE831	0.356813	0.019563		Streptococcus pneumoniae 23F	0.394886	0.007292		Oceanobacillus iheyensis HTE831	0.356813	0.023934		Oceanobacillus iheyensis HTE831	0.356813	0.020232		Vibrio sp. Ex25	0.44902	0.044019
Blastopirellula marina DSM 3645	0.570376	0.011634		Streptococcus pneumoniae 23F	0.394886	0.012898		Streptococcus pneumoniae 23F	0.394886	0.009798		Streptococcus pneumoniae 23F	0.394886	0.012441		Streptococcus pneumoniae 23F	0.394886	0.018552		Campylobacter jejuni subsp. jejuni 84-25	0.304368	0.043501		Streptococcus pneumoniae 23F	0.394886	0.035747		Streptococcus pneumoniae 23F	0.394886	0.021245		Haemophilus influenzae R2846	0.379717	0.104676
Bordetella avium	0.616048	0.027723		Campylobacter jejuni subsp. jejuni 84-25	0.304368	0.068867		Campylobacter jejuni subsp. jejuni 84-25	0.304368	0.037296		Campylobacter jejuni subsp. jejuni 84-25	0.304368	0.032107		Campylobacter jejuni subsp. jejuni 84-25	0.304368	0.050944		Bacteroides fragilis 638R	0.433482	0.031562		Campylobacter jejuni subsp. jejuni 84-25	0.304368	0.0456		Campylobacter jejuni subsp. jejuni 84-25	0.304368	0.086161		Azoarcus sp. EbN1	0.646976	0.098444
Bordetella bronchiseptica RB50	0.68077	0.052796		Bacteroides fragilis 638R	0.433482	0.009454		Bacteroides fragilis 638R	0.433482	0.008399		Bacteroides fragilis 638R	0.433482	0.010359		Bacteroides fragilis 638R	0.433482	0.013027		Prochlorococcus marinus subsp. pastoris str. CCMP1986	0.307992	0.035841		Bacteroides fragilis 638R	0.433482	0.0174		Bacteroides fragilis 638R	0.433482	0.044265		Burkholderia xenovorans LB400	0.626413	0.045644
Bordetella parapertussis 12822	0.681	0.051087		Prochlorococcus marinus subsp. pastoris str. CCMP1986	0.307992	0.069023		Prochlorococcus marinus subsp. pastoris str. CCMP1986	0.307992	0.037538		Prochlorococcus marinus subsp. pastoris str. CCMP1986	0.307992	0.030622		Prochlorococcus marinus subsp. pastoris str. CCMP1986	0.307992	0.035865		Mycoplasma gallisepticum R	0.3145	0.071946		Prochlorococcus marinus subsp. pastoris str. CCMP1986	0.307992	0.039569		Prochlorococcus marinus subsp. pastoris str. CCMP1986	0.307992	0.042302		Salmonella enterica subsp. enterica serovar Typhi str. CT18	0.518702	0.099395
Bordetella pertussis Tohama I	0.677206	0.044104		Mycoplasma gallisepticum R	0.3145	0.094909		Mycoplasma gallisepticum R	0.3145	0.053511		Mycoplasma gallisepticum R	0.3145	0.046275		Mycoplasma gallisepticum R	0.3145	0.098123		Burkholderia vietnamiensis strain G4	0.657381	0.04821		Mycoplasma gallisepticum R	0.3145	0.088006		Mycoplasma gallisepticum R	0.3145	0.080774		Roseovarius sp. 217	0.608128	0.112468
Borrelia burgdorferi B31	0.281689	0.088192		Burkholderia vietnamiensis strain G4	0.657381	0.044108		Burkholderia vietnamiensis strain G4	0.657381	0.020685		Burkholderia vietnamiensis strain G4	0.657381	0.042025		Burkholderia vietnamiensis strain G4	0.657381	0.029865		Chlamydia muridarum Nigg	0.403045	0.043903		Burkholderia vietnamiensis strain G4	0.657381	0.081255		Burkholderia vietnamiensis strain G4	0.657381	0.053268		Mycobacterium bovis AF2122/97	0.65633	0.045892
Borrelia garinii PBi	0.28127	0.089864		Chlamydia muridarum Nigg	0.403045	0.01636		Chlamydia muridarum Nigg	0.403045	0.009461		Chlamydia muridarum Nigg	0.403045	0.015993		Chlamydia muridarum Nigg	0.403045	0.017589		Anaplasma phagocytophilum HZ	0.416359	0.066479		Chlamydia muridarum Nigg	0.403045	0.016521		Chlamydia muridarum Nigg	0.403045	0.03134		Pseudomonas entomophila L48	0.641597	0.054384
Bradyrhizobium japonicum USDA 110	0.640594	0.021689		Anaplasma phagocytophilum HZ	0.416359	0.025023		Anaplasma phagocytophilum HZ	0.416359	0.021261		Anaplasma phagocytophilum HZ	0.416359	0.020727		Anaplasma phagocytophilum HZ	0.416359	0.035309		Vibrio vulnificus CMCP6	0.466907	0.004737		Vibrio vulnificus CMCP6	0.466907	0.006645		Anaplasma phagocytophilum HZ	0.416359	0.07028		Haemophilus influenzae 86-028NP	0.381523	0.110118
Brevibacterium linens BL2	0.627674	0.033867		Vibrio vulnificus CMCP6	0.466907	0.007505		Vibrio vulnificus CMCP6	0.466907	0.003149		Vibrio vulnificus CMCP6	0.466907	0.002715		Vibrio vulnificus CMCP6	0.466907	0.004771		Synechococcus elongatus PCC 7942	0.553955	0.056654		Synechococcus elongatus PCC 7942	0.553955	0.040282		Vibrio vulnificus CMCP6	0.466907	0.006422		Shewanella sp. PV-4	0.537582	0.081496
Brucella abortus	0.572482	0.014469		Synechococcus elongatus PCC 7942	0.553955	0.049226		Synechococcus elongatus PCC 7942	0.553955	0.024957		Synechococcus elongatus PCC 7942	0.553955	0.035234		Synechococcus elongatus PCC 7942	0.553955	0.041444		Streptococcus pyogenes MGAS8232	0.385466	0.006909		Streptococcus pyogenes MGAS8232	0.385466	0.016035		Synechococcus elongatus PCC 7942	0.553955	0.037487		Erwinia carotovora subsp. atroseptica SCRI1043	0.509673	0.018281
Brucella abortus biovar 1 str. 9-941	0.572193	0.013133		Streptococcus pyogenes MGAS8232	0.385466	0.012925		Streptococcus pyogenes MGAS8232	0.385466	0.00611		Streptococcus pyogenes MGAS8232	0.385466	0.006826		Streptococcus pyogenes MGAS8232	0.385466	0.016957		Brevibacterium linens BL2	0.627674	0.031536		Brevibacterium linens BL2	0.627674	0.070221		Streptococcus pyogenes MGAS8232	0.385466	0.030101		Corynebacterium jeikeium K411	0.613954	0.058785
Brucella melitensis 16M	0.572223	0.015003		Brevibacterium linens BL2	0.627674	0.037663		Brevibacterium linens BL2	0.627674	0.029699		Brevibacterium linens BL2	0.627674	0.0275		Brevibacterium linens BL2	0.627674	0.035627		Mycobacterium leprae TN	0.577967	0.041711		Mycobacterium leprae TN	0.577967	0.039001		Brevibacterium linens BL2	0.627674	0.042424		Escherichia coli E2348/69	0.505074	0.093418
Brucella suis 1330	0.572509	0.014016		Mycobacterium leprae TN	0.577967	0.045775		Mycobacterium leprae TN	0.577967	0.029993		Mycobacterium leprae TN	0.577967	0.022011		Mycobacterium leprae TN	0.577967	0.045163		Salmonella typhimurium LT2	0.522387	0.009752		Salmonella typhimurium LT2	0.522387	0.008674		Mycobacterium leprae TN	0.577967	0.048433		Bacteriovorax marinus SJ	0.367422	0.132435
Buchnera aphidicola str. APS (Acyrthosiphon pisum)	0.263649	0.09185		Salmonella typhimurium LT2	0.522387	0.015851		Salmonella typhimurium LT2	0.522387	0.005044		Salmonella typhimurium LT2	0.522387	0.004795		Salmonella typhimurium LT2	0.522387	0.012027		Tropheryma whipplei TW08/27	0.46314	0.04115		Tropheryma whipplei TW08/27	0.46314	0.021202		Salmonella typhimurium LT2	0.522387	0.008872		Sodalis glossinidius str. 'morsitans'	0.54699	0.061249
Buchnera aphidicola str. Bp (Baizongia pistaciae)	0.253414	0.107787		Tropheryma whipplei TW08/27	0.46314	0.010381		Tropheryma whipplei TW08/27	0.46314	0.019575		Tropheryma whipplei TW08/27	0.46314	0.018779		Tropheryma whipplei TW08/27	0.46314	0.019147		Campylobacter jejuni subsp. jejuni CF93-6	0.304741	0.042686		Campylobacter jejuni subsp. jejuni CF93-6	0.304741	0.0457		Tropheryma whipplei TW08/27	0.46314	0.024636		Haemophilus somnus 2336	0.374014	0.0959
Buchnera aphidicola str. Sg (Schizaphis graminum)	0.253306	0.107904		Campylobacter jejuni subsp. jejuni CF93-6	0.304741	0.069311		Campylobacter jejuni subsp. jejuni CF93-6	0.304741	0.037539		Campylobacter jejuni subsp. jejuni CF93-6	0.304741	0.032011		Campylobacter jejuni subsp. jejuni CF93-6	0.304741	0.051121		Neisseria meningitidis Z2491	0.518091	0.006804		Neisseria meningitidis Z2491	0.518091	0.007097		Campylobacter jejuni subsp. jejuni CF93-6	0.304741	0.084727		Pseudomonas syringae pv. syringae B728a	0.592328	0.07562
Burkholderia vietnamiensis strain G4	0.657381	0.041956		Neisseria meningitidis Z2491	0.518091	0.007288		Neisseria meningitidis Z2491	0.518091	0.003719		Neisseria meningitidis Z2491	0.518091	0.003378		Neisseria meningitidis Z2491	0.518091	0.005952		Rickettsia rickettsii	0.324674	0.048614		Rickettsia rickettsii	0.324674	0.076282		Neisseria meningitidis Z2491	0.518091	0.005906		Yersinia enterocolitica 8081	0.472226	0.06926
Burkholderia cenocepacia J2315	0.669011	0.041724		Rickettsia rickettsii	0.324674	0.047514		Rickettsia rickettsii	0.324674	0.027855		Rickettsia rickettsii	0.324674	0.024983		Rickettsia rickettsii	0.324674	0.038355		Chlorobium phaeobacteroides DSM 266	0.483514	0.016806		Chlorobium phaeobacteroides DSM 266	0.483514	0.023296		Rickettsia rickettsii	0.324674	0.097713		Rhodospirillum rubrum	0.653777	0.159998
Burkholderia cepacia R1808	0.658333	0.032698		Chlorobium phaeobacteroides DSM 266	0.483514	0.005369		Chlorobium phaeobacteroides DSM 266	0.483514	0.005623		Chlorobium phaeobacteroides DSM 266	0.483514	0.005132		Chlorobium phaeobacteroides DSM 266	0.483514	0.077237		Geobacillus kaustophilus HTA426	0.519804	0.014773		Geobacillus kaustophilus HTA426	0.519804	0.012737		Chlorobium phaeobacteroides DSM 266	0.483514	0.081017		Burkholderia pseudomallei K96243	0.680587	0.090434
Burkholderia cepacia R18194	0.662724	0.030968		Geobacillus kaustophilus HTA426	0.519804	0.011284		Geobacillus kaustophilus HTA426	0.519804	0.006315		Geobacillus kaustophilus HTA426	0.519804	0.008283		Geobacillus kaustophilus HTA426	0.519804	0.008038		Listeria monocytogenes F6900	0.377502	0.0091		Listeria monocytogenes F6900	0.377502	0.019892		Geobacillus kaustophilus HTA426	0.519804	0.013881		Yersinia pestis CO92	0.476423	0.071414
Burkholderia fungorum	0.626702	0.031192		Listeria monocytogenes F6900	0.377502	0.011752		Listeria monocytogenes F6900	0.377502	0.00663		Listeria monocytogenes F6900	0.377502	0.01062		Listeria monocytogenes F6900	0.377502	0.012714		Francisella tularensis subsp. tularensis Schu 4	0.322593	0.0243		Francisella tularensis subsp. tularensis Schu 4	0.322593	0.041363		Listeria monocytogenes F6900	0.377502	0.019988		Vibrio cholerae O1 biovar eltor str. N16961	0.474871	0.051399
Burkholderia mallei ATCC 23344	0.684855	0.038686		Francisella tularensis subsp. tularensis Schu 4	0.322593	0.043263		Francisella tularensis subsp. tularensis Schu 4	0.322593	0.015886		Francisella tularensis subsp. tularensis Schu 4	0.322593	0.016665		Francisella tularensis subsp. tularensis Schu 4	0.322593	0.028421		Bacillus anthracis str. Sterne	0.353794	0.012672		Bacillus anthracis str. Sterne	0.353794	0.017816		Francisella tularensis subsp. tularensis Schu 4	0.322593	0.056211		Dechloromonas aromatica RCB	0.592472	0.012378
Burkholderia pseudomallei 1710b	0.679781	0.043699		Bacillus anthracis str. Sterne	0.353794	0.016858		Bacillus anthracis str. Sterne	0.353794	0.007758		Bacillus anthracis str. Sterne	0.353794	0.009967		Bacillus anthracis str. Sterne	0.353794	0.017616		Shewanella putrefaciens CN-32	0.444516	0.006181		Shewanella putrefaciens CN-32	0.444516	0.048426		Bacillus anthracis str. Sterne	0.353794	0.021051		Sinorhizobium meliloti 1021	0.62174	0.095749
Burkholderia pseudomallei K96243	0.680587	0.037277		Shewanella putrefaciens CN-32	0.444516	0.006487		Shewanella putrefaciens CN-32	0.444516	0.004272		Shewanella putrefaciens CN-32	0.444516	0.003107		Shewanella putrefaciens CN-32	0.444516	0.005578		Streptococcus thermophilus LMG 18311	0.390917	0.009125		Streptococcus thermophilus LMG 18311	0.390917	0.017013		Shewanella putrefaciens CN-32	0.444516	0.020022		Burkholderia pseudomallei 1710b	0.679781	0.082106
Burkholderia pseudomallei S13	0.680957	0.042655		Streptococcus thermophilus LMG 18311	0.390917	0.014217		Streptococcus thermophilus LMG 18311	0.390917	0.007248		Streptococcus thermophilus LMG 18311	0.390917	0.009763		Streptococcus thermophilus LMG 18311	0.390917	0.01618		Legionella pneumophila str. Lens	0.384145	0.008877		Legionella pneumophila str. Lens	0.384145	0.022261		Streptococcus thermophilus LMG 18311	0.390917	0.025417		Legionella pneumophila str. Paris	0.383381	0.097456
Burkholderia xenovorans LB400	0.626413	0.028003		Legionella pneumophila str. Lens	0.384145	0.010448		Legionella pneumophila str. Lens	0.384145	0.006346		Legionella pneumophila str. Lens	0.384145	0.005438		Legionella pneumophila str. Lens	0.384145	0.006972		Bacteroides fragilis NCTC 9343	0.430535	0.016833		Bacteroides fragilis NCTC 9343	0.430535	0.017002		Legionella pneumophila str. Lens	0.384145	0.02122		Streptomyces avermitilis MA-4680	0.707014	0.086162
Campylobacter coli RM2228	0.311153	0.045034		Bacteroides fragilis NCTC 9343	0.430535	0.012162		Bacteroides fragilis NCTC 9343	0.430535	0.008082		Bacteroides fragilis NCTC 9343	0.430535	0.010597		Bacteroides fragilis NCTC 9343	0.430535	0.014029		Pseudomonas syringae pv. phaseolicola 1448A	0.579133	0.011867		Pseudomonas syringae pv. phaseolicola 1448A	0.579133	0.012871		Bacteroides fragilis NCTC 9343	0.430535	0.042152		Haemophilus influenzae Rd KW20	0.381479	0.104254
Campylobacter fetus subsp. fetus 82-40	0.333075	0.039942		Pseudomonas syringae pv. phaseolicola 1448A	0.579133	0.018708		Pseudomonas syringae pv. phaseolicola 1448A	0.579133	0.01165		Pseudomonas syringae pv. phaseolicola 1448A	0.579133	0.013005		Pseudomonas syringae pv. phaseolicola 1448A	0.579133	0.019208		Pseudomonas fluorescens Pf-5	0.633049	0.022959		Pseudomonas fluorescens Pf-5	0.633049	0.017814		Pseudomonas syringae pv. phaseolicola 1448A	0.579133	0.024887		Vibrio fischeri ES114	0.383541	0.060006
Campylobacter hominis ATCC BAA-381	0.317383	0.048387		Pseudomonas fluorescens Pf-5	0.633049	0.03045		Pseudomonas fluorescens Pf-5	0.633049	0.014533		Pseudomonas fluorescens Pf-5	0.633049	0.025112		Pseudomonas fluorescens Pf-5	0.633049	0.023029		Campylobacter upsaliensis RM3195	0.342657	0.032152		Campylobacter upsaliensis RM3195	0.342657	0.043358		Pseudomonas fluorescens Pf-5	0.633049	0.039191		Corynebacterium glutamicum ATCC 13032	0.538418	0.088721
Campylobacter jejuni RM1221	0.303061	0.049033		Campylobacter upsaliensis RM3195	0.342657	0.064074		Campylobacter upsaliensis RM3195	0.342657	0.036557		Campylobacter upsaliensis RM3195	0.342657	0.030403		Campylobacter upsaliensis RM3195	0.342657	0.048774		Pseudomonas fluorescens PfO-1	0.605207	0.011615		Pseudomonas fluorescens PfO-1	0.605207	0.015995		Campylobacter upsaliensis RM3195	0.342657	0.062433		Zymomonas mobilis subsp. mobilis ZM4	0.463283	0.073969
Campylobacter jejuni subsp. jejuni 260.94	0.305388	0.049797		Pseudomonas fluorescens PfO-1	0.605207	0.02525		Pseudomonas fluorescens PfO-1	0.605207	0.011692		Pseudomonas fluorescens PfO-1	0.605207	0.012688		Pseudomonas fluorescens PfO-1	0.605207	0.020551		Ehrlichia ruminantium str. Welgevonden	0.274788	0.156809		Ehrlichia ruminantium str. Welgevonden	0.274788	0.084433		Pseudomonas fluorescens PfO-1	0.605207	0.029872		Salmonella enterica subsp. enterica serovar Typhi Ty2	0.520516	0.099395
Campylobacter jejuni subsp. jejuni 81-176	0.304755	0.048722		Ehrlichia ruminantium str. Welgevonden	0.274788	0.069494		Ehrlichia ruminantium str. Welgevonden	0.274788	0.046238		Ehrlichia ruminantium str. Welgevonden	0.274788	0.045326		Ehrlichia ruminantium str. Welgevonden	0.274788	0.058604		Thiobacillus denitrificans ATCC 25259	0.660672	0.037221		Thiobacillus denitrificans ATCC 25259	0.660672	0.021942		Ehrlichia ruminantium str. Welgevonden	0.274788	0.054145		Photorhabdus asymbiotica subsp. asymbiotica	0.419474	0.022982
Campylobacter jejuni subsp. jejuni 84-25	0.304368	0.04989		Thiobacillus denitrificans ATCC 25259	0.660672	0.052639		Thiobacillus denitrificans ATCC 25259	0.660672	0.022347		Thiobacillus denitrificans ATCC 25259	0.660672	0.028287		Thiobacillus denitrificans ATCC 25259	0.660672	0.04855		Ureaplasma urealyticum serovar 8	0.263001	0.134547		Chlamydophila pneumoniae J138	0.405815	0.025603		Thiobacillus denitrificans ATCC 25259	0.660672	0.043925		Nocardia farcinica IFM 10152	0.706923	0.048738
Campylobacter jejuni subsp. jejuni CF93-6	0.304741	0.049826		Ureaplasma urealyticum serovar 8	0.263001	0.0884		Ureaplasma urealyticum serovar 8	0.263001	0.058999		Ureaplasma urealyticum serovar 8	0.263001	0.121654		Ureaplasma urealyticum serovar 8	0.263001	0.177647		Chlamydophila pneumoniae J138	0.405815	0.033631		Stenotrophomonas maltophilia K279a	0.663525	0.021219		Chlamydophila pneumoniae J138	0.405815	0.029056		Hyphomonas neptunium ATCC 15444	0.619303	0.078156
Campylobacter jejuni subsp. jejuni HB93-13	0.305899	0.050326		Chlamydophila pneumoniae J138	0.405815	0.017333		Chlamydophila pneumoniae J138	0.405815	0.012822		Chlamydophila pneumoniae J138	0.405815	0.014782		Chlamydophila pneumoniae J138	0.405815	0.01914		Stenotrophomonas maltophilia K279a	0.663525	0.035788		Bacillus subtilis subsp. subtilis str. 168	0.435177	0.008709		Stenotrophomonas maltophilia K279a	0.663525	0.074737		Thiomicrospira crunogena XCL-2	0.4313	0.114646
Campylobacter jejuni subsp. jejuni NCTC 11168	0.305486	0.050364		Stenotrophomonas maltophilia K279a	0.663525	0.056446		Stenotrophomonas maltophilia K279a	0.663525	0.029797		Stenotrophomonas maltophilia K279a	0.663525	0.036456		Stenotrophomonas maltophilia K279a	0.663525	0.047532		Bacillus subtilis subsp. subtilis str. 168	0.435177	0.006589		Burkholderia pseudomallei S13	0.680957	0.089779		Bacillus subtilis subsp. subtilis str. 168	0.435177	0.017272		Legionella pneumophila subsp. pneumophila str. Philadelphia 1	0.382695	0.09609
Campylobacter lari RM2100	0.295569	0.048737		Bacillus subtilis subsp. subtilis str. 168	0.435177	0.008455		Bacillus subtilis subsp. subtilis str. 168	0.435177	0.007391		Bacillus subtilis subsp. subtilis str. 168	0.435177	0.005522		Bacillus subtilis subsp. subtilis str. 168	0.435177	0.012269		Burkholderia pseudomallei S13	0.680957	0.045921		Idiomarina loihiensis L2TR	0.470402	0.006988		Burkholderia pseudomallei S13	0.680957	0.087597		Rhodopseudomonas palustris BisB5	0.648078	0.088445
Campylobacter upsaliensis RM3195	0.342657	0.042301		Burkholderia pseudomallei S13	0.680957	0.053636		Burkholderia pseudomallei S13	0.680957	0.028362		Burkholderia pseudomallei S13	0.680957	0.045283		Burkholderia pseudomallei S13	0.680957	0.052566		Idiomarina loihiensis L2TR	0.470402	0.006222		Streptococcus pyogenes MGAS10394	0.386851	0.016913		Idiomarina loihiensis L2TR	0.470402	0.008766		Bradyrhizobium japonicum USDA 110	0.640594	0.008181
Candidatus Blochmannia floridanus	0.273832	0.071661		Idiomarina loihiensis L2TR	0.470402	0.007934		Idiomarina loihiensis L2TR	0.470402	0.00436		Idiomarina loihiensis L2TR	0.470402	0.004063		Idiomarina loihiensis L2TR	0.470402	0.01032		Streptococcus pyogenes MGAS10394	0.386851	0.007175		Serratia marcescens Db11	0.594907	0.013628		Streptococcus pyogenes MGAS10394	0.386851	0.028796		Salmonella enterica subsp. enterica serovar Choleraesuis str. SC-B67	0.521325	0.099395
Candidatus Blochmannia pennsylvanicus str. BPEN	0.295647	0.055582		Streptococcus pyogenes MGAS10394	0.386851	0.012553		Streptococcus pyogenes MGAS10394	0.386851	0.005967		Streptococcus pyogenes MGAS10394	0.386851	0.007226		Streptococcus pyogenes MGAS10394	0.386851	0.01684		Serratia marcescens Db11	0.594907	0.019217		Escherichia coli W3110	0.507996	0.005394		Serratia marcescens Db11	0.594907	0.021368		Nitrobacter hamburgensis X14	0.616173	0.059555
Candidatus Pelagibacter ubique HTCC1062	0.296831	0.059228		Serratia marcescens Db11	0.594907	0.023047		Serratia marcescens Db11	0.594907	0.008487		Serratia marcescens Db11	0.594907	0.01124		Serratia marcescens Db11	0.594907	0.018569		Escherichia coli W3110	0.507996	0.008056		Nitrosomonas europaea ATCC 19718	0.507182	0.020902		Escherichia coli W3110	0.507996	0.007404		Pseudomonas putida KT2440	0.615241	0.070458
Candidatus Phytoplasma Aster yellows witches&amp;apos;-broom phytoplasma AYWB	0.268117	0.076862		Escherichia coli W3110	0.507996	0.015035		Escherichia coli W3110	0.507996	0.00453		Escherichia coli W3110	0.507996	0.004182		Escherichia coli W3110	0.507996	0.01448		Nitrosomonas europaea ATCC 19718	0.507182	0.013365		Candidatus Pelagibacter ubique HTCC1062	0.296831	0.055664		Nitrosomonas europaea ATCC 19718	0.507182	0.014548		Escherichia coli O157:H7	0.504842	0.040699
Carboxydothermus hydrogenoformans Z-2901	0.420497	0.019836		Nitrosomonas europaea ATCC 19718	0.507182	0.008654		Nitrosomonas europaea ATCC 19718	0.507182	0.006834		Nitrosomonas europaea ATCC 19718	0.507182	0.009934		Nitrosomonas europaea ATCC 19718	0.507182	0.00877		Candidatus Pelagibacter ubique HTCC1062	0.296831	0.055851		Bordetella bronchiseptica RB50	0.68077	0.057667		Candidatus Pelagibacter ubique HTCC1062	0.296831	0.056476		Silicibacter pomeroyi DSS-3	0.640696	0.041982
Caulobacter crescentus CB15	0.67214	0.035078		Candidatus Pelagibacter ubique HTCC1062	0.296831	0.084594		Candidatus Pelagibacter ubique HTCC1062	0.296831	0.049241		Candidatus Pelagibacter ubique HTCC1062	0.296831	0.049515		Candidatus Pelagibacter ubique HTCC1062	0.296831	0.074941		Bordetella bronchiseptica RB50	0.68077	0.079263		Rickettsia conorii str. Malish 7	0.324388	0.067678		Bordetella bronchiseptica RB50	0.68077	0.065432		Pseudomonas fluorescens SBW25	0.605072	0.034907
Cellulophaga sp. MED134	0.381627	0.011264		Bordetella bronchiseptica RB50	0.68077	0.058186		Bordetella bronchiseptica RB50	0.68077	0.029612		Bordetella bronchiseptica RB50	0.68077	0.050107		Bordetella bronchiseptica RB50	0.68077	0.051313		Rickettsia conorii str. Malish 7	0.324388	0.066228		Alcanivorax borkumensis SK2	0.547278	0.022364		Rickettsia conorii str. Malish 7	0.324388	0.07346		Chromohalobacter salexigens DSM 3043	0.639119	0.076085
Chlamydia muridarum Nigg	0.403045	0.027025		Rickettsia conorii str. Malish 7	0.324388	0.042419		Rickettsia conorii str. Malish 7	0.324388	0.026272		Rickettsia conorii str. Malish 7	0.324388	0.027109		Rickettsia conorii str. Malish 7	0.324388	0.037254		Alcanivorax borkumensis SK2	0.547278	0.011953		Ralstonia eutropha JMP134	0.644334	0.030926		Alcanivorax borkumensis SK2	0.547278	0.020615		Flavobacterium sp. MED217	0.397579	0.120847
Chlamydia trachomatis A/HAR-13	0.412667	0.025025		Alcanivorax borkumensis SK2	0.547278	0.019238		Alcanivorax borkumensis SK2	0.547278	0.008529		Alcanivorax borkumensis SK2	0.547278	0.009044		Alcanivorax borkumensis SK2	0.547278	0.02111		Ralstonia eutropha JMP134	0.644334	0.03198		Staphylococcus aureus subsp. aureus MSSA476	0.328175	0.020632		Ralstonia eutropha JMP134	0.644334	0.048539		Maricaulis maris MCS10	0.627276	0.123766
Chlamydia trachomatis D/UW-3/CX	0.413073	0.023284		Ralstonia eutropha JMP134	0.644334	0.041953		Ralstonia eutropha JMP134	0.644334	0.01775		Ralstonia eutropha JMP134	0.644334	0.029725		Ralstonia eutropha JMP134	0.644334	0.027916		Staphylococcus aureus subsp. aureus MSSA476	0.328175	0.022692		Bacillus licheniformis ATCC 14580	0.461947	0.010109		Staphylococcus aureus subsp. aureus MSSA476	0.328175	0.064498		Erythrobacter sp. NAP1	0.60972	0.155683
Chlamydophila abortus	0.398373	0.021381		Staphylococcus aureus subsp. aureus MSSA476	0.328175	0.032579		Staphylococcus aureus subsp. aureus MSSA476	0.328175	0.014678		Staphylococcus aureus subsp. aureus MSSA476	0.328175	0.015133		Staphylococcus aureus subsp. aureus MSSA476	0.328175	0.032651		Bacillus licheniformis ATCC 14580	0.461947	0.010152		Wolbachia sp. endosymbiont of Drosophila melanogaster	0.352348	0.050879		Bacillus licheniformis ATCC 14580	0.461947	0.013944		Vibrio cholerae O395	0.475399	0.051399
Chlamydophila abortus S26/3	0.398664	0.022621		Bacillus licheniformis ATCC 14580	0.461947	0.009392		Bacillus licheniformis ATCC 14580	0.461947	0.006425		Bacillus licheniformis ATCC 14580	0.461947	0.005167		Bacillus licheniformis ATCC 14580	0.461947	0.012294		Wolbachia sp. endosymbiont of Drosophila melanogaster	0.352348	0.043987		Brucella abortus biovar 1 str. 9-941	0.572193	0.017177		Wolbachia sp. endosymbiont of Drosophila melanogaster	0.352348	0.069748		Burkholderia fungorum	0.626702	0.044246
Chlamydophila caviae GPIC	0.391856	0.018371		Wolbachia sp. endosymbiont of Drosophila melanogaster	0.352348	0.032886		Wolbachia sp. endosymbiont of Drosophila melanogaster	0.352348	0.028656		Wolbachia sp. endosymbiont of Drosophila melanogaster	0.352348	0.031141		Wolbachia sp. endosymbiont of Drosophila melanogaster	0.352348	0.03676		Brucella abortus biovar 1 str. 9-941	0.572193	0.013617		Photobacterium profundum SS9	0.417338	0.005154		Brucella abortus biovar 1 str. 9-941	0.572193	0.018431		Psychrobacter cryohalolentis K5	0.422377	0.127733
Chlamydophila pneumoniae AR39	0.405726	0.024013		Brucella abortus biovar 1 str. 9-941	0.572193	0.026474		Brucella abortus biovar 1 str. 9-941	0.572193	0.010613		Brucella abortus biovar 1 str. 9-941	0.572193	0.01236		Brucella abortus biovar 1 str. 9-941	0.572193	0.032013		Photobacterium profundum SS9	0.417338	0.002854		Proteus mirabilis HI4320	0.388384	0.007551		Photobacterium profundum SS9	0.417338	0.006826		Burkholderia cepacia R18194	0.662724	0.040482
Chlamydophila pneumoniae CWL029	0.405777	0.022168		Photobacterium profundum SS9	0.417338	0.003242		Photobacterium profundum SS9	0.417338	0.002793		Photobacterium profundum SS9	0.417338	0.002415		Photobacterium profundum SS9	0.417338	0.003323		Proteus mirabilis HI4320	0.388384	0.002388		Prochlorococcus marinus str. NATL2A	0.35123	0.020372		Proteus mirabilis HI4320	0.388384	0.009157		Clostridium thermocellum ATCC 27405	0.389582	0.120182
Chlamydophila pneumoniae J138	0.405815	0.022267		Proteus mirabilis HI4320	0.388384	0.007014		Proteus mirabilis HI4320	0.388384	0.003177		Proteus mirabilis HI4320	0.388384	0.001912		Proteus mirabilis HI4320	0.388384	0.007702		Prochlorococcus marinus str. NATL2A	0.35123	0.035604		Pirellula sp. 1	0.554033	0.010431		Prochlorococcus marinus str. NATL2A	0.35123	0.017314		Mycobacterium sp. MCS	0.684534	0.075608
Chlamydophila pneumoniae TW-183	0.405762	0.02228		Prochlorococcus marinus str. NATL2A	0.35123	0.031649		Prochlorococcus marinus str. NATL2A	0.35123	0.017644		Prochlorococcus marinus str. NATL2A	0.35123	0.015597		Prochlorococcus marinus str. NATL2A	0.35123	0.020893		Pirellula sp. 1	0.554033	0.028506		Corynebacterium efficiens YS-314	0.6314	0.027485		Pirellula sp. 1	0.554033	0.033843		Alkalilimnicola ehrlichei MLHE-1	0.675313	0.038761
Chlorobium chlorochromatii CaD3	0.442782	0.005697		Pirellula sp. 1	0.554033	0.017689		Pirellula sp. 1	0.554033	0.011378		Pirellula sp. 1	0.554033	0.01359		Pirellula sp. 1	0.554033	0.024144		Corynebacterium efficiens YS-314	0.6314	0.058243		Thermosynechococcus elongatus BP-1	0.539179	0.018777		Corynebacterium efficiens YS-314	0.6314	0.028919		Polaromonas sp. JS666	0.619752	0.083192
Chlorobium phaeobacteroides DSM 266	0.483514	0.005432		Corynebacterium efficiens YS-314	0.6314	0.03207		Corynebacterium efficiens YS-314	0.6314	0.019117		Corynebacterium efficiens YS-314	0.6314	0.019958		Corynebacterium efficiens YS-314	0.6314	0.039842		Thermosynechococcus elongatus BP-1	0.539179	0.029416		Sphingopyxis alaskensis RB2256	0.655015	0.060928		Thermosynechococcus elongatus BP-1	0.539179	0.032622		Syntrophobacter fumaroxidans MPOB	0.599487	0.079177
Chlorobium tepidum TLS	0.565296	0.005026		Thermosynechococcus elongatus BP-1	0.539179	0.044559		Thermosynechococcus elongatus BP-1	0.539179	0.021491		Thermosynechococcus elongatus BP-1	0.539179	0.021581		Thermosynechococcus elongatus BP-1	0.539179	0.037806		Sphingopyxis alaskensis RB2256	0.655015	0.041892		Roseobacter Sp. GAI101	0.585668	0.057213		Sphingopyxis alaskensis RB2256	0.655015	0.07859		uncultured Chlorobi bacterium	0.443332	0.09487
Chromobacterium violaceum ATCC 12472	0.648337	0.019713		Sphingopyxis alaskensis RB2256	0.655015	0.071063		Sphingopyxis alaskensis RB2256	0.655015	0.030348		Sphingopyxis alaskensis RB2256	0.655015	0.034419		Sphingopyxis alaskensis RB2256	0.655015	0.060359		Ureaplasma parvum serovar 14	0.255668	0.162682		Exiguobacterium sp. 255-15	0.477897	0.014429		Roseobacter Sp. GAI101	0.585668	0.04912		Escherichia coli CFT073	0.504748	0.092018
Chromohalobacter salexigens DSM 3043	0.639119	0.030944		Ureaplasma parvum serovar 14	0.255668	0.093485		Ureaplasma parvum serovar 14	0.255668	0.066386		Ureaplasma parvum serovar 14	0.255668	0.138128		Ureaplasma parvum serovar 14	0.255668	0.19439		Exiguobacterium sp. 255-15	0.477897	0.016155		Bacillus cereus ZK	0.353519	0.020351		Exiguobacterium sp. 255-15	0.477897	0.011296		Photobacterium profundum 3TCK	0.412962	0.032962
Clavibacter michiganensis	0.72376	0.093948		Roseobacter Sp. GAI101	0.585668	0.03321		Roseobacter Sp. GAI101	0.585668	0.021031		Roseobacter Sp. GAI101	0.585668	0.01325		Roseobacter Sp. GAI101	0.585668	0.13884		Bacillus cereus ZK	0.353519	0.015785		Neisseria gonorrhoeae FA 1090	0.526897	0.011125		Bacillus cereus ZK	0.353519	0.021854		Magnetospirillum gryphiswaldense MSR-1	0.620298	0.106972
Clostridium acetobutylicum ATCC 824	0.309251	0.054189		Exiguobacterium sp. 255-15	0.477897	0.009219		Exiguobacterium sp. 255-15	0.477897	0.005319		Exiguobacterium sp. 255-15	0.477897	0.005896		Exiguobacterium sp. 255-15	0.477897	0.010083		Neisseria gonorrhoeae FA 1090	0.526897	0.003766		Mycobacterium tuberculosis H37Rv	0.656141	0.055497		Neisseria gonorrhoeae FA 1090	0.526897	0.006067		Kineococcus radiotolerans SRS30216	0.742077	0.128989
Clostridium difficile 630	0.289795	0.059268		Bacillus cereus ZK	0.353519	0.017034		Bacillus cereus ZK	0.353519	0.007986		Bacillus cereus ZK	0.353519	0.010924		Bacillus cereus ZK	0.353519	0.017251		Neorickettsia sennetsu str. Miyayama	0.410843	0.089868		Azotobacter vinelandii	0.656559	0.025696		Neorickettsia sennetsu str. Miyayama	0.410843	0.041775		Roseobacter sp. MED193	0.574511	0.06062
Clostridium perfringens str. 13	0.28512	0.049419		Neisseria gonorrhoeae FA 1090	0.526897	0.007487		Neisseria gonorrhoeae FA 1090	0.526897	0.004154		Neisseria gonorrhoeae FA 1090	0.526897	0.004027		Neisseria gonorrhoeae FA 1090	0.526897	0.006564		Mycobacterium tuberculosis H37Rv	0.656141	0.055454		Anabaena variabilis ATCC 29413	0.413832	0.003467		Mycobacterium tuberculosis H37Rv	0.656141	0.072268		Nitrosomonas eutropha C71	0.484723	0.098067
Clostridium tetani E88	0.287493	0.061979		Neorickettsia sennetsu str. Miyayama	0.410843	0.019358		Neorickettsia sennetsu str. Miyayama	0.410843	0.02254		Neorickettsia sennetsu str. Miyayama	0.410843	0.014558		Neorickettsia sennetsu str. Miyayama	0.410843	0.029384		Azotobacter vinelandii	0.656559	0.072962		Listeria monocytogenes Aureli 1997	0.37824	0.020845		Azotobacter vinelandii	0.656559	0.05157		Yersinia pestis KIM	0.476587	0.071414
Clostridium thermocellum ATCC 27405	0.389582	0.022362		Mycobacterium tuberculosis H37Rv	0.656141	0.075686		Mycobacterium tuberculosis H37Rv	0.656141	0.041368		Mycobacterium tuberculosis H37Rv	0.656141	0.041227		Mycobacterium tuberculosis H37Rv	0.656141	0.064243		Anabaena variabilis ATCC 29413	0.413832	0.016218		Staphylococcus saprophyticus subsp. saprophyticus ATCC 15305	0.331859	0.024353		Anabaena variabilis ATCC 29413	0.413832	0.013075		Aurantimonas sp. SI85-9A1	0.667441	0.074625
Colwellia psychrerythraea 34H	0.380054	0.006536		Azotobacter vinelandii	0.656559	0.066998		Azotobacter vinelandii	0.656559	0.02465		Azotobacter vinelandii	0.656559	0.048646		Azotobacter vinelandii	0.656559	0.049393		Listeria monocytogenes Aureli 1997	0.37824	0.008585		Streptococcus pneumoniae INV104B	0.399151	0.038876		Listeria monocytogenes Aureli 1997	0.37824	0.022286		Loktanella vestfoldensis SKA53	0.599616	0.053654
Corynebacterium diphtheriae NCTC 13129	0.534785	0.017754		Anabaena variabilis ATCC 29413	0.413832	0.011949		Anabaena variabilis ATCC 29413	0.413832	0.007943		Anabaena variabilis ATCC 29413	0.413832	0.008893		Anabaena variabilis ATCC 29413	0.413832	0.015588		Staphylococcus saprophyticus subsp. saprophyticus ATCC 15305	0.331859	0.025053		Leptospira interrogans serovar Lai str. 56601	0.350158	0.055718		Staphylococcus saprophyticus subsp. saprophyticus ATCC 15305	0.331859	0.069872		Mycobacterium microti OV254	0.651882	0.110243
Corynebacterium efficiens YS-314	0.6314	0.030293		Listeria monocytogenes Aureli 1997	0.37824	0.012491		Listeria monocytogenes Aureli 1997	0.37824	0.006688		Listeria monocytogenes Aureli 1997	0.37824	0.010093		Listeria monocytogenes Aureli 1997	0.37824	0.013075		Streptococcus pneumoniae INV104B	0.399151	0.005068		marine actinobacterium PHSC20C1	0.590949	0.039792		Streptococcus pneumoniae INV104B	0.399151	0.024906		Yersinia pestis biovar Medievalis str. 91001	0.476698	0.071414
Corynebacterium glutamicum ATCC 13032	0.538418	0.01727		Staphylococcus saprophyticus subsp. saprophyticus ATCC 15305	0.331859	0.032575		Staphylococcus saprophyticus subsp. saprophyticus ATCC 15305	0.331859	0.014171		Staphylococcus saprophyticus subsp. saprophyticus ATCC 15305	0.331859	0.017597		Staphylococcus saprophyticus subsp. saprophyticus ATCC 15305	0.331859	0.032596		Leptospira interrogans serovar Lai str. 56601	0.350158	0.022841		Streptococcus pyogenes SSI-1	0.385503	0.017985		Leptospira interrogans serovar Lai str. 56601	0.350158	0.041569		Parvularcula bermudensis HTCC2503	0.606594	0.076448
Corynebacterium glutamicum ATCC 13032	0.538103	0.017769		Streptococcus pneumoniae INV104B	0.399151	0.011866		Streptococcus pneumoniae INV104B	0.399151	0.009629		Streptococcus pneumoniae INV104B	0.399151	0.013316		Streptococcus pneumoniae INV104B	0.399151	0.014973		marine actinobacterium PHSC20C1	0.590949	0.036606		Mesoplasma florum L1	0.270205	0.137243		marine actinobacterium PHSC20C1	0.590949	0.047109		Methylobacillus flagellatus KT	0.557191	0.110138
Corynebacterium jeikeium K411	0.613954	0.020489		Leptospira interrogans serovar Lai str. 56601	0.350158	0.02991		Leptospira interrogans serovar Lai str. 56601	0.350158	0.019906		Leptospira interrogans serovar Lai str. 56601	0.350158	0.016258		Leptospira interrogans serovar Lai str. 56601	0.350158	0.028042		Streptococcus pyogenes SSI-1	0.385503	0.007002		Vibrio cholerae MAK 757	0.476122	0.053384		Streptococcus pyogenes SSI-1	0.385503	0.029778		Acidobacteria bacterium Ellin345	0.583838	0.106409
Coxiella burnetii RSA 493	0.425987	0.003933		marine actinobacterium PHSC20C1	0.590949	0.039073		marine actinobacterium PHSC20C1	0.590949	0.025076		marine actinobacterium PHSC20C1	0.590949	0.032494		marine actinobacterium PHSC20C1	0.590949	0.028267		Mesoplasma florum L1	0.270205	0.218259		Desulfuromonas acetoxidans	0.544589	0.005985		Mesoplasma florum L1	0.270205	0.069498		Photorhabdus luminescens subsp. laumondii TTO1	0.428254	0.022542
Croceibacter atlanticus HTCC2559	0.339151	0.023075		Streptococcus pyogenes SSI-1	0.385503	0.012993		Streptococcus pyogenes SSI-1	0.385503	0.005968		Streptococcus pyogenes SSI-1	0.385503	0.006911		Streptococcus pyogenes SSI-1	0.385503	0.016686		Vibrio cholerae MAK 757	0.476122	0.007059		Chlamydophila caviae GPIC	0.391856	0.021292		Vibrio cholerae MAK 757	0.476122	0.019886		Reinekea sp. MED297	0.523506	0.019974
Cytophaga hutchinsonii ATCC 33406	0.388465	0.016498		Mesoplasma florum L1	0.270205	0.082903		Mesoplasma florum L1	0.270205	0.042548		Mesoplasma florum L1	0.270205	0.047926		Mesoplasma florum L1	0.270205	0.056301		Desulfuromonas acetoxidans	0.544589	0.015469		Brucella suis 1330	0.572509	0.013587		Desulfuromonas acetoxidans	0.544589	0.013033		Rhodobacter sphaeroides 2.4.1	0.687929	0.056669
Dechloromonas aromatica RCB	0.592472	0.012316		Vibrio cholerae MAK 757	0.476122	0.011906		Vibrio cholerae MAK 757	0.476122	0.004411		Vibrio cholerae MAK 757	0.476122	0.004757		Vibrio cholerae MAK 757	0.476122	0.006586		Chlamydophila caviae GPIC	0.391856	0.034064		Dehalococcoides ethenogenes 195	0.488503	0.017126		Chlamydophila caviae GPIC	0.391856	0.042871		Nitrobacter sp. Nb-311A	0.603729	0.046566
Dehalococcoides ethenogenes 195	0.488503	0.005323		Desulfuromonas acetoxidans	0.544589	0.007966		Desulfuromonas acetoxidans	0.544589	0.00601		Desulfuromonas acetoxidans	0.544589	0.008042		Desulfuromonas acetoxidans	0.544589	0.013711		Brucella suis 1330	0.572509	0.01433		Nostoc punctiforme PCC 73102	0.413648	0.00282		Brucella suis 1330	0.572509	0.017549		Cellulophaga sp. MED134	0.381627	0.074565
Dehalococcoides sp. CBDB1	0.470259	0.004921		Chlamydophila caviae GPIC	0.391856	0.015684		Chlamydophila caviae GPIC	0.391856	0.01052		Chlamydophila caviae GPIC	0.391856	0.012729		Chlamydophila caviae GPIC	0.391856	0.022708		Dehalococcoides ethenogenes 195	0.488503	0.102513		Yersinia pseudotuberculosis IP 32953	0.475504	0.010465		Dehalococcoides ethenogenes 195	0.488503	0.038826		Haemophilus somnus 129PT	0.339539	0.097103
Deinococcus geothermalis DSM11300	0.664556	0.049998		Brucella suis 1330	0.572509	0.025723		Brucella suis 1330	0.572509	0.010653		Brucella suis 1330	0.572509	0.012179		Brucella suis 1330	0.572509	0.03248		Nostoc punctiforme PCC 73102	0.413648	0.012185		Rhodoferax ferrireducens DSM 15236	0.59596	0.037016		Nostoc punctiforme PCC 73102	0.413648	0.008729		Actinobacillus pleuropneumoniae serovar 1 str. 4074	0.413769	0.131847
Deinococcus radiodurans R1	0.666124	0.037946		Dehalococcoides ethenogenes 195	0.488503	0.005421		Dehalococcoides ethenogenes 195	0.488503	0.003938		Dehalococcoides ethenogenes 195	0.488503	0.004968		Dehalococcoides ethenogenes 195	0.488503	0.007599		Ureaplasma parvum serovar 1	0.253927	0.150719		Alteromonas macleodii 'Deep ecotype'	0.448738	0.022526		Yersinia pseudotuberculosis IP 32953	0.475504	0.01149		Syntrophus aciditrophicus SB	0.5146	0.142746
Desulfitobacterium sp. Y51	0.473599	0.005068		Nostoc punctiforme PCC 73102	0.413648	0.008739		Nostoc punctiforme PCC 73102	0.413648	0.007367		Nostoc punctiforme PCC 73102	0.413648	0.007035		Nostoc punctiforme PCC 73102	0.413648	0.01109		Yersinia pseudotuberculosis IP 32953	0.475504	0.007367		Mycobacterium tuberculosis CDC1551	0.656068	0.058729		Rhodoferax ferrireducens DSM 15236	0.59596	0.032826		Burkholderia mallei ATCC 23344	0.684855	0.053531
Desulfotalea psychrophila LSv54	0.466316	0.002837		Ureaplasma parvum serovar 1	0.253927	0.08897		Ureaplasma parvum serovar 1	0.253927	0.065973		Ureaplasma parvum serovar 1	0.253927	0.139569		Ureaplasma parvum serovar 1	0.253927	0.192106		Rhodoferax ferrireducens DSM 15236	0.59596	0.02529		Campylobacter jejuni subsp. jejuni 260.94	0.305388	0.045083		Alteromonas macleodii 'Deep ecotype'	0.448738	0.006005		Rubrobacter xylanophilus DSM 9941	0.704766	0.151191
Desulfovibrio desulfuricans G20	0.578361	0.022416		Yersinia pseudotuberculosis IP 32953	0.475504	0.013371		Yersinia pseudotuberculosis IP 32953	0.475504	0.003979		Yersinia pseudotuberculosis IP 32953	0.475504	0.004583		Yersinia pseudotuberculosis IP 32953	0.475504	0.009216		Alteromonas macleodii 'Deep ecotype'	0.448738	0.010483		Vibrio sp. Ex25	0.44902	0.005415		Mycobacterium tuberculosis CDC1551	0.656068	0.078465		Bdellovibrio bacteriovorus HD100	0.506455	0.114949
Desulfovibrio vulgaris subsp. vulgaris str. Hildenborough	0.632789	0.035322		Rhodoferax ferrireducens DSM 15236	0.59596	0.027107		Rhodoferax ferrireducens DSM 15236	0.59596	0.014656		Rhodoferax ferrireducens DSM 15236	0.59596	0.020477		Rhodoferax ferrireducens DSM 15236	0.59596	0.022146		Mycobacterium tuberculosis CDC1551	0.656068	0.052902		Staphylococcus aureus RF122	0.327787	0.019585		Campylobacter jejuni subsp. jejuni 260.94	0.305388	0.083357		Shewanella baltica OS155	0.46253	0.019016
Desulfuromonas acetoxidans	0.544589	0.007458		Alteromonas macleodii 'Deep ecotype'	0.448738	0.002896		Alteromonas macleodii 'Deep ecotype'	0.448738	0.001876		Alteromonas macleodii 'Deep ecotype'	0.448738	0.002945		Alteromonas macleodii 'Deep ecotype'	0.448738	0.004561		Campylobacter jejuni subsp. jejuni 260.94	0.305388	0.042597		Shewanella sediminis HAW-EB3	0.460779	0.016854		Vibrio sp. Ex25	0.44902	0.007295		Thermoanaerobacter tengcongensis MB4	0.375709	0.192193
Ehrlichia canis str. Jake	0.289577	0.061535		Mycobacterium tuberculosis CDC1551	0.656068	0.074249		Mycobacterium tuberculosis CDC1551	0.656068	0.040965		Mycobacterium tuberculosis CDC1551	0.656068	0.040753		Mycobacterium tuberculosis CDC1551	0.656068	0.062897		Vibrio sp. Ex25	0.44902	0.004912		Clostridium perfringens str. 13	0.28512	0.06737		Staphylococcus aureus RF122	0.327787	0.064857		Vibrio sp. MED222	0.439501	0.051308
Ehrlichia chaffeensis str. Arkansas	0.301007	0.054605		Campylobacter jejuni subsp. jejuni 260.94	0.305388	0.076584		Campylobacter jejuni subsp. jejuni 260.94	0.305388	0.037607		Campylobacter jejuni subsp. jejuni 260.94	0.305388	0.032167		Campylobacter jejuni subsp. jejuni 260.94	0.305388	0.051851		Staphylococcus aureus RF122	0.327787	0.0234		Synechococcus sp. WH 5701	0.653882	0.110064		Shewanella sediminis HAW-EB3	0.460779	0.014887		Vibrio parahaemolyticus RIMD 2210633	0.453732	0.039589
Ehrlichia ruminantium str. Gardel	0.275126	0.07245		Vibrio sp. Ex25	0.44902	0.005371		Vibrio sp. Ex25	0.44902	0.002864		Vibrio sp. Ex25	0.44902	0.002214		Vibrio sp. Ex25	0.44902	0.00402		Shewanella sediminis HAW-EB3	0.460779	0.004083		Haemophilus influenzae R2846	0.379717	0.019873		Clostridium perfringens str. 13	0.28512	0.055625		Burkholderia cepacia R1808	0.658333	0.046138
Ehrlichia ruminantium str. Welgevonden	0.274788	0.073014		Staphylococcus aureus RF122	0.327787	0.031747		Staphylococcus aureus RF122	0.327787	0.0136		Staphylococcus aureus RF122	0.327787	0.015472		Staphylococcus aureus RF122	0.327787	0.032625		Clostridium perfringens str. 13	0.28512	0.034727		Gluconobacter oxydans 621H	0.608169	0.043424		Synechococcus sp. WH 5701	0.653882	0.070943		Hahella chejuensis KCTC 2396	0.538697	0.022509
Enterococcus faecalis V583	0.373812	0.012528		Shewanella sediminis HAW-EB3	0.460779	0.004433		Shewanella sediminis HAW-EB3	0.460779	0.00416		Shewanella sediminis HAW-EB3	0.460779	0.001929		Shewanella sediminis HAW-EB3	0.460779	0.005359		Synechococcus sp. WH 5701	0.653882	0.105309		Azoarcus sp. EbN1	0.646976	0.022953		Haemophilus influenzae R2846	0.379717	0.025693		Shigella dysenteriae M131649	0.509366	0.091464
Erwinia carotovora subsp. atroseptica SCRI1043	0.509673	0.008155		Clostridium perfringens str. 13	0.28512	0.077848		Clostridium perfringens str. 13	0.28512	0.027265		Clostridium perfringens str. 13	0.28512	0.035352		Clostridium perfringens str. 13	0.28512	0.055226		Haemophilus influenzae R2846	0.379717	0.012822		Campylobacter lari RM2100	0.295569	0.077172		Gluconobacter oxydans 621H	0.608169	0.042622		Caulobacter crescentus CB15	0.67214	0.088324
Erythrobacter litoralis HTCC2594	0.630696	0.029623		Synechococcus sp. WH 5701	0.653882	0.089544		Synechococcus sp. WH 5701	0.653882	0.048219		Synechococcus sp. WH 5701	0.653882	0.058888		Synechococcus sp. WH 5701	0.653882	0.069529		Gluconobacter oxydans 621H	0.608169	0.035695		Bartonella henselae str. Houston-1	0.382303	0.012459		Azoarcus sp. EbN1	0.646976	0.056544		Haemophilus ducreyi 35000HP	0.382205	0.154576
Erythrobacter sp. NAP1	0.60972	0.024905		Haemophilus influenzae R2846	0.379717	0.007068		Haemophilus influenzae R2846	0.379717	0.001984		Haemophilus influenzae R2846	0.379717	0.002176		Haemophilus influenzae R2846	0.379717	0.004992		Azoarcus sp. EbN1	0.646976	0.039901		Burkholderia xenovorans LB400	0.626413	0.022729		Campylobacter lari RM2100	0.295569	0.092165		Synechococcus sp. CC9605	0.592176	0.063969
Escherichia coli 042	0.505326	0.004661		Gluconobacter oxydans 621H	0.608169	0.042853		Gluconobacter oxydans 621H	0.608169	0.02142		Gluconobacter oxydans 621H	0.608169	0.025223		Gluconobacter oxydans 621H	0.608169	0.04278		Campylobacter lari RM2100	0.295569	0.046068		Polaribacter irgensii 23-P	0.345202	0.032383		Bartonella henselae str. Houston-1	0.382303	0.016111		gamma proteobacterium KT 71	0.576769	0.140267
Escherichia coli APEC O1	0.503381	0.005646		Azoarcus sp. EbN1	0.646976	0.050207		Azoarcus sp. EbN1	0.646976	0.026566		Azoarcus sp. EbN1	0.646976	0.027927		Azoarcus sp. EbN1	0.646976	0.033047		Burkholderia xenovorans LB400	0.626413	0.033642		Salmonella enterica subsp. enterica serovar Typhi str. CT18	0.518702	0.008452		Burkholderia xenovorans LB400	0.626413	0.038137		Pseudomonas aeruginosa PAO1	0.665557	0.062284
Escherichia coli CFT073	0.504748	0.004543		Campylobacter lari RM2100	0.295569	0.071303		Campylobacter lari RM2100	0.295569	0.038642		Campylobacter lari RM2100	0.295569	0.040226		Campylobacter lari RM2100	0.295569	0.051145		Polaribacter irgensii 23-P	0.345202	0.023987		Streptococcus agalactiae A909	0.356224	0.019119		Polaribacter irgensii 23-P	0.345202	0.078281		Corynebacterium glutamicum ATCC 13032	0.538103	0.088721
Escherichia coli E2348/69	0.505074	0.004834		Bartonella henselae str. Houston-1	0.382303	0.003293		Bartonella henselae str. Houston-1	0.382303	0.002892		Bartonella henselae str. Houston-1	0.382303	0.00172		Bartonella henselae str. Houston-1	0.382303	0.005384		Salmonella enterica subsp. enterica serovar Typhi str. CT18	0.518702	0.010427		Streptococcus pyogenes MGAS10750	0.383159	0.028663		Salmonella enterica subsp. enterica serovar Typhi str. CT18	0.518702	0.011015		Salmonella enterica subsp. enterica serovar Gallinarum	0.521502	0.099395
Escherichia coli K12	0.507889	0.004815		Burkholderia xenovorans LB400	0.626413	0.039239		Burkholderia xenovorans LB400	0.626413	0.015534		Burkholderia xenovorans LB400	0.626413	0.029135		Burkholderia xenovorans LB400	0.626413	0.031584		Streptococcus agalactiae A909	0.356224	0.013802		Roseovarius sp. 217	0.608128	0.031938		Streptococcus agalactiae A909	0.356224	0.02771		Escherichia coli O157:H7 EDL933	0.50383	0.040699
Escherichia coli O157:H7	0.504842	0.004705		Polaribacter irgensii 23-P	0.345202	0.035005		Polaribacter irgensii 23-P	0.345202	0.016216		Polaribacter irgensii 23-P	0.345202	0.015543		Polaribacter irgensii 23-P	0.345202	0.031479		Streptococcus pyogenes MGAS10750	0.383159	0.007124		Synechococcus sp. WH 7805	0.576326	0.061481		Streptococcus pyogenes MGAS10750	0.383159	0.033639		Herminiimonas arsenicoxydans	0.542949	0.048789
Escherichia coli O157:H7 EDL933	0.50383	0.004992		Salmonella enterica subsp. enterica serovar Typhi str. CT18	0.518702	0.014453		Salmonella enterica subsp. enterica serovar Typhi str. CT18	0.518702	0.004996		Salmonella enterica subsp. enterica serovar Typhi str. CT18	0.518702	0.004807		Salmonella enterica subsp. enterica serovar Typhi str. CT18	0.518702	0.011925		Roseovarius sp. 217	0.608128	0.034731		Thiomicrospira denitrificans ATCC 33889	0.34462	0.026938		Roseovarius sp. 217	0.608128	0.044855		Colwellia psychrerythraea 34H	0.380054	0.115464
Escherichia coli W3110	0.507996	0.005011		Streptococcus agalactiae A909	0.356224	0.019554		Streptococcus agalactiae A909	0.356224	0.007967		Streptococcus agalactiae A909	0.356224	0.009559		Streptococcus agalactiae A909	0.356224	0.017189		Synechococcus sp. WH 7805	0.576326	0.060851		Mycoplasma penetrans HF-2	0.257175	0.142028		Synechococcus sp. WH 7805	0.576326	0.038449		Novosphingobium aromaticivorans	0.649594	0.072669
Exiguobacterium sp. 255-15	0.477897	0.009428		Streptococcus pyogenes MGAS10750	0.383159	0.012663		Streptococcus pyogenes MGAS10750	0.383159	0.00564		Streptococcus pyogenes MGAS10750	0.383159	0.007992		Streptococcus pyogenes MGAS10750	0.383159	0.015971		Thiomicrospira denitrificans ATCC 33889	0.34462	0.029429		Listeria monocytogenes FSL N3-165	0.378191	0.018863		Thiomicrospira denitrificans ATCC 33889	0.34462	0.046335		Psychrobacter sp. 273-4	0.428002	0.132136
Flavobacteria sp. BBFL7	0.349532	0.013801		Roseovarius sp. 217	0.608128	0.045362		Roseovarius sp. 217	0.608128	0.021665		Roseovarius sp. 217	0.608128	0.029739		Roseovarius sp. 217	0.608128	0.050817		Mycoplasma penetrans HF-2	0.257175	0.096378		Janibacter sp. HTCC2649	0.684368	0.081909		Mycoplasma penetrans HF-2	0.257175	0.100843		Rubrivivax gelatinosus PM1	0.688078	0.054274
Flavobacteriales bacterium HTCC2170	0.370264	0.021777		Synechococcus sp. WH 7805	0.576326	0.053479		Synechococcus sp. WH 7805	0.576326	0.033067		Synechococcus sp. WH 7805	0.576326	0.037282		Synechococcus sp. WH 7805	0.576326	0.045995		Listeria monocytogenes FSL N3-165	0.378191	0.00951		Streptococcus pyogenes M5	0.385838	0.017124		Listeria monocytogenes FSL N3-165	0.378191	0.019693		Salmonella enterica subsp. enterica serovar Paratypi A str. ATCC 9150	0.521644	0.099031
Flavobacterium sp. MED217	0.397579	0.012556		Thiomicrospira denitrificans ATCC 33889	0.34462	0.035415		Thiomicrospira denitrificans ATCC 33889	0.34462	0.018428		Thiomicrospira denitrificans ATCC 33889	0.34462	0.017268		Thiomicrospira denitrificans ATCC 33889	0.34462	0.033356		Janibacter sp. HTCC2649	0.684368	0.054708		Wigglesworthia glossinidia endosymbiont of Glossina brevipalpis	0.224751	0.220069		Janibacter sp. HTCC2649	0.684368	0.087031		Oceanicaulis alexandrii HTCC2633	0.635912	0.141501
Francisella tularensis subsp. tularensis Schu 4	0.322593	0.030916		Mycoplasma penetrans HF-2	0.257175	0.121473		Mycoplasma penetrans HF-2	0.257175	0.078867		Mycoplasma penetrans HF-2	0.257175	0.070446		Mycoplasma penetrans HF-2	0.257175	0.096879		Streptococcus pyogenes M5	0.385838	0.007076		Mycobacterium bovis AF2122/97	0.65633	0.054936		Streptococcus pyogenes M5	0.385838	0.027753		Vibrio cholerae MO10	0.47588	0.051399
Fusobacterium nucleatum subsp. nucleatum ATCC 25586	0.271516	0.045304		Listeria monocytogenes FSL N3-165	0.378191	0.011624		Listeria monocytogenes FSL N3-165	0.378191	0.006942		Listeria monocytogenes FSL N3-165	0.378191	0.010697		Listeria monocytogenes FSL N3-165	0.378191	0.013125		Wigglesworthia glossinidia endosymbiont of Glossina brevipalpis	0.224751	0.161963		Carboxydothermus hydrogenoformans Z-2901	0.420497	0.024868		Wigglesworthia glossinidia endosymbiont of Glossina brevipalpis	0.224751	0.087349		Magnetospirillum magneticum AMB-1	0.650935	0.049133
gamma proteobacterium KT 71	0.576769	0.022418		Janibacter sp. HTCC2649	0.684368	0.076602		Janibacter sp. HTCC2649	0.684368	0.03748		Janibacter sp. HTCC2649	0.684368	0.046755		Janibacter sp. HTCC2649	0.684368	0.063003		Mycobacterium bovis AF2122/97	0.65633	0.05164		Symbiobacterium thermophilum IAM 14863	0.686684	0.038234		Mycobacterium bovis AF2122/97	0.65633	0.080049		Shigella sonnei 53G	0.507065	0.01751
Geobacillus kaustophilus HTA426	0.519804	0.009924		Streptococcus pyogenes M5	0.385838	0.013051		Streptococcus pyogenes M5	0.385838	0.006059		Streptococcus pyogenes M5	0.385838	0.00699		Streptococcus pyogenes M5	0.385838	0.016813		Carboxydothermus hydrogenoformans Z-2901	0.420497	0.019723		Lactobacillus acidophilus NCFM	0.347147	0.036387		Carboxydothermus hydrogenoformans Z-2901	0.420497	0.022528		Vibrio splendidus 12B01	0.440565	0.041774
Geobacillus thermodenitrificans NG80-2	0.488616	0.011877		Wigglesworthia glossinidia endosymbiont of Glossina brevipalpis	0.224751	0.198074		Wigglesworthia glossinidia endosymbiont of Glossina brevipalpis	0.224751	0.170272		Wigglesworthia glossinidia endosymbiont of Glossina brevipalpis	0.224751	0.155697		Wigglesworthia glossinidia endosymbiont of Glossina brevipalpis	0.224751	0.15396		Symbiobacterium thermophilum IAM 14863	0.686684	0.064681		Synechococcus sp. CC9902	0.541645	0.043413		Symbiobacterium thermophilum IAM 14863	0.686684	0.031738		Acinetobacter sp. ADP1	0.404296	0.055065
Geobacter metallireducens GS-15	0.594854	0.011032		Mycobacterium bovis AF2122/97	0.65633	0.075567		Mycobacterium bovis AF2122/97	0.65633	0.040915		Mycobacterium bovis AF2122/97	0.65633	0.04058		Mycobacterium bovis AF2122/97	0.65633	0.064186		Lactobacillus acidophilus NCFM	0.347147	0.019331		Bacillus thuringiensis serovar konkukian str. 97-27	0.354053	0.019047		Lactobacillus acidophilus NCFM	0.347147	0.038788		Bacillus B-14905	0.375634	0.119985
Geobacter sulfurreducens PCA	0.609373	0.014314		Carboxydothermus hydrogenoformans Z-2901	0.420497	0.033725		Carboxydothermus hydrogenoformans Z-2901	0.420497	0.017076		Carboxydothermus hydrogenoformans Z-2901	0.420497	0.018695		Carboxydothermus hydrogenoformans Z-2901	0.420497	0.024968		Synechococcus sp. CC9902	0.541645	0.074931		Clostridium acetobutylicum ATCC 824	0.309251	0.064557		Synechococcus sp. CC9902	0.541645	0.023807		Psychromonas sp. CNPT3	0.386134	0.141151
Geobacter uraniumreducens Rf4	0.542386	0.008357		Symbiobacterium thermophilum IAM 14863	0.686684	0.061672		Symbiobacterium thermophilum IAM 14863	0.686684	0.02727		Symbiobacterium thermophilum IAM 14863	0.686684	0.043198		Symbiobacterium thermophilum IAM 14863	0.686684	0.062377		Bacillus thuringiensis serovar konkukian str. 97-27	0.354053	0.01275		Pseudomonas entomophila L48	0.641597	0.056451		Bacillus thuringiensis serovar konkukian str. 97-27	0.354053	0.016724		Escherichia coli K12	0.507889	0.017854
Gloeobacter violaceus PCC 7421	0.619979	0.03987		Lactobacillus acidophilus NCFM	0.347147	0.019596		Lactobacillus acidophilus NCFM	0.347147	0.014638		Lactobacillus acidophilus NCFM	0.347147	0.021711		Lactobacillus acidophilus NCFM	0.347147	0.024968		Clostridium acetobutylicum ATCC 824	0.309251	0.041329		Haemophilus influenzae 86-028NP	0.381523	0.011796		Clostridium acetobutylicum ATCC 824	0.309251	0.052447		Mannheimia succiniciproducens MBEL55E	0.42538	0.069384
Gluconobacter oxydans 621H	0.608169	0.029667		Synechococcus sp. CC9902	0.541645	0.055544		Synechococcus sp. CC9902	0.541645	0.027738		Synechococcus sp. CC9902	0.541645	0.032132		Synechococcus sp. CC9902	0.541645	0.040948		Pseudomonas entomophila L48	0.641597	0.027589		Cytophaga hutchinsonii ATCC 33406	0.388465	0.035139		Pseudomonas entomophila L48	0.641597	0.044947		Vibrio vulnificus YJ016	0.466811	0.05268
Haemophilus ducreyi 35000HP	0.382205	0.013033		Bacillus thuringiensis serovar konkukian str. 97-27	0.354053	0.017007		Bacillus thuringiensis serovar konkukian str. 97-27	0.354053	0.007849		Bacillus thuringiensis serovar konkukian str. 97-27	0.354053	0.010254		Bacillus thuringiensis serovar konkukian str. 97-27	0.354053	0.016128		Haemophilus influenzae 86-028NP	0.381523	0.007237		Dehalococcoides sp. CBDB1	0.470259	0.01387		Haemophilus influenzae 86-028NP	0.381523	0.019327		Streptomyces coelicolor A3(2)	0.719984	0.072441
Haemophilus influenzae 86-028NP	0.381523	0.005681		Clostridium acetobutylicum ATCC 824	0.309251	0.074985		Clostridium acetobutylicum ATCC 824	0.309251	0.035428		Clostridium acetobutylicum ATCC 824	0.309251	0.037211		Clostridium acetobutylicum ATCC 824	0.309251	0.065065		Cytophaga hutchinsonii ATCC 33406	0.388465	0.018372		Shewanella sp. PV-4	0.537582	0.007953		Cytophaga hutchinsonii ATCC 33406	0.388465	0.071084		Vibrio cholerae NRT36s	0.472859	0.050669
Haemophilus influenzae R2846	0.379717	0.006321		Pseudomonas entomophila L48	0.641597	0.036319		Pseudomonas entomophila L48	0.641597	0.012702		Pseudomonas entomophila L48	0.641597	0.019385		Pseudomonas entomophila L48	0.641597	0.024796		Ureaplasma urealyticum serovar 13	0.259685	0.133492		Bacteroides thetaiotaomicron VPI-5482	0.428372	0.012744		Dehalococcoides sp. CBDB1	0.470259	0.050774		Roseovarius nubinhibens ISM	0.639082	0.098078
Haemophilus influenzae R2866	0.380793	0.006259		Haemophilus influenzae 86-028NP	0.381523	0.007995		Haemophilus influenzae 86-028NP	0.381523	0.001725		Haemophilus influenzae 86-028NP	0.381523	0.002017		Haemophilus influenzae 86-028NP	0.381523	0.00382		Dehalococcoides sp. CBDB1	0.470259	0.030283		Erwinia carotovora subsp. atroseptica SCRI1043	0.509673	0.014188		Shewanella sp. PV-4	0.537582	0.008353		Pasteurella multocida subsp. multocida str. Pm70	0.404049	0.121497
Haemophilus influenzae Rd KW20	0.381479	0.005144		Cytophaga hutchinsonii ATCC 33406	0.388465	0.021881		Cytophaga hutchinsonii ATCC 33406	0.388465	0.010687		Cytophaga hutchinsonii ATCC 33406	0.388465	0.009323		Cytophaga hutchinsonii ATCC 33406	0.388465	0.020032		Shewanella sp. PV-4	0.537582	0.004567		Parachlamydia sp. UWE25	0.347173	0.022651		Bacteroides thetaiotaomicron VPI-5482	0.428372	0.024356		Microbulbifer degradans 2-40	0.458281	0.093108
Haemophilus somnus 129PT	0.339539	0.007829		Ureaplasma urealyticum serovar 13	0.259685	0.072591		Ureaplasma urealyticum serovar 13	0.259685	0.059515		Ureaplasma urealyticum serovar 13	0.259685	0.118571		Ureaplasma urealyticum serovar 13	0.259685	0.166942		Bacteroides thetaiotaomicron VPI-5482	0.428372	0.02264		Corynebacterium jeikeium K411	0.613954	0.030896		Erwinia carotovora subsp. atroseptica SCRI1043	0.509673	0.013201		Nitrococcus mobilis Nb-231	0.599688	0.034332
Haemophilus somnus 2336	0.374014	0.010386		Dehalococcoides sp. CBDB1	0.470259	0.003466		Dehalococcoides sp. CBDB1	0.470259	0.003554		Dehalococcoides sp. CBDB1	0.470259	0.005805		Dehalococcoides sp. CBDB1	0.470259	0.009317		Erwinia carotovora subsp. atroseptica SCRI1043	0.509673	0.008971		Escherichia coli E2348/69	0.505074	0.007152		Parachlamydia sp. UWE25	0.347173	0.023961		Escherichia coli 042	0.505326	0.018353
Hahella chejuensis KCTC 2396	0.538697	0.005753		Shewanella sp. PV-4	0.537582	0.010052		Shewanella sp. PV-4	0.537582	0.005828		Shewanella sp. PV-4	0.537582	0.003902		Shewanella sp. PV-4	0.537582	0.011898		Parachlamydia sp. UWE25	0.347173	0.015247		Mesorhizobium sp. BNC1	0.610917	0.033262		Corynebacterium jeikeium K411	0.613954	0.026926		Pseudomonas aeruginosa 2192	0.661761	0.051487
Helicobacter acinonychis str. Sheeba	0.381775	0.038487		Bacteroides thetaiotaomicron VPI-5482	0.428372	0.010768		Bacteroides thetaiotaomicron VPI-5482	0.428372	0.009675		Bacteroides thetaiotaomicron VPI-5482	0.428372	0.010038		Bacteroides thetaiotaomicron VPI-5482	0.428372	0.010869		Corynebacterium jeikeium K411	0.613954	0.021303		Flavobacteriales bacterium HTCC2170	0.370264	0.029718		Escherichia coli E2348/69	0.505074	0.007336		Shigella sonnei Ss046	0.507654	0.01751
Helicobacter hepaticus ATCC 51449	0.359313	0.020173		Erwinia carotovora subsp. atroseptica SCRI1043	0.509673	0.016595		Erwinia carotovora subsp. atroseptica SCRI1043	0.509673	0.007468		Erwinia carotovora subsp. atroseptica SCRI1043	0.509673	0.004032		Erwinia carotovora subsp. atroseptica SCRI1043	0.509673	0.011336		Escherichia coli E2348/69	0.505074	0.007436		Pseudoalteromonas tunicata D2	0.398506	0.035132		Mesorhizobium sp. BNC1	0.610917	0.038754		Mesorhizobium loti MAFF303099	0.62508	0.048072
Helicobacter mustelae 43772	0.424698	0.020981		Parachlamydia sp. UWE25	0.347173	0.016181		Parachlamydia sp. UWE25	0.347173	0.009782		Parachlamydia sp. UWE25	0.347173	0.017003		Parachlamydia sp. UWE25	0.347173	0.018719		Mesorhizobium sp. BNC1	0.610917	0.038588		Bacillus halodurans C-125	0.436855	0.007683		Flavobacteriales bacterium HTCC2170	0.370264	0.052768		Mycobacterium marinum M	0.65655	0.045442
Helicobacter pylori 26695	0.388732	0.030721		Corynebacterium jeikeium K411	0.613954	0.031513		Corynebacterium jeikeium K411	0.613954	0.017297		Corynebacterium jeikeium K411	0.613954	0.016105		Corynebacterium jeikeium K411	0.613954	0.023557		Flavobacteriales bacterium HTCC2170	0.370264	0.021939		Bacteriovorax marinus SJ	0.367422	0.036025		Pseudoalteromonas tunicata D2	0.398506	0.012147
Helicobacter pylori J99	0.391887	0.03024		Escherichia coli E2348/69	0.505074	0.012004		Escherichia coli E2348/69	0.505074	0.004658		Escherichia coli E2348/69	0.505074	0.004254		Escherichia coli E2348/69	0.505074	0.013902		Pseudoalteromonas tunicata D2	0.398506	0.008313		Rickettsia sibirica	0.324694	0.068023		Bacillus halodurans C-125	0.436855	0.010588
Herminiimonas arsenicoxydans	0.542949	0.008875		Mesorhizobium sp. BNC1	0.610917	0.036391		Mesorhizobium sp. BNC1	0.610917	0.018319		Mesorhizobium sp. BNC1	0.610917	0.02432		Mesorhizobium sp. BNC1	0.610917	0.047912		Bacillus halodurans C-125	0.436855	0.00902		Xylella fastidiosa Ann-1	0.518046	0.020996		Bacteriovorax marinus SJ	0.367422	0.032883
Hyphomonas neptunium ATCC 15444	0.619303	0.03218		Flavobacteriales bacterium HTCC2170	0.370264	0.026955		Flavobacteriales bacterium HTCC2170	0.370264	0.015252		Flavobacteriales bacterium HTCC2170	0.370264	0.019302		Flavobacteriales bacterium HTCC2170	0.370264	0.031996		Bacteriovorax marinus SJ	0.367422	0.028277		Sodalis glossinidius str. 'morsitans'	0.54699	0.03208		Rickettsia sibirica	0.324694	0.07254
Idiomarina baltica OS145	0.472969	0.005594		Pseudoalteromonas tunicata D2	0.398506	0.010915		Pseudoalteromonas tunicata D2	0.398506	0.00292		Pseudoalteromonas tunicata D2	0.398506	0.004711		Pseudoalteromonas tunicata D2	0.398506	0.008361		Rickettsia sibirica	0.324694	0.077383		Haemophilus somnus 2336	0.374014	0.020969		Xylella fastidiosa Ann-1	0.518046	0.038711
Idiomarina loihiensis L2TR	0.470402	0.004564		Bacillus halodurans C-125	0.436855	0.008336		Bacillus halodurans C-125	0.436855	0.005635		Bacillus halodurans C-125	0.436855	0.005983		Bacillus halodurans C-125	0.436855	0.009935		Xylella fastidiosa Ann-1	0.518046	0.03582		Campylobacter hominis ATCC BAA-381	0.317383	0.154962		Sodalis glossinidius str. 'morsitans'	0.54699	0.023429
Janibacter sp. HTCC2649	0.684368	0.059738		Bacteriovorax marinus SJ	0.367422	0.03498		Bacteriovorax marinus SJ	0.367422	0.016884		Bacteriovorax marinus SJ	0.367422	0.017022		Bacteriovorax marinus SJ	0.367422	0.025439		Sodalis glossinidius str. 'morsitans'	0.54699	0.02773		Bacillus anthracis str. Ames	0.353768	0.01854		Haemophilus somnus 2336	0.374014	0.029908
Kineococcus radiotolerans SRS30216	0.742077	0.117916		Rickettsia sibirica	0.324694	0.042393		Rickettsia sibirica	0.324694	0.025765		Rickettsia sibirica	0.324694	0.026623		Rickettsia sibirica	0.324694	0.036615		Haemophilus somnus 2336	0.374014	0.007281		Pseudomonas syringae pv. syringae B728a	0.592328	0.015365		Bacillus anthracis str. Ames	0.353768	0.018784
Lactobacillus acidophilus NCFM	0.347147	0.022118		Xylella fastidiosa Ann-1	0.518046	0.022588		Xylella fastidiosa Ann-1	0.518046	0.012523		Xylella fastidiosa Ann-1	0.518046	0.014795		Xylella fastidiosa Ann-1	0.518046	0.027884		Campylobacter hominis ATCC BAA-381	0.317383	0.063123		Desulfovibrio vulgaris subsp. vulgaris str. Hildenborough	0.632789	0.031918		Pseudomonas syringae pv. syringae B728a	0.592328	0.019794
Lactobacillus brevis ATCC 367	0.462189	0.018089		Sodalis glossinidius str. 'morsitans'	0.54699	0.023096		Sodalis glossinidius str. 'morsitans'	0.54699	0.008035		Sodalis glossinidius str. 'morsitans'	0.54699	0.01421		Sodalis glossinidius str. 'morsitans'	0.54699	0.025322		Bacillus anthracis str. Ames	0.353768	0.013662		Geobacillus thermodenitrificans NG80-2	0.488616	0.042439		Desulfovibrio vulgaris subsp. vulgaris str. Hildenborough	0.632789	0.052077
Lactobacillus gasseri	0.310921	0.022791		Haemophilus somnus 2336	0.374014	0.013999		Haemophilus somnus 2336	0.374014	0.002904		Haemophilus somnus 2336	0.374014	0.004241		Haemophilus somnus 2336	0.374014	0.009986		Pseudomonas syringae pv. syringae B728a	0.592328	0.014744		Mycoplasma pneumoniae M129	0.40008	0.07356		Geobacillus thermodenitrificans NG80-2	0.488616	0.023355
Lactobacillus johnsonii NCC 533	0.346112	0.020631		Campylobacter hominis ATCC BAA-381	0.317383	0.067865		Campylobacter hominis ATCC BAA-381	0.317383	0.041511		Campylobacter hominis ATCC BAA-381	0.317383	0.033609		Campylobacter hominis ATCC BAA-381	0.317383	0.058571		Desulfovibrio vulgaris subsp. vulgaris str. Hildenborough	0.632789	0.066815		Yersinia enterocolitica 8081	0.472226	0.006385		Mycoplasma pneumoniae M129	0.40008	0.06322
Lactobacillus plantarum WCFS1	0.444667	0.023045		Bacillus anthracis str. Ames	0.353768	0.017846		Bacillus anthracis str. Ames	0.353768	0.00774		Bacillus anthracis str. Ames	0.353768	0.009984		Bacillus anthracis str. Ames	0.353768	0.017883		Geobacillus thermodenitrificans NG80-2	0.488616	0.027785		Streptococcus uberis 0140J	0.366318	0.028538		Yersinia enterocolitica 8081	0.472226	0.010039
Lactococcus lactis subsp. lactis Il1403	0.353294	0.015285		Pseudomonas syringae pv. syringae B728a	0.592328	0.023734		Pseudomonas syringae pv. syringae B728a	0.592328	0.011215		Pseudomonas syringae pv. syringae B728a	0.592328	0.013259		Pseudomonas syringae pv. syringae B728a	0.592328	0.019525		Mycoplasma pneumoniae M129	0.40008	0.051641		Brucella abortus	0.572482	0.014017		Streptococcus uberis 0140J	0.366318	0.033361
Legionella pneumophila str. Lens	0.384145	0.011875		Desulfovibrio vulgaris subsp. vulgaris str. Hildenborough	0.632789	0.038958		Desulfovibrio vulgaris subsp. vulgaris str. Hildenborough	0.632789	0.020698		Desulfovibrio vulgaris subsp. vulgaris str. Hildenborough	0.632789	0.033613		Desulfovibrio vulgaris subsp. vulgaris str. Hildenborough	0.632789	0.026081		Yersinia enterocolitica 8081	0.472226	0.007662		Rhodospirillum rubrum	0.653777	0.035562		Brucella abortus	0.572482	0.022994
Legionella pneumophila str. Paris	0.383381	0.011102		Geobacillus thermodenitrificans NG80-2	0.488616	0.014842		Geobacillus thermodenitrificans NG80-2	0.488616	0.009797		Geobacillus thermodenitrificans NG80-2	0.488616	0.010423		Geobacillus thermodenitrificans NG80-2	0.488616	0.045633		Streptococcus uberis 0140J	0.366318	0.010481		Burkholderia pseudomallei K96243	0.680587	0.0486		Rhodospirillum rubrum	0.653777	0.067879
Legionella pneumophila subsp. pneumophila str. Philadelphia 1	0.382695	0.009249		Mycoplasma pneumoniae M129	0.40008	0.034873		Mycoplasma pneumoniae M129	0.40008	0.03328		Mycoplasma pneumoniae M129	0.40008	0.031246		Mycoplasma pneumoniae M129	0.40008	0.048637		Brucella abortus	0.572482	0.015913		Campylobacter coli RM2228	0.311153	0.053026		Burkholderia pseudomallei K96243	0.680587	0.056122
Leifsonia xyli subsp. xyli str. CTCB07	0.67676	0.061523		Yersinia enterocolitica 8081	0.472226	0.016928		Yersinia enterocolitica 8081	0.472226	0.004213		Yersinia enterocolitica 8081	0.472226	0.004792		Yersinia enterocolitica 8081	0.472226	0.010987		Rhodospirillum rubrum	0.653777	0.050408		Yersinia pestis CO92	0.476423	0.008421		Campylobacter coli RM2228	0.311153	0.08339
Leptospira interrogans serovar Copenhageni str. Fiocruz L1-130	0.350443	0.024762		Streptococcus uberis 0140J	0.366318	0.019506		Streptococcus uberis 0140J	0.366318	0.009874		Streptococcus uberis 0140J	0.366318	0.012662		Streptococcus uberis 0140J	0.366318	0.021011		Burkholderia pseudomallei K96243	0.680587	0.050864		Prochlorococcus marinus str. MIT 9312	0.312105	0.064257		Yersinia pestis CO92	0.476423	0.010425
Leptospira interrogans serovar Lai str. 56601	0.350158	0.025504		Brucella abortus	0.572482	0.025447		Brucella abortus	0.572482	0.010334		Brucella abortus	0.572482	0.01337		Brucella abortus	0.572482	0.031288		Campylobacter coli RM2228	0.311153	0.038933		Vibrio cholerae O1 biovar eltor str. N16961	0.474871	0.009094		Prochlorococcus marinus str. MIT 9312	0.312105	0.025507
Leuconostoc mesenteroides subsp. mesenteroides ATCC 8293	0.372545	0.01817		Rhodospirillum rubrum	0.653777	0.077222		Rhodospirillum rubrum	0.653777	0.034609		Rhodospirillum rubrum	0.653777	0.038138		Rhodospirillum rubrum	0.653777	0.071258		Yersinia pestis CO92	0.476423	0.007451		Helicobacter mustelae 43772	0.424698	0.024077		Vibrio cholerae O1 biovar eltor str. N16961	0.474871	0.008564
Listeria innocua Clip11262	0.37439	0.011442		Burkholderia pseudomallei K96243	0.680587	0.058275		Burkholderia pseudomallei K96243	0.680587	0.027977		Burkholderia pseudomallei K96243	0.680587	0.047783		Burkholderia pseudomallei K96243	0.680587	0.034935		Prochlorococcus marinus str. MIT 9312	0.312105	0.078069		Dechloromonas aromatica RCB	0.592472	0.007623		Helicobacter mustelae 43772	0.424698	0.039673
Listeria monocytogenes 10403S	0.378896	0.010901		Campylobacter coli RM2228	0.311153	0.070229		Campylobacter coli RM2228	0.311153	0.0367		Campylobacter coli RM2228	0.311153	0.02823		Campylobacter coli RM2228	0.311153	0.049103		Vibrio cholerae O1 biovar eltor str. N16961	0.474871	0.006699		Neisseria meningitidis FAM18	0.516092	0.006206		Dechloromonas aromatica RCB	0.592472	0.015369
Listeria monocytogenes Aureli 1997	0.37824	0.010898		Yersinia pestis CO92	0.476423	0.017547		Yersinia pestis CO92	0.476423	0.00397		Yersinia pestis CO92	0.476423	0.004686		Yersinia pestis CO92	0.476423	0.008181		Helicobacter mustelae 43772	0.424698	0.017969		Thermus thermophilus HB8	0.69496	0.093759		Neisseria meningitidis FAM18	0.516092	0.004429
Listeria monocytogenes EGD-e	0.37981	0.011234		Prochlorococcus marinus str. MIT 9312	0.312105	0.068857		Prochlorococcus marinus str. MIT 9312	0.312105	0.037941		Prochlorococcus marinus str. MIT 9312	0.312105	0.032362		Prochlorococcus marinus str. MIT 9312	0.312105	0.041224		Dechloromonas aromatica RCB	0.592472	0.017534		Xanthomonas campestris pv. vesicatoria str. 85-10	0.645564	0.035032		Thermus thermophilus HB8	0.69496	0.164611
Listeria monocytogenes F6900	0.377502	0.01066		Vibrio cholerae O1 biovar eltor str. N16961	0.474871	0.010512		Vibrio cholerae O1 biovar eltor str. N16961	0.474871	0.003104		Vibrio cholerae O1 biovar eltor str. N16961	0.474871	0.004013		Vibrio cholerae O1 biovar eltor str. N16961	0.474871	0.005646		Neisseria meningitidis FAM18	0.516092	0.005313		Listeria monocytogenes str. 4b H7858	0.379477	0.014671		Xanthomonas campestris pv. vesicatoria str. 85-10	0.645564	0.061691
Listeria monocytogenes FSL J1-194	0.378262	0.00964		Helicobacter mustelae 43772	0.424698	0.031674		Helicobacter mustelae 43772	0.424698	0.020578		Helicobacter mustelae 43772	0.424698	0.016683		Helicobacter mustelae 43772	0.424698	0.028988		Ureaplasma urealyticum serovar 10	0.258824	0.133963		Salinibacter ruber DSM 13855	0.662167	0.190612		Listeria monocytogenes str. 4b H7858	0.379477	0.022557
Listeria monocytogenes FSL J2-071	0.378253	0.010908		Dechloromonas aromatica RCB	0.592472	0.019808		Dechloromonas aromatica RCB	0.592472	0.008863		Dechloromonas aromatica RCB	0.592472	0.012661		Dechloromonas aromatica RCB	0.592472	0.019265		Thermus thermophilus HB8	0.69496	0.073975		Porphyromonas gingivalis W83	0.482879	0.01093		Salinibacter ruber DSM 13855	0.662167	0.054194
Listeria monocytogenes FSL N1-017	0.380453	0.010675		Neisseria meningitidis FAM18	0.516092	0.00836		Neisseria meningitidis FAM18	0.516092	0.003957		Neisseria meningitidis FAM18	0.516092	0.003155		Neisseria meningitidis FAM18	0.516092	0.005657		Xanthomonas campestris pv. vesicatoria str. 85-10	0.645564	0.034853		Sinorhizobium meliloti 1021	0.62174	0.020594		Porphyromonas gingivalis W83	0.482879	0.032283
Listeria monocytogenes FSL N3-165	0.378191	0.010924		Ureaplasma urealyticum serovar 10	0.258824	0.079301		Ureaplasma urealyticum serovar 10	0.258824	0.061388		Ureaplasma urealyticum serovar 10	0.258824	0.118847		Ureaplasma urealyticum serovar 10	0.258824	0.167507		Listeria monocytogenes str. 4b H7858	0.379477	0.009264		Idiomarina baltica OS145	0.472969	0.007877		Sinorhizobium meliloti 1021	0.62174	0.045622
Listeria monocytogenes FSL R2-503	0.377705	0.008789		Thermus thermophilus HB8	0.69496	0.142491		Thermus thermophilus HB8	0.69496	0.068722		Thermus thermophilus HB8	0.69496	0.088556		Thermus thermophilus HB8	0.69496	0.141892		Salinibacter ruber DSM 13855	0.662167	0.083265		Thermus thermophilus HB27	0.694073	0.120918		Idiomarina baltica OS145	0.472969	0.009819
Listeria monocytogenes J0161	0.377501	0.010944		Xanthomonas campestris pv. vesicatoria str. 85-10	0.645564	0.047096		Xanthomonas campestris pv. vesicatoria str. 85-10	0.645564	0.031223		Xanthomonas campestris pv. vesicatoria str. 85-10	0.645564	0.038231		Xanthomonas campestris pv. vesicatoria str. 85-10	0.645564	0.046601		Porphyromonas gingivalis W83	0.482879	0.011058		Bacillus cereus ATCC 14579	0.352885	0.019364		Thermus thermophilus HB27	0.694073	0.161528
Listeria monocytogenes J2818	0.377575	0.010739		Listeria monocytogenes str. 4b H7858	0.379477	0.012081		Listeria monocytogenes str. 4b H7858	0.379477	0.007075		Listeria monocytogenes str. 4b H7858	0.379477	0.009666		Listeria monocytogenes str. 4b H7858	0.379477	0.013595		Sinorhizobium meliloti 1021	0.62174	0.031857		Haemophilus influenzae R2866	0.380793	0.019065		Bacillus cereus ATCC 14579	0.352885	0.021268
Listeria monocytogenes str. 1/2a F6854	0.378461	0.011304		Salinibacter ruber DSM 13855	0.662167	0.04637		Salinibacter ruber DSM 13855	0.662167	0.041331		Salinibacter ruber DSM 13855	0.662167	0.049883		Salinibacter ruber DSM 13855	0.662167	0.049934		Idiomarina baltica OS145	0.472969	0.005406		Sulfitobacter sp. NAS-14.1	0.600451	0.036043		Haemophilus influenzae R2866	0.380793	0.022301
Listeria monocytogenes str. 4b F2365	0.380414	0.011105		Porphyromonas gingivalis W83	0.482879	0.007869		Porphyromonas gingivalis W83	0.482879	0.002523		Porphyromonas gingivalis W83	0.482879	0.005151		Porphyromonas gingivalis W83	0.482879	0.005805		Thermus thermophilus HB27	0.694073	0.071728		Helicobacter pylori 26695	0.388732	0.035143		Sulfitobacter sp. NAS-14.1	0.600451	0.044865
Listeria monocytogenes str. 4b H7858	0.379477	0.011005		Sinorhizobium meliloti 1021	0.62174	0.034339		Sinorhizobium meliloti 1021	0.62174	0.014597		Sinorhizobium meliloti 1021	0.62174	0.022215		Sinorhizobium meliloti 1021	0.62174	0.038761		Bacillus cereus ATCC 14579	0.352885	0.014155		Burkholderia pseudomallei 1710b	0.679781	0.056676		Helicobacter pylori 26695	0.388732	0.051225
Listeria welshimeri serovar 6b str. SLCC5334	0.36352	0.012184		Idiomarina baltica OS145	0.472969	0.009591		Idiomarina baltica OS145	0.472969	0.005583		Idiomarina baltica OS145	0.472969	0.003669		Idiomarina baltica OS145	0.472969	0.00802		Haemophilus influenzae R2866	0.380793	0.005527		Vibrio harveyi ATCC BAA-1116	0.454205	0.030572		Burkholderia pseudomallei 1710b	0.679781	0.05948
Loktanella vestfoldensis SKA53	0.599616	0.032402		Thermus thermophilus HB27	0.694073	0.133905		Thermus thermophilus HB27	0.694073	0.066247		Thermus thermophilus HB27	0.694073	0.083296		Thermus thermophilus HB27	0.694073	0.122363		Sulfitobacter sp. NAS-14.1	0.600451	0.02354		Leifsonia xyli subsp. xyli str. CTCB07	0.67676	0.074345		Vibrio harveyi ATCC BAA-1116	0.454205	0.013956
Magnetococcus sp. MC-1	0.541987	0.016877		Bacillus cereus ATCC 14579	0.352885	0.018248		Bacillus cereus ATCC 14579	0.352885	0.008054		Bacillus cereus ATCC 14579	0.352885	0.010814		Bacillus cereus ATCC 14579	0.352885	0.01756		Helicobacter pylori 26695	0.388732	0.026051		Legionella pneumophila str. Paris	0.383381	0.021102		Leifsonia xyli subsp. xyli str. CTCB07	0.67676	0.069275
Magnetospirillum gryphiswaldense MSR-1	0.620298	0.035372		Haemophilus influenzae R2866	0.380793	0.008714		Haemophilus influenzae R2866	0.380793	0.001733		Haemophilus influenzae R2866	0.380793	0.001928		Haemophilus influenzae R2866	0.380793	0.004556		Burkholderia pseudomallei 1710b	0.679781	0.056441		Streptomyces avermitilis MA-4680	0.707014	0.070057		Legionella pneumophila str. Paris	0.383381	0.021769
Magnetospirillum magneticum AMB-1	0.650935	0.03866		Sulfitobacter sp. NAS-14.1	0.600451	0.031118		Sulfitobacter sp. NAS-14.1	0.600451	0.016817		Sulfitobacter sp. NAS-14.1	0.600451	0.022426		Sulfitobacter sp. NAS-14.1	0.600451	0.045897		Vibrio harveyi ATCC BAA-1116	0.454205	0.12751		Clostridium tetani E88	0.287493	0.086354		Streptomyces avermitilis MA-4680	0.707014	0.093227
Mannheimia succiniciproducens MBEL55E	0.42538	0.004083		Helicobacter pylori 26695	0.388732	0.049773		Helicobacter pylori 26695	0.388732	0.029266		Helicobacter pylori 26695	0.388732	0.026742		Helicobacter pylori 26695	0.388732	0.032399		Leifsonia xyli subsp. xyli str. CTCB07	0.67676	0.051257		Bacillus anthracis str. 'Ames Ancestor'	0.35243	0.019027		Clostridium tetani E88	0.287493	0.072517
Maricaulis maris MCS10	0.627276	0.045779		Burkholderia pseudomallei 1710b	0.679781	0.060853		Burkholderia pseudomallei 1710b	0.679781	0.035661		Burkholderia pseudomallei 1710b	0.679781	0.063933		Burkholderia pseudomallei 1710b	0.679781	0.052826		Legionella pneumophila str. Paris	0.383381	0.008284		Bacillus cereus G9241	0.352467	0.017442		Bacillus anthracis str. 'Ames Ancestor'	0.35243	0.054259
marine actinobacterium PHSC20C1	0.590949	0.036772		Vibrio harveyi ATCC BAA-1116	0.454205	0.00531		Vibrio harveyi ATCC BAA-1116	0.454205	0.005988		Vibrio harveyi ATCC BAA-1116	0.454205	0.004128		Vibrio harveyi ATCC BAA-1116	0.454205	0.003779		Streptomyces avermitilis MA-4680	0.707014	0.044794		Mycobacterium smegmatis str. MC2 155	0.674028	0.046236		Bacillus cereus G9241	0.352467	0.049665
Mesoplasma florum L1	0.270205	0.074675		Leifsonia xyli subsp. xyli str. CTCB07	0.67676	0.069		Leifsonia xyli subsp. xyli str. CTCB07	0.67676	0.033807		Leifsonia xyli subsp. xyli str. CTCB07	0.67676	0.049598		Leifsonia xyli subsp. xyli str. CTCB07	0.67676	0.042608		Clostridium tetani E88	0.287493	0.048475		Vibrio cholerae 2740-80	0.475796	0.063191		Mycobacterium smegmatis str. MC2 155	0.674028	0.068776
Mesorhizobium loti MAFF303099	0.62508	0.019709		Legionella pneumophila str. Paris	0.383381	0.00991		Legionella pneumophila str. Paris	0.383381	0.006239		Legionella pneumophila str. Paris	0.383381	0.005832		Legionella pneumophila str. Paris	0.383381	0.007884		Bacillus anthracis str. 'Ames Ancestor'	0.35243	0.012624		Haemophilus influenzae Rd KW20	0.381479	0.011333		Vibrio cholerae 2740-80	0.475796	0.019636
Mesorhizobium sp. BNC1	0.610917	0.025225		Streptomyces avermitilis MA-4680	0.707014	0.073294		Streptomyces avermitilis MA-4680	0.707014	0.035373		Streptomyces avermitilis MA-4680	0.707014	0.053957		Streptomyces avermitilis MA-4680	0.707014	0.050744		Bacillus cereus G9241	0.352467	0.013911		Vibrio fischeri ES114	0.383541	0.006042		Haemophilus influenzae Rd KW20	0.381479	0.018788
Methylobacillus flagellatus KT	0.557191	0.0058		Clostridium tetani E88	0.287493	0.097355		Clostridium tetani E88	0.287493	0.036505		Clostridium tetani E88	0.287493	0.044926		Clostridium tetani E88	0.287493	0.078436		Mycobacterium smegmatis str. MC2 155	0.674028	0.040957		Corynebacterium glutamicum ATCC 13032	0.538418	0.0197		Vibrio fischeri ES114	0.383541	0.009973
Methylococcus capsulatus str. Bath	0.635846	0.036619		Bacillus anthracis str. 'Ames Ancestor'	0.35243	0.017446		Bacillus anthracis str. 'Ames Ancestor'	0.35243	0.007755		Bacillus anthracis str. 'Ames Ancestor'	0.35243	0.010066		Bacillus anthracis str. 'Ames Ancestor'	0.35243	0.01756		Vibrio cholerae 2740-80	0.475796	0.011514		Zymomonas mobilis subsp. mobilis ZM4	0.463283	0.004553		Corynebacterium glutamicum ATCC 13032	0.538418	0.025438
Microbulbifer degradans 2-40	0.458281	0.00163		Bacillus cereus G9241	0.352467	0.015077		Bacillus cereus G9241	0.352467	0.008813		Bacillus cereus G9241	0.352467	0.01001		Bacillus cereus G9241	0.352467	0.017635		Haemophilus influenzae Rd KW20	0.381479	0.003035		Salmonella enterica subsp. enterica serovar Typhi Ty2	0.520516	0.008167		Zymomonas mobilis subsp. mobilis ZM4	0.463283	0.016647
Moorella thermoacetica ATCC 39073	0.557915	0.02322		Mycobacterium smegmatis str. MC2 155	0.674028	0.068922		Mycobacterium smegmatis str. MC2 155	0.674028	0.04419		Mycobacterium smegmatis str. MC2 155	0.674028	0.043561		Mycobacterium smegmatis str. MC2 155	0.674028	0.057441		Vibrio fischeri ES114	0.383541	0.005131		Gloeobacter violaceus PCC 7421	0.619979	0.029415		Salmonella enterica subsp. enterica serovar Typhi Ty2	0.520516	0.011026
Mycobacterium avium subsp. paratuberculosis str. k10	0.692986	0.05634		Vibrio cholerae 2740-80	0.475796	0.012274		Vibrio cholerae 2740-80	0.475796	0.004338		Vibrio cholerae 2740-80	0.475796	0.005019		Vibrio cholerae 2740-80	0.475796	0.005239		Corynebacterium glutamicum ATCC 13032	0.538418	0.048429		Streptococcus agalactiae 2603V/R	0.356466	0.01929		Gloeobacter violaceus PCC 7421	0.619979	0.041807
Mycobacterium bovis AF2122/97	0.65633	0.057862		Haemophilus influenzae Rd KW20	0.381479	0.006779		Haemophilus influenzae Rd KW20	0.381479	0.001502		Haemophilus influenzae Rd KW20	0.381479	0.002105		Haemophilus influenzae Rd KW20	0.381479	0.003961		Ureaplasma urealyticum serovar 11	0.26065	0.13428		Listeria monocytogenes J0161	0.377501	0.019892		Streptococcus agalactiae 2603V/R	0.356466	0.03367
Mycobacterium leprae TN	0.577967	0.040472		Vibrio fischeri ES114	0.383541	0.003937		Vibrio fischeri ES114	0.383541	0.002032		Vibrio fischeri ES114	0.383541	0.002908		Vibrio fischeri ES114	0.383541	0.002755		Zymomonas mobilis subsp. mobilis ZM4	0.463283	0.007339		Pediococcus pentosaceus ATCC 25745	0.373578	0.027984		Listeria monocytogenes J0161	0.377501	0.019481
Mycobacterium marinum M	0.65655	0.048912		Corynebacterium glutamicum ATCC 13032	0.538418	0.021163		Corynebacterium glutamicum ATCC 13032	0.538418	0.014785		Corynebacterium glutamicum ATCC 13032	0.538418	0.014349		Corynebacterium glutamicum ATCC 13032	0.538418	0.025643		Salmonella enterica subsp. enterica serovar Typhi Ty2	0.520516	0.010416		Campylobacter jejuni subsp. jejuni 81-176	0.304755	0.046079		Pediococcus pentosaceus ATCC 25745	0.373578	0.023692
Mycobacterium microti OV254	0.651882	0.058337		Ureaplasma urealyticum serovar 11	0.26065	0.078734		Ureaplasma urealyticum serovar 11	0.26065	0.061173		Ureaplasma urealyticum serovar 11	0.26065	0.119071		Ureaplasma urealyticum serovar 11	0.26065	0.166628		Gloeobacter violaceus PCC 7421	0.619979	0.06313		Vibrio cholerae 1587	0.474532	0.062143		Campylobacter jejuni subsp. jejuni 81-176	0.304755	0.084327
Mycobacterium smegmatis str. MC2 155	0.674028	0.051846		Zymomonas mobilis subsp. mobilis ZM4	0.463283	0.01105		Zymomonas mobilis subsp. mobilis ZM4	0.463283	0.008305		Zymomonas mobilis subsp. mobilis ZM4	0.463283	0.003324		Zymomonas mobilis subsp. mobilis ZM4	0.463283	0.016876		Streptococcus agalactiae 2603V/R	0.356466	0.010982		Listeria monocytogenes 10403S	0.378896	0.019602		Vibrio cholerae 1587	0.474532	0.019125
Mycobacterium sp. MCS	0.684534	0.068262		Salmonella enterica subsp. enterica serovar Typhi Ty2	0.520516	0.016635		Salmonella enterica subsp. enterica serovar Typhi Ty2	0.520516	0.005061		Salmonella enterica subsp. enterica serovar Typhi Ty2	0.520516	0.004729		Salmonella enterica subsp. enterica serovar Typhi Ty2	0.520516	0.014916		Listeria monocytogenes J0161	0.377501	0.00955		Chlamydophila abortus	0.398373	0.024065		Spiroplasma kunkelii CR2-3x	0.252392	0.051947
Mycobacterium tuberculosis CDC1551	0.656068	0.06015		Gloeobacter violaceus PCC 7421	0.619979	0.047246		Gloeobacter violaceus PCC 7421	0.619979	0.023584		Gloeobacter violaceus PCC 7421	0.619979	0.025592		Gloeobacter violaceus PCC 7421	0.619979	0.048102		Pediococcus pentosaceus ATCC 25745	0.373578	0.03208		Staphylococcus aureus subsp. aureus USA300	0.326905	0.019034		Listeria monocytogenes 10403S	0.378896	0.028069
Mycobacterium tuberculosis H37Ra	0.656125	0.074987		Streptococcus agalactiae 2603V/R	0.356466	0.017367		Streptococcus agalactiae 2603V/R	0.356466	0.007922		Streptococcus agalactiae 2603V/R	0.356466	0.009346		Streptococcus agalactiae 2603V/R	0.356466	0.017159		Campylobacter jejuni subsp. jejuni 81-176	0.304755	0.04332		Photorhabdus asymbiotica subsp. asymbiotica	0.419474	0.005505		Chlamydophila abortus	0.398373	0.031939
Mycobacterium tuberculosis H37Rv	0.656141	0.058399		Listeria monocytogenes J0161	0.377501	0.01194		Listeria monocytogenes J0161	0.377501	0.007107		Listeria monocytogenes J0161	0.377501	0.010927		Listeria monocytogenes J0161	0.377501	0.013137		Vibrio cholerae 1587	0.474532	0.009041		Xanthomonas campestris pv. campestris str. 8004	0.64957	0.033333		Staphylococcus aureus subsp. aureus USA300	0.326905	0.061479
Mycoplasma capricolum subsp. capricolum ATCC 27343	0.237704	0.04694		Pediococcus pentosaceus ATCC 25745	0.373578	0.017851		Pediococcus pentosaceus ATCC 25745	0.373578	0.01083		Pediococcus pentosaceus ATCC 25745	0.373578	0.013064		Pediococcus pentosaceus ATCC 25745	0.373578	0.017516		Spiroplasma kunkelii CR2-3x	0.252392	0.091296		Desulfotalea psychrophila LSv54	0.466316	0.00751		Photorhabdus asymbiotica subsp. asymbiotica	0.419474	0.009392
Mycoplasma gallisepticum R	0.3145	0.071283		Campylobacter jejuni subsp. jejuni 81-176	0.304755	0.066566		Campylobacter jejuni subsp. jejuni 81-176	0.304755	0.037679		Campylobacter jejuni subsp. jejuni 81-176	0.304755	0.030653		Campylobacter jejuni subsp. jejuni 81-176	0.304755	0.052065		Listeria monocytogenes 10403S	0.378896	0.009478		Neisseria lactamica ST-640	0.521452	0.007379		Xanthomonas campestris pv. campestris str. 8004	0.64957	0.057152
Mycoplasma genitalium G-37	0.316918	0.077996		Vibrio cholerae 1587	0.474532	0.01107		Vibrio cholerae 1587	0.474532	0.004366		Vibrio cholerae 1587	0.474532	0.005242		Vibrio cholerae 1587	0.474532	0.004291		Chlamydophila abortus	0.398373	0.0438		Solibacter usitatus Ellin6076	0.619025	0.048941		Desulfotalea psychrophila LSv54	0.466316	0.028901
Mycoplasma hyopneumoniae 232	0.285612	0.118883		Spiroplasma kunkelii CR2-3x	0.252392	0.080994		Spiroplasma kunkelii CR2-3x	0.252392	0.03608		Spiroplasma kunkelii CR2-3x	0.252392	0.038327		Spiroplasma kunkelii CR2-3x	0.252392	0.04396		Staphylococcus aureus subsp. aureus USA300	0.326905	0.023857		Nocardia farcinica IFM 10152	0.706923	0.058403		Neisseria lactamica ST-640	0.521452	0.00458
Mycoplasma hyopneumoniae 7448	0.284889	0.115099		Listeria monocytogenes 10403S	0.378896	0.011636		Listeria monocytogenes 10403S	0.378896	0.006898		Listeria monocytogenes 10403S	0.378896	0.010581		Listeria monocytogenes 10403S	0.378896	0.013288		Photorhabdus asymbiotica subsp. asymbiotica	0.419474	0.005108		Thermotoga maritima MSB8	0.462477	0.04267		Solibacter usitatus Ellin6076	0.619025	0.040454
Mycoplasma hyopneumoniae J	0.285222	0.115757		Chlamydophila abortus	0.398373	0.019975		Chlamydophila abortus	0.398373	0.011101		Chlamydophila abortus	0.398373	0.014409		Chlamydophila abortus	0.398373	0.02196		Xanthomonas campestris pv. campestris str. 8004	0.64957	0.033427		Ralstonia solanacearum GMI1000	0.669754	0.036877		Nocardia farcinica IFM 10152	0.706923	0.109588
Mycoplasma mobile 163K	0.249513	0.09471		Staphylococcus aureus subsp. aureus USA300	0.326905	0.033966		Staphylococcus aureus subsp. aureus USA300	0.326905	0.014931		Staphylococcus aureus subsp. aureus USA300	0.326905	0.015434		Staphylococcus aureus subsp. aureus USA300	0.326905	0.032343		Neisseria lactamica ST-640	0.521452	0.010004		Hyphomonas neptunium ATCC 15444	0.619303	0.036587		Thermotoga maritima MSB8	0.462477	0.051428
Mycoplasma mycoides subsp. mycoides SC str. PG1	0.239657	0.083018		Photorhabdus asymbiotica subsp. asymbiotica	0.419474	0.007208		Photorhabdus asymbiotica subsp. asymbiotica	0.419474	0.004988		Photorhabdus asymbiotica subsp. asymbiotica	0.419474	0.001591		Photorhabdus asymbiotica subsp. asymbiotica	0.419474	0.009329		Solibacter usitatus Ellin6076	0.619025	0.028104		Thiomicrospira crunogena XCL-2	0.4313	0.004449		Ralstonia solanacearum GMI1000	0.669754	0.054102
Mycoplasma penetrans HF-2	0.257175	0.094391		Xanthomonas campestris pv. campestris str. 8004	0.64957	0.047364		Xanthomonas campestris pv. campestris str. 8004	0.64957	0.031767		Xanthomonas campestris pv. campestris str. 8004	0.64957	0.038283		Xanthomonas campestris pv. campestris str. 8004	0.64957	0.046879		Ureaplasma urealyticum serovar 7	0.261565	0.134026		Leuconostoc mesenteroides subsp. mesenteroides ATCC 8293	0.372545	0.023052		Hyphomonas neptunium ATCC 15444	0.619303	0.040721
Mycoplasma pneumoniae M129	0.40008	0.031787		Desulfotalea psychrophila LSv54	0.466316	0.003538		Desulfotalea psychrophila LSv54	0.466316	0.003446		Desulfotalea psychrophila LSv54	0.466316	0.003429		Desulfotalea psychrophila LSv54	0.466316	0.004949		Nocardia farcinica IFM 10152	0.706923	0.062973		Legionella pneumophila subsp. pneumophila str. Philadelphia 1	0.382695	0.021988		Thiomicrospira crunogena XCL-2	0.4313	0.032589
Mycoplasma pulmonis UAB CTIP	0.266365	0.096292		Neisseria lactamica ST-640	0.521452	0.005953		Neisseria lactamica ST-640	0.521452	0.004694		Neisseria lactamica ST-640	0.521452	0.003139		Neisseria lactamica ST-640	0.521452	0.007067		Thermotoga maritima MSB8	0.462477	0.032441		Treponema denticola ATCC 35405	0.378738	0.04612		Leuconostoc mesenteroides subsp. mesenteroides ATCC 8293	0.372545	0.030008
Mycoplasma synoviae 53	0.284952	0.095065		Solibacter usitatus Ellin6076	0.619025	0.026114		Solibacter usitatus Ellin6076	0.619025	0.012855		Solibacter usitatus Ellin6076	0.619025	0.021706		Solibacter usitatus Ellin6076	0.619025	0.024825		Ralstonia solanacearum GMI1000	0.669754	0.034753		Rhodopseudomonas palustris BisB5	0.648078	0.027621		Legionella pneumophila subsp. pneumophila str. Philadelphia 1	0.382695	0.023861
Neisseria gonorrhoeae FA 1090	0.526897	0.003344		Ureaplasma urealyticum serovar 7	0.261565	0.081734		Ureaplasma urealyticum serovar 7	0.261565	0.061229		Ureaplasma urealyticum serovar 7	0.261565	0.119071		Ureaplasma urealyticum serovar 7	0.261565	0.168932		Hyphomonas neptunium ATCC 15444	0.619303	0.021302		Listeria monocytogenes FSL J2-071	0.378253	0.019369		Treponema denticola ATCC 35405	0.378738	0.046383
Neisseria lactamica ST-640	0.521452	0.003096		Nocardia farcinica IFM 10152	0.706923	0.093498		Nocardia farcinica IFM 10152	0.706923	0.046591		Nocardia farcinica IFM 10152	0.706923	0.061085		Nocardia farcinica IFM 10152	0.706923	0.067024		Thiomicrospira crunogena XCL-2	0.4313	0.004292		Bradyrhizobium japonicum USDA 110	0.640594	0.017855		Rhodopseudomonas palustris BisB5	0.648078	0.042632
Neisseria meningitidis FAM18	0.516092	0.002808		Thermotoga maritima MSB8	0.462477	0.045461		Thermotoga maritima MSB8	0.462477	0.031453		Thermotoga maritima MSB8	0.462477	0.0323		Thermotoga maritima MSB8	0.462477	0.042544		Legionella pneumophila subsp. pneumophila str. Philadelphia 1	0.382695	0.007332		Salmonella enterica subsp. enterica serovar Choleraesuis str. SC-B67	0.521325	0.008501		Listeria monocytogenes FSL J2-071	0.378253	0.028175
Neisseria meningitidis MC58	0.515279	0.003205		Ralstonia solanacearum GMI1000	0.669754	0.049558		Ralstonia solanacearum GMI1000	0.669754	0.021045		Ralstonia solanacearum GMI1000	0.669754	0.035096		Ralstonia solanacearum GMI1000	0.669754	0.035767		Treponema denticola ATCC 35405	0.378738	0.033554		Staphylococcus aureus subsp. aureus Mu3	0.328777	0.076736		Bradyrhizobium japonicum USDA 110	0.640594	0.037563
Neisseria meningitidis Z2491	0.518091	0.003075		Hyphomonas neptunium ATCC 15444	0.619303	0.041179		Hyphomonas neptunium ATCC 15444	0.619303	0.025377		Hyphomonas neptunium ATCC 15444	0.619303	0.020736		Hyphomonas neptunium ATCC 15444	0.619303	0.058471		Rhodopseudomonas palustris BisB5	0.648078	0.024544		Streptococcus pneumoniae INV200	0.395829	0.033682		Salmonella enterica subsp. enterica serovar Choleraesuis str. SC-B67	0.521325	0.010467
Neorickettsia sennetsu str. Miyayama	0.410843	0.030826		Thiomicrospira crunogena XCL-2	0.4313	0.005994		Thiomicrospira crunogena XCL-2	0.4313	0.003515		Thiomicrospira crunogena XCL-2	0.4313	0.004355		Thiomicrospira crunogena XCL-2	0.4313	0.004237		Listeria monocytogenes FSL J2-071	0.378253	0.008954		Mycoplasma hyopneumoniae 7448	0.284889	0.17405		Streptococcus pneumoniae INV200	0.395829	0.055669
Nitrobacter hamburgensis X14	0.616173	0.02605		Leuconostoc mesenteroides subsp. mesenteroides ATCC 8293	0.372545	0.014825		Leuconostoc mesenteroides subsp. mesenteroides ATCC 8293	0.372545	0.01168		Leuconostoc mesenteroides subsp. mesenteroides ATCC 8293	0.372545	0.016617		Leuconostoc mesenteroides subsp. mesenteroides ATCC 8293	0.372545	0.017523		Bradyrhizobium japonicum USDA 110	0.640594	0.023768		Chlamydophila abortus S26/3	0.398664	0.024065		Mycoplasma hyopneumoniae 7448	0.284889	0.148291
Nitrobacter sp. Nb-311A	0.603729	0.026333		Legionella pneumophila subsp. pneumophila str. Philadelphia 1	0.382695	0.009885		Legionella pneumophila subsp. pneumophila str. Philadelphia 1	0.382695	0.006195		Legionella pneumophila subsp. pneumophila str. Philadelphia 1	0.382695	0.005742		Legionella pneumophila subsp. pneumophila str. Philadelphia 1	0.382695	0.007737		Salmonella enterica subsp. enterica serovar Choleraesuis str. SC-B67	0.521325	0.009908		Chlamydia trachomatis D/UW-3/CX	0.413073	0.018432		Chlamydophila abortus S26/3	0.398664	0.031939
Nitrobacter winogradskyi Nb-255	0.62049	0.028302		Treponema denticola ATCC 35405	0.378738	0.022498		Treponema denticola ATCC 35405	0.378738	0.014533		Treponema denticola ATCC 35405	0.378738	0.022286		Treponema denticola ATCC 35405	0.378738	0.025267		Staphylococcus aureus subsp. aureus Mu3	0.328777	0.021319		Nitrobacter hamburgensis X14	0.616173	0.056851		Chlamydia trachomatis D/UW-3/CX	0.413073	0.033193
Nitrococcus mobilis Nb-231	0.599688	0.04094		Rhodopseudomonas palustris BisB5	0.648078	0.045707		Rhodopseudomonas palustris BisB5	0.648078	0.017501		Rhodopseudomonas palustris BisB5	0.648078	0.020883		Rhodopseudomonas palustris BisB5	0.648078	0.055888		Streptococcus pneumoniae INV200	0.395829	0.007399		Pseudomonas putida KT2440	0.615241	0.026449		Nitrobacter hamburgensis X14	0.616173	0.051035
Nitrosococcus oceani ATCC 19707	0.503419	0.01485		Listeria monocytogenes FSL J2-071	0.378253	0.011775		Listeria monocytogenes FSL J2-071	0.378253	0.006875		Listeria monocytogenes FSL J2-071	0.378253	0.010183		Listeria monocytogenes FSL J2-071	0.378253	0.012956		Mycoplasma hyopneumoniae 7448	0.284889	0.15171		Escherichia coli O157:H7	0.504842	0.00794		Pseudomonas putida KT2440	0.615241	0.029315
Nitrosomonas europaea ATCC 19718	0.507182	0.006402		Bradyrhizobium japonicum USDA 110	0.640594	0.035836		Bradyrhizobium japonicum USDA 110	0.640594	0.016531		Bradyrhizobium japonicum USDA 110	0.640594	0.020848		Bradyrhizobium japonicum USDA 110	0.640594	0.040693		Chlamydophila abortus S26/3	0.398664	0.042489		Pseudoalteromonas haloplanktis TAC125	0.400917	0.007188		Escherichia coli O157:H7	0.504842	0.005873
Nitrosomonas eutropha C71	0.484723	0.006403		Salmonella enterica subsp. enterica serovar Choleraesuis str. SC-B67	0.521325	0.016275		Salmonella enterica subsp. enterica serovar Choleraesuis str. SC-B67	0.521325	0.005187		Salmonella enterica subsp. enterica serovar Choleraesuis str. SC-B67	0.521325	0.004784		Salmonella enterica subsp. enterica serovar Choleraesuis str. SC-B67	0.521325	0.010976		Chlamydia trachomatis D/UW-3/CX	0.413073	0.011949		Silicibacter pomeroyi DSS-3	0.640696	0.042253		Pseudoalteromonas haloplanktis TAC125	0.400917	0.009814
Nocardia farcinica IFM 10152	0.706923	0.074708		Staphylococcus aureus subsp. aureus Mu3	0.328777	0.034386		Staphylococcus aureus subsp. aureus Mu3	0.328777	0.015637		Staphylococcus aureus subsp. aureus Mu3	0.328777	0.017655		Staphylococcus aureus subsp. aureus Mu3	0.328777	0.042185		Nitrobacter hamburgensis X14	0.616173	0.018068		Wolinella succinogenes DSM 1740	0.48458	0.017199		Silicibacter pomeroyi DSS-3	0.640696	0.047653
Nostoc punctiforme PCC 73102	0.413648	0.007036		Streptococcus pneumoniae INV200	0.395829	0.012797		Streptococcus pneumoniae INV200	0.395829	0.00905		Streptococcus pneumoniae INV200	0.395829	0.012412		Streptococcus pneumoniae INV200	0.395829	0.017544		Pseudomonas putida KT2440	0.615241	0.028121		Pseudomonas fluorescens SBW25	0.605072	0.013154		Wolinella succinogenes DSM 1740	0.48458	0.037145
Nostoc sp. PCC 7120	0.412683	0.009977		Mycoplasma hyopneumoniae 7448	0.284889	0.107358		Mycoplasma hyopneumoniae 7448	0.284889	0.072681		Mycoplasma hyopneumoniae 7448	0.284889	0.059215		Mycoplasma hyopneumoniae 7448	0.284889	0.089453		Escherichia coli O157:H7	0.504842	0.00715		Streptococcus pyogenes MGAS10270	0.384299	0.028186		Pseudomonas fluorescens SBW25	0.605072	0.030752
Novosphingobium aromaticivorans	0.649594	0.048193		Chlamydophila abortus S26/3	0.398664	0.020641		Chlamydophila abortus S26/3	0.398664	0.011621		Chlamydophila abortus S26/3	0.398664	0.014751		Chlamydophila abortus S26/3	0.398664	0.02019		Pseudoalteromonas haloplanktis TAC125	0.400917	0.004718		Chromohalobacter salexigens DSM 3043	0.639119	0.088657		Streptococcus pyogenes MGAS10270	0.384299	0.033105
Oceanicaulis alexandrii HTCC2633	0.635912	0.029672		Chlamydia trachomatis D/UW-3/CX	0.413073	0.015295		Chlamydia trachomatis D/UW-3/CX	0.413073	0.009658		Chlamydia trachomatis D/UW-3/CX	0.413073	0.013781		Chlamydia trachomatis D/UW-3/CX	0.413073	0.01969		Silicibacter pomeroyi DSS-3	0.640696	0.036101		Bacillus cereus ATCC 10987	0.354942	0.018233		Chromohalobacter salexigens DSM 3043	0.639119	0.039504
Oceanicola batsensis HTCC2597	0.66098	0.037014		Nitrobacter hamburgensis X14	0.616173	0.046739		Nitrobacter hamburgensis X14	0.616173	0.017797		Nitrobacter hamburgensis X14	0.616173	0.018894		Nitrobacter hamburgensis X14	0.616173	0.043402		Wolinella succinogenes DSM 1740	0.48458	0.033722		Flavobacterium sp. MED217	0.397579	0.020445		Bacillus cereus ATCC 10987	0.354942	0.015294
Oceanobacillus iheyensis HTE831	0.356813	0.01577		Pseudomonas putida KT2440	0.615241	0.033076		Pseudomonas putida KT2440	0.615241	0.013371		Pseudomonas putida KT2440	0.615241	0.021191		Pseudomonas putida KT2440	0.615241	0.026899		Pseudomonas fluorescens SBW25	0.605072	0.016858		Maricaulis maris MCS10	0.627276	0.051216		Flavobacterium sp. MED217	0.397579	0.038817
Oenococcus oeni PSU-1	0.378398	0.021145		Escherichia coli O157:H7	0.504842	0.01392		Escherichia coli O157:H7	0.504842	0.004751		Escherichia coli O157:H7	0.504842	0.003678		Escherichia coli O157:H7	0.504842	0.013844		Streptococcus pyogenes MGAS10270	0.384299	0.007126		Erythrobacter sp. NAP1	0.60972	0.032399		Maricaulis maris MCS10	0.627276	0.049719
Onion yellows phytoplasma OY-M	0.277366	0.079691		Pseudoalteromonas haloplanktis TAC125	0.400917	0.008534		Pseudoalteromonas haloplanktis TAC125	0.400917	0.002034		Pseudoalteromonas haloplanktis TAC125	0.400917	0.002822		Pseudoalteromonas haloplanktis TAC125	0.400917	0.005202		Chromohalobacter salexigens DSM 3043	0.639119	0.030551		Propionibacterium acnes KPA171202	0.600107	0.039643		Erythrobacter sp. NAP1	0.60972	0.020606
Parachlamydia sp. UWE25	0.347173	0.026976		Silicibacter pomeroyi DSS-3	0.640696	0.049337		Silicibacter pomeroyi DSS-3	0.640696	0.021129		Silicibacter pomeroyi DSS-3	0.640696	0.031408		Silicibacter pomeroyi DSS-3	0.640696	0.048902		Bacillus cereus ATCC 10987	0.354942	0.013191		Rhodobacterales bacterium HTCC2654	0.641268	0.028814		Propionibacterium acnes KPA171202	0.600107	0.056752
Parvularcula bermudensis HTCC2503	0.606594	0.033285		Wolinella succinogenes DSM 1740	0.48458	0.020979		Wolinella succinogenes DSM 1740	0.48458	0.013335		Wolinella succinogenes DSM 1740	0.48458	0.010157		Wolinella succinogenes DSM 1740	0.48458	0.022748		Flavobacterium sp. MED217	0.397579	0.020028		Buchnera aphidicola str. Bp (Baizongia pistaciae)	0.253414	0.167686		Rhodobacterales bacterium HTCC2654	0.641268	0.033322
Pasteurella multocida subsp. multocida str. Pm70	0.404049	0.007908		Pseudomonas fluorescens SBW25	0.605072	0.024579		Pseudomonas fluorescens SBW25	0.605072	0.01303		Pseudomonas fluorescens SBW25	0.605072	0.015777		Pseudomonas fluorescens SBW25	0.605072	0.017245		Maricaulis maris MCS10	0.627276	0.028375		Vibrio cholerae O395	0.475399	0.008856		Buchnera aphidicola str. Bp (Baizongia pistaciae)	0.253414	0.11897
Pediococcus pentosaceus ATCC 25745	0.373578	0.013195		Streptococcus pyogenes MGAS10270	0.384299	0.012945		Streptococcus pyogenes MGAS10270	0.384299	0.006295		Streptococcus pyogenes MGAS10270	0.384299	0.007552		Streptococcus pyogenes MGAS10270	0.384299	0.020024		Erythrobacter sp. NAP1	0.60972	0.025602		Streptococcus pyogenes MGAS9429	0.38538	0.029273		Vibrio cholerae O395	0.475399	0.00764
Pelobacter carbinolicus DSM 2380	0.551137	0.014233		Chromohalobacter salexigens DSM 3043	0.639119	0.050609		Chromohalobacter salexigens DSM 3043	0.639119	0.019098		Chromohalobacter salexigens DSM 3043	0.639119	0.02653		Chromohalobacter salexigens DSM 3043	0.639119	0.044425		Propionibacterium acnes KPA171202	0.600107	0.033247		Listeria monocytogenes FSL J1-194	0.378262	0.019642		Streptococcus pyogenes MGAS9429	0.38538	0.033624
Pelodictyon luteolum DSM 273	0.5733	0.010904		Bacillus cereus ATCC 10987	0.354942	0.017946		Bacillus cereus ATCC 10987	0.354942	0.007916		Bacillus cereus ATCC 10987	0.354942	0.010715		Bacillus cereus ATCC 10987	0.354942	0.018034		Rhodobacterales bacterium HTCC2654	0.641268	0.038657		Ureaplasma parvum serovar 3 ATCC 700970	0.254997	0.063101		Listeria monocytogenes FSL J1-194	0.378262	0.019072
Photobacterium profundum 3TCK	0.412962	0.003268		Flavobacterium sp. MED217	0.397579	0.01919		Flavobacterium sp. MED217	0.397579	0.009879		Flavobacterium sp. MED217	0.397579	0.01236		Flavobacterium sp. MED217	0.397579	0.024218		Buchnera aphidicola str. Bp (Baizongia pistaciae)	0.253414	0.128051		Borrelia burgdorferi B31	0.281689	0.139558		Ureaplasma parvum serovar 3 ATCC 700970	0.254997	0.134585
Photobacterium profundum SS9	0.417338	0.002626		Maricaulis maris MCS10	0.627276	0.04697		Maricaulis maris MCS10	0.627276	0.022262		Maricaulis maris MCS10	0.627276	0.02398		Maricaulis maris MCS10	0.627276	0.054462		Vibrio cholerae O395	0.475399	0.007054		Burkholderia fungorum	0.626702	0.023293		Borrelia burgdorferi B31	0.281689	0.121631
Photorhabdus asymbiotica subsp. asymbiotica	0.419474	0.004705		Erythrobacter sp. NAP1	0.60972	0.039193		Erythrobacter sp. NAP1	0.60972	0.01716		Erythrobacter sp. NAP1	0.60972	0.020911		Erythrobacter sp. NAP1	0.60972	0.044189		Streptococcus pyogenes MGAS9429	0.38538	0.006833		Streptococcus sanguinis SK36	0.434002	0.017516		Burkholderia fungorum	0.626702	0.032228
Photorhabdus luminescens subsp. laumondii TTO1	0.428254	0.004236		Propionibacterium acnes KPA171202	0.600107	0.053793		Propionibacterium acnes KPA171202	0.600107	0.028163		Propionibacterium acnes KPA171202	0.600107	0.022241		Propionibacterium acnes KPA171202	0.600107	0.038671		Listeria monocytogenes FSL J1-194	0.378262	0.008348		Ehrlichia canis str. Jake	0.289577	0.082054		Ehrlichia canis str. Jake	0.289577	0.049351
Pirellula sp. 1	0.554033	0.01652		Rhodobacterales bacterium HTCC2654	0.641268	0.042298		Rhodobacterales bacterium HTCC2654	0.641268	0.018072		Rhodobacterales bacterium HTCC2654	0.641268	0.026977		Rhodobacterales bacterium HTCC2654	0.641268	0.050024		Ureaplasma parvum serovar 3 ATCC 700970	0.254997	0.136156		Psychrobacter cryohalolentis K5	0.422377	0.021101		Psychrobacter cryohalolentis K5	0.422377	0.011163
Polaribacter irgensii 23-P	0.345202	0.022151		Buchnera aphidicola str. Bp (Baizongia pistaciae)	0.253414	0.18106		Buchnera aphidicola str. Bp (Baizongia pistaciae)	0.253414	0.106531		Buchnera aphidicola str. Bp (Baizongia pistaciae)	0.253414	0.10801		Buchnera aphidicola str. Bp (Baizongia pistaciae)	0.253414	0.114854		Borrelia burgdorferi B31	0.281689	0.084236		Chlorobium tepidum TLS	0.565296	0.009828		Chlorobium tepidum TLS	0.565296	0.018417
Polaromonas sp. JS666	0.619752	0.022172		Vibrio cholerae O395	0.475399	0.01065		Vibrio cholerae O395	0.475399	0.003271		Vibrio cholerae O395	0.475399	0.00401		Vibrio cholerae O395	0.475399	0.005147		Burkholderia fungorum	0.626702	0.039879		Burkholderia cepacia R18194	0.662724	0.041926		Burkholderia cepacia R18194	0.662724	0.0533
Porphyromonas gingivalis W83	0.482879	0.007258		Streptococcus pyogenes MGAS9429	0.38538	0.012869		Streptococcus pyogenes MGAS9429	0.38538	0.005707		Streptococcus pyogenes MGAS9429	0.38538	0.007383		Streptococcus pyogenes MGAS9429	0.38538	0.016828		Streptococcus sanguinis SK36	0.434002	0.005084		Listeria welshimeri serovar 6b str. SLCC5334	0.36352	0.021551		Listeria welshimeri serovar 6b str. SLCC5334	0.36352	0.022049
Prochlorococcus marinus str. MIT 9211	0.396825	0.012541		Listeria monocytogenes FSL J1-194	0.378262	0.011325		Listeria monocytogenes FSL J1-194	0.378262	0.005864		Listeria monocytogenes FSL J1-194	0.378262	0.009263		Listeria monocytogenes FSL J1-194	0.378262	0.012089		Ehrlichia canis str. Jake	0.289577	0.099398		Streptococcus pyogenes MGAS315	0.385927	0.018285		Streptococcus pyogenes MGAS315	0.385927	0.029778
Prochlorococcus marinus str. MIT 9312	0.312105	0.05138		Ureaplasma parvum serovar 3 ATCC 700970	0.254997	0.112289		Ureaplasma parvum serovar 3 ATCC 700970	0.254997	0.05749		Ureaplasma parvum serovar 3 ATCC 700970	0.254997	0.120993		Ureaplasma parvum serovar 3 ATCC 700970	0.254997	0.117529		Psychrobacter cryohalolentis K5	0.422377	0.006793		Clostridium difficile 630	0.289795	0.069062		Clostridium difficile 630	0.289795	0.059246
Prochlorococcus marinus str. MIT 9313	0.507398	0.027676		Borrelia burgdorferi B31	0.281689	0.12895		Borrelia burgdorferi B31	0.281689	0.073459		Borrelia burgdorferi B31	0.281689	0.068523		Borrelia burgdorferi B31	0.281689	0.095819		Chlorobium tepidum TLS	0.565296	0.004868		Chlamydophila pneumoniae CWL029	0.405777	0.024855		Chlamydophila pneumoniae CWL029	0.405777	0.029056
Prochlorococcus marinus str. NATL2A	0.35123	0.023161		Burkholderia fungorum	0.626702	0.041735		Burkholderia fungorum	0.626702	0.014999		Burkholderia fungorum	0.626702	0.030195		Burkholderia fungorum	0.626702	0.033235		Burkholderia cepacia R18194	0.662724	0.039323		Staphylococcus aureus subsp. aureus N315	0.328075	0.020533		Staphylococcus aureus subsp. aureus N315	0.328075	0.063096
Prochlorococcus marinus subsp. marinus str. CCMP1375	0.364421	0.017874		Streptococcus sanguinis SK36	0.434002	0.009031		Streptococcus sanguinis SK36	0.434002	0.009444		Streptococcus sanguinis SK36	0.434002	0.007677		Streptococcus sanguinis SK36	0.434002	0.01952		Listeria welshimeri serovar 6b str. SLCC5334	0.36352	0.008146		Clostridium thermocellum ATCC 27405	0.389582	0.041209		Clostridium thermocellum ATCC 27405	0.389582	0.048316
Prochlorococcus marinus subsp. pastoris str. CCMP1986	0.307992	0.048701		Ehrlichia canis str. Jake	0.289577	0.063419		Ehrlichia canis str. Jake	0.289577	0.044641		Ehrlichia canis str. Jake	0.289577	0.037808		Ehrlichia canis str. Jake	0.289577	0.05704		Streptococcus pyogenes MGAS315	0.385927	0.006988		Mycobacterium sp. MCS	0.684534	0.055623		Mycobacterium sp. MCS	0.684534	0.099119
Propionibacterium acnes KPA171202	0.600107	0.040578		Psychrobacter cryohalolentis K5	0.422377	0.009972		Psychrobacter cryohalolentis K5	0.422377	0.005363		Psychrobacter cryohalolentis K5	0.422377	0.003996		Psychrobacter cryohalolentis K5	0.422377	0.01122		Clostridium difficile 630	0.289795	0.038215		Alkalilimnicola ehrlichei MLHE-1	0.675313	0.05889		Alkalilimnicola ehrlichei MLHE-1	0.675313	0.088818
Proteus mirabilis HI4320	0.388384	0.004907		Chlorobium tepidum TLS	0.565296	0.007905		Chlorobium tepidum TLS	0.565296	0.003109		Chlorobium tepidum TLS	0.565296	0.004847		Chlorobium tepidum TLS	0.565296	0.003127		Chlamydophila pneumoniae CWL029	0.405777	0.033631		Rickettsia typhi str. Wilmington	0.289194	0.07313		Rickettsia typhi str. Wilmington	0.289194	0.078443
Pseudoalteromonas atlantica T6c	0.446048	0.004648		Burkholderia cepacia R18194	0.662724	0.046831		Burkholderia cepacia R18194	0.662724	0.017869		Burkholderia cepacia R18194	0.662724	0.034875		Burkholderia cepacia R18194	0.662724	0.027601		Staphylococcus aureus subsp. aureus N315	0.328075	0.022795		Synechococcus sp. RS9917	0.644592	0.061973		Synechococcus sp. RS9917	0.644592	0.060084
Pseudoalteromonas haloplanktis TAC125	0.400917	0.005043		Listeria welshimeri serovar 6b str. SLCC5334	0.36352	0.012942		Listeria welshimeri serovar 6b str. SLCC5334	0.36352	0.007536		Listeria welshimeri serovar 6b str. SLCC5334	0.36352	0.013138		Listeria welshimeri serovar 6b str. SLCC5334	0.36352	0.016511		Clostridium thermocellum ATCC 27405	0.389582	0.028837		Polaromonas sp. JS666	0.619752	0.03141		Polaromonas sp. JS666	0.619752	0.038476
Pseudoalteromonas tunicata D2	0.398506	0.0063		Streptococcus pyogenes MGAS315	0.385927	0.013141		Streptococcus pyogenes MGAS315	0.385927	0.006011		Streptococcus pyogenes MGAS315	0.385927	0.006866		Streptococcus pyogenes MGAS315	0.385927	0.016674		Mycobacterium sp. MCS	0.684534	0.056061		Streptococcus agalactiae NEM316	0.356274	0.019298		Streptococcus agalactiae NEM316	0.356274	0.033968
Pseudomonas aeruginosa 2192	0.661761	0.028737		Clostridium difficile 630	0.289795	0.079091		Clostridium difficile 630	0.289795	0.027884		Clostridium difficile 630	0.289795	0.038127		Clostridium difficile 630	0.289795	0.064315		Alkalilimnicola ehrlichei MLHE-1	0.675313	0.060957		Syntrophobacter fumaroxidans MPOB	0.599487	0.06961		Syntrophobacter fumaroxidans MPOB	0.599487	0.024577
Pseudomonas aeruginosa PAO1	0.665557	0.027222		Chlamydophila pneumoniae CWL029	0.405777	0.016423		Chlamydophila pneumoniae CWL029	0.405777	0.012759		Chlamydophila pneumoniae CWL029	0.405777	0.014652		Chlamydophila pneumoniae CWL029	0.405777	0.019063		Rickettsia typhi str. Wilmington	0.289194	0.072562		uncultured Chlorobi bacterium	0.443332	0.007651		uncultured Chlorobi bacterium	0.443332	0.019086
Pseudomonas entomophila L48	0.641597	0.022188		Staphylococcus aureus subsp. aureus N315	0.328075	0.031778		Staphylococcus aureus subsp. aureus N315	0.328075	0.014678		Staphylococcus aureus subsp. aureus N315	0.328075	0.015269		Staphylococcus aureus subsp. aureus N315	0.328075	0.032369		Synechococcus sp. RS9917	0.644592	0.11027		Deinococcus geothermalis DSM11300	0.664556	0.052026		Deinococcus geothermalis DSM11300	0.664556	0.095424
Pseudomonas fluorescens Pf-5	0.633049	0.019324		Clostridium thermocellum ATCC 27405	0.389582	0.037699		Clostridium thermocellum ATCC 27405	0.389582	0.017439		Clostridium thermocellum ATCC 27405	0.389582	0.019969		Clostridium thermocellum ATCC 27405	0.389582	0.033581		Polaromonas sp. JS666	0.619752	0.017415		Streptococcus mitis NCTC 12261	0.404277	0.011452		Streptococcus mitis NCTC 12261	0.404277	0.034571
Pseudomonas fluorescens PfO-1	0.605207	0.01192		Mycobacterium sp. MCS	0.684534	0.079539		Mycobacterium sp. MCS	0.684534	0.047853		Mycobacterium sp. MCS	0.684534	0.044034		Mycobacterium sp. MCS	0.684534	0.07135		Ureaplasma urealyticum serovar 4	0.259871	0.133549		Lactobacillus plantarum WCFS1	0.444667	0.01756		Lactobacillus plantarum WCFS1	0.444667	0.024951
Pseudomonas fluorescens SBW25	0.605072	0.013628		Alkalilimnicola ehrlichei MLHE-1	0.675313	0.082289		Alkalilimnicola ehrlichei MLHE-1	0.675313	0.037519		Alkalilimnicola ehrlichei MLHE-1	0.675313	0.033016		Alkalilimnicola ehrlichei MLHE-1	0.675313	0.085956		Streptococcus agalactiae NEM316	0.356274	0.010686		Prochlorococcus marinus str. MIT 9211	0.396825	0.00977		Prochlorococcus marinus str. MIT 9211	0.396825	0.013925
Pseudomonas putida KT2440	0.615241	0.015912		Rickettsia typhi str. Wilmington	0.289194	0.055436		Rickettsia typhi str. Wilmington	0.289194	0.037063		Rickettsia typhi str. Wilmington	0.289194	0.035345		Rickettsia typhi str. Wilmington	0.289194	0.04856		Syntrophobacter fumaroxidans MPOB	0.599487	0.029725		Buchnera aphidicola str. Sg (Schizaphis graminum)	0.253306	0.155575		Buchnera aphidicola str. Sg (Schizaphis graminum)	0.253306	0.116555
Pseudomonas syringae pv. phaseolicola 1448A	0.579133	0.011032		Synechococcus sp. RS9917	0.644592	0.090585		Synechococcus sp. RS9917	0.644592	0.044291		Synechococcus sp. RS9917	0.644592	0.049753		Synechococcus sp. RS9917	0.644592	0.061674		uncultured Chlorobi bacterium	0.443332	0.018929		Brucella melitensis 16M	0.572223	0.014218		Brucella melitensis 16M	0.572223	0.020392
Pseudomonas syringae pv. syringae B728a	0.592328	0.011349		Polaromonas sp. JS666	0.619752	0.028948		Polaromonas sp. JS666	0.619752	0.017395		Polaromonas sp. JS666	0.619752	0.0216		Polaromonas sp. JS666	0.619752	0.027993		Deinococcus geothermalis DSM11300	0.664556	0.037134		Escherichia coli CFT073	0.504748	0.007107		Escherichia coli CFT073	0.504748	0.008903
Pseudomonas syringae pv. tomato str. DC3000	0.583392	0.011473		Ureaplasma urealyticum serovar 4	0.259871	0.075575		Ureaplasma urealyticum serovar 4	0.259871	0.059846		Ureaplasma urealyticum serovar 4	0.259871	0.119257		Ureaplasma urealyticum serovar 4	0.259871	0.167507		Streptococcus mitis NCTC 12261	0.404277	0.005759		Moorella thermoacetica ATCC 39073	0.557915	0.026905		Moorella thermoacetica ATCC 39073	0.557915	0.015986
Psychrobacter cryohalolentis K5	0.422377	0.004748		Streptococcus agalactiae NEM316	0.356274	0.017914		Streptococcus agalactiae NEM316	0.356274	0.007812		Streptococcus agalactiae NEM316	0.356274	0.009471		Streptococcus agalactiae NEM316	0.356274	0.01698		Lactobacillus plantarum WCFS1	0.444667	0.020168		Photobacterium profundum 3TCK	0.412962	0.009164		Photobacterium profundum 3TCK	0.412962	0.006692
Psychrobacter sp. 273-4	0.428002	0.004605		Syntrophobacter fumaroxidans MPOB	0.599487	0.029596		Syntrophobacter fumaroxidans MPOB	0.599487	0.014579		Syntrophobacter fumaroxidans MPOB	0.599487	0.022599		Syntrophobacter fumaroxidans MPOB	0.599487	0.016313		Prochlorococcus marinus str. MIT 9211	0.396825	0.009881		Enterococcus faecalis V583	0.373812	0.020665		Enterococcus faecalis V583	0.373812	0.023557
Psychromonas sp. CNPT3	0.386134	0.008868		uncultured Chlorobi bacterium	0.443332	0.00371		uncultured Chlorobi bacterium	0.443332	0.002543		uncultured Chlorobi bacterium	0.443332	0.003605		uncultured Chlorobi bacterium	0.443332	0.002954		Ureaplasma parvum serovar 3	0.25904	0.162152		Magnetospirillum gryphiswaldense MSR-1	0.620298	0.026469		Magnetospirillum gryphiswaldense MSR-1	0.620298	0.038537
Ralstonia eutropha JMP134	0.644334	0.028815		Deinococcus geothermalis DSM11300	0.664556	0.065628		Deinococcus geothermalis DSM11300	0.664556	0.035778		Deinococcus geothermalis DSM11300	0.664556	0.050922		Deinococcus geothermalis DSM11300	0.664556	0.070309		Buchnera aphidicola str. Sg (Schizaphis graminum)	0.253306	0.164387		Rhodopseudomonas palustris CGA009	0.650311	0.015065		Rhodopseudomonas palustris CGA009	0.650311	0.045295
Ralstonia solanacearum GMI1000	0.669754	0.030662		Streptococcus mitis NCTC 12261	0.404277	0.012326		Streptococcus mitis NCTC 12261	0.404277	0.006544		Streptococcus mitis NCTC 12261	0.404277	0.00867		Streptococcus mitis NCTC 12261	0.404277	0.017999		Brucella melitensis 16M	0.572223	0.014924		Nitrobacter winogradskyi Nb-255	0.62049	0.021623		Nitrobacter winogradskyi Nb-255	0.62049	0.044754
Reinekea sp. MED297	0.523506	0.008559		Lactobacillus plantarum WCFS1	0.444667	0.019813		Lactobacillus plantarum WCFS1	0.444667	0.010131		Lactobacillus plantarum WCFS1	0.444667	0.014123		Lactobacillus plantarum WCFS1	0.444667	0.017946		Escherichia coli CFT073	0.504748	0.006814		Xanthomonas campestris pv. campestris ATCC 33913	0.650684	0.037768		Xanthomonas campestris pv. campestris ATCC 33913	0.650684	0.055786
Rhizobium leguminosarum bv. viciae 3841	0.608547	0.018296		Prochlorococcus marinus str. MIT 9211	0.396825	0.014995		Prochlorococcus marinus str. MIT 9211	0.396825	0.009753		Prochlorococcus marinus str. MIT 9211	0.396825	0.01121		Prochlorococcus marinus str. MIT 9211	0.396825	0.017248		Moorella thermoacetica ATCC 39073	0.557915	0.020206		Bifidobacterium longum DJO10A	0.590668	0.023231		Bifidobacterium longum DJO10A	0.590668	0.025504
Rhodobacter sphaeroides 2.4.1	0.687929	0.051649		Ureaplasma parvum serovar 3	0.25904	0.093526		Ureaplasma parvum serovar 3	0.25904	0.065873		Ureaplasma parvum serovar 3	0.25904	0.138136		Ureaplasma parvum serovar 3	0.25904	0.194431		Photobacterium profundum 3TCK	0.412962	0.006079		Listeria monocytogenes str. 4b F2365	0.380414	0.014829		Listeria monocytogenes str. 4b F2365	0.380414	0.022965
Rhodobacterales bacterium HTCC2654	0.641268	0.031806		Buchnera aphidicola str. Sg (Schizaphis graminum)	0.253306	0.171008		Buchnera aphidicola str. Sg (Schizaphis graminum)	0.253306	0.106925		Buchnera aphidicola str. Sg (Schizaphis graminum)	0.253306	0.104976		Buchnera aphidicola str. Sg (Schizaphis graminum)	0.253306	0.104985		Enterococcus faecalis V583	0.373812	0.016841		Lactobacillus gasseri	0.310921	0.032504		Lactobacillus gasseri	0.310921	0.028435
Rhodoferax ferrireducens DSM 15236	0.59596	0.018789		Brucella melitensis 16M	0.572223	0.025938		Brucella melitensis 16M	0.572223	0.009964		Brucella melitensis 16M	0.572223	0.012184		Brucella melitensis 16M	0.572223	0.030225		Magnetospirillum gryphiswaldense MSR-1	0.620298	0.024402		Tenacibaculum sp. MED152	0.306149	0.037735		Tenacibaculum sp. MED152	0.306149	0.064287
Rhodopseudomonas palustris BisB5	0.648078	0.025286		Escherichia coli CFT073	0.504748	0.01477		Escherichia coli CFT073	0.504748	0.004697		Escherichia coli CFT073	0.504748	0.003903		Escherichia coli CFT073	0.504748	0.015832		Rhodopseudomonas palustris CGA009	0.650311	0.024511		Rickettsia prowazekii str. Madrid E	0.290003	0.071481		Rickettsia prowazekii str. Madrid E	0.290003	0.07837
Rhodopseudomonas palustris CGA009	0.650311	0.021617		Moorella thermoacetica ATCC 39073	0.557915	0.035454		Moorella thermoacetica ATCC 39073	0.557915	0.021877		Moorella thermoacetica ATCC 39073	0.557915	0.014526		Moorella thermoacetica ATCC 39073	0.557915	0.029324		Nitrobacter winogradskyi Nb-255	0.62049	0.02583		Bartonella bacilliformis KC583	0.384253	0.058208		Bartonella bacilliformis KC583	0.384253	0.019264
Rhodospirillum rubrum	0.653777	0.052593		Photobacterium profundum 3TCK	0.412962	0.004177		Photobacterium profundum 3TCK	0.412962	0.003271		Photobacterium profundum 3TCK	0.412962	0.002191		Photobacterium profundum 3TCK	0.412962	0.003716		Xanthomonas campestris pv. campestris ATCC 33913	0.650684	0.0313		Kineococcus radiotolerans SRS30216	0.742077	0.132511		Kineococcus radiotolerans SRS30216	0.742077	0.13301
Rickettsia bellii RML369-C	0.316459	0.051272		Enterococcus faecalis V583	0.373812	0.014797		Enterococcus faecalis V583	0.373812	0.008162		Enterococcus faecalis V583	0.373812	0.01059		Enterococcus faecalis V583	0.373812	0.017437		Bifidobacterium longum DJO10A	0.590668	0.046021		Roseobacter sp. MED193	0.574511	0.02885		Roseobacter sp. MED193	0.574511	0.025123
Rickettsia conorii str. Malish 7	0.324388	0.057099		Magnetospirillum gryphiswaldense MSR-1	0.620298	0.042351		Magnetospirillum gryphiswaldense MSR-1	0.620298	0.023713		Magnetospirillum gryphiswaldense MSR-1	0.620298	0.013601		Magnetospirillum gryphiswaldense MSR-1	0.620298	0.136428		Listeria monocytogenes str. 4b F2365	0.380414	0.010393		Nitrosomonas eutropha C71	0.484723	0.014703		Nitrosomonas eutropha C71	0.484723	0.010419
Rickettsia felis URRWXCal2	0.325134	0.055497		Rhodopseudomonas palustris CGA009	0.650311	0.043603		Rhodopseudomonas palustris CGA009	0.650311	0.015617		Rhodopseudomonas palustris CGA009	0.650311	0.017613		Rhodopseudomonas palustris CGA009	0.650311	0.044389		Lactobacillus gasseri	0.310921	0.017214		Yersinia pestis KIM	0.476587	0.007873		Yersinia pestis KIM	0.476587	0.010137
Rickettsia prowazekii str. Madrid E	0.290003	0.063557		Nitrobacter winogradskyi Nb-255	0.62049	0.039932		Nitrobacter winogradskyi Nb-255	0.62049	0.018874		Nitrobacter winogradskyi Nb-255	0.62049	0.023691		Nitrobacter winogradskyi Nb-255	0.62049	0.047767		Tenacibaculum sp. MED152	0.306149	0.028638		Aurantimonas sp. SI85-9A1	0.667441	0.065306		Aurantimonas sp. SI85-9A1	0.667441	0.064814
Rickettsia rickettsii	0.324674	0.039734		Xanthomonas campestris pv. campestris ATCC 33913	0.650684	0.055357		Xanthomonas campestris pv. campestris ATCC 33913	0.650684	0.030239		Xanthomonas campestris pv. campestris ATCC 33913	0.650684	0.03804		Xanthomonas campestris pv. campestris ATCC 33913	0.650684	0.045656		Rickettsia prowazekii str. Madrid E	0.290003	0.038158		Loktanella vestfoldensis SKA53	0.599616	0.031386		Loktanella vestfoldensis SKA53	0.599616	0.037429
Rickettsia sibirica	0.324694	0.054971		Bifidobacterium longum DJO10A	0.590668	0.028665		Bifidobacterium longum DJO10A	0.590668	0.013204		Bifidobacterium longum DJO10A	0.590668	0.010366		Bifidobacterium longum DJO10A	0.590668	0.023548		Kineococcus radiotolerans SRS30216	0.742077	0.116707		Mycobacterium microti OV254	0.651882	0.054845		Mycobacterium microti OV254	0.651882	0.083945
Rickettsia typhi str. Wilmington	0.289194	0.066888		Listeria monocytogenes str. 4b F2365	0.380414	0.012243		Listeria monocytogenes str. 4b F2365	0.380414	0.007035		Listeria monocytogenes str. 4b F2365	0.380414	0.00968		Listeria monocytogenes str. 4b F2365	0.380414	0.013365		Roseobacter sp. MED193	0.574511	0.022632		Yersinia pestis biovar Medievalis str. 91001	0.476698	0.007815		Yersinia pestis biovar Medievalis str. 91001	0.476698	0.010361
Robiginitalea biformata HTCC2501	0.552951	0.005201		Lactobacillus gasseri	0.310921	0.020563		Lactobacillus gasseri	0.310921	0.014182		Lactobacillus gasseri	0.310921	0.017813		Lactobacillus gasseri	0.310921	0.021932		Nitrosomonas eutropha C71	0.484723	0.031402		Parvularcula bermudensis HTCC2503	0.606594	0.039348		Parvularcula bermudensis HTCC2503	0.606594	0.043701
Roseobacter denitrificans OCh 114	0.589687	0.027628		Tenacibaculum sp. MED152	0.306149	0.041559		Tenacibaculum sp. MED152	0.306149	0.020064		Tenacibaculum sp. MED152	0.306149	0.026058		Tenacibaculum sp. MED152	0.306149	0.040312		Ureaplasma urealyticum serovar 9	0.263014	0.134012		Listeria monocytogenes J2818	0.377575	0.019892		Listeria monocytogenes J2818	0.377575	0.019616
Roseobacter Sp. GAI101	0.585668	0.024348		Rickettsia prowazekii str. Madrid E	0.290003	0.058233		Rickettsia prowazekii str. Madrid E	0.290003	0.037668		Rickettsia prowazekii str. Madrid E	0.290003	0.035781		Rickettsia prowazekii str. Madrid E	0.290003	0.052186		Yersinia pestis KIM	0.476587	0.007742		Staphylococcus aureus subsp. aureus JH1	0.329188	0.019689		Staphylococcus aureus subsp. aureus JH1	0.329188	0.061791
Roseobacter sp. MED193	0.574511	0.0195		Bartonella bacilliformis KC583	0.384253	0.004179		Bartonella bacilliformis KC583	0.384253	0.003081		Bartonella bacilliformis KC583	0.384253	0.002363		Bartonella bacilliformis KC583	0.384253	0.005816		Aurantimonas sp. SI85-9A1	0.667441	0.043446		Synechococcus elongatus PCC 6301	0.554843	0.038299		Synechococcus elongatus PCC 6301	0.554843	0.037121
Roseovarius nubinhibens ISM	0.639082	0.029174		Kineococcus radiotolerans SRS30216	0.742077	0.117053		Kineococcus radiotolerans SRS30216	0.742077	0.066493		Kineococcus radiotolerans SRS30216	0.742077	0.090522		Kineococcus radiotolerans SRS30216	0.742077	0.109092		Loktanella vestfoldensis SKA53	0.599616	0.034159		Methylobacillus flagellatus KT	0.557191	0.005808		Methylobacillus flagellatus KT	0.557191	0.011747
Roseovarius sp. 217	0.608128	0.02987		Roseobacter sp. MED193	0.574511	0.025246		Roseobacter sp. MED193	0.574511	0.015081		Roseobacter sp. MED193	0.574511	0.018914		Roseobacter sp. MED193	0.574511	0.038043		Ureaplasma urealyticum serovar 12	0.258841	0.133549		Acidobacteria bacterium Ellin345	0.583838	0.023116		Acidobacteria bacterium Ellin345	0.583838	0.015458
Rubrivivax gelatinosus PM1	0.688078	0.044357		Nitrosomonas eutropha C71	0.484723	0.00869		Nitrosomonas eutropha C71	0.484723	0.006345		Nitrosomonas eutropha C71	0.484723	0.012487		Nitrosomonas eutropha C71	0.484723	0.008797		Mycobacterium microti OV254	0.651882	0.050897		Photorhabdus luminescens subsp. laumondii TTO1	0.428254	0.00583		Photorhabdus luminescens subsp. laumondii TTO1	0.428254	0.009134
Rubrobacter xylanophilus DSM 9941	0.704766	0.091458		Ureaplasma urealyticum serovar 9	0.263014	0.077665		Ureaplasma urealyticum serovar 9	0.263014	0.062483		Ureaplasma urealyticum serovar 9	0.263014	0.117152		Ureaplasma urealyticum serovar 9	0.263014	0.167507		Yersinia pestis biovar Medievalis str. 91001	0.476698	0.007393		Reinekea sp. MED297	0.523506	0.02443		Reinekea sp. MED297	0.523506	0.008747
Salinibacter ruber DSM 13855	0.662167	0.064706		Yersinia pestis KIM	0.476587	0.014914		Yersinia pestis KIM	0.476587	0.00402		Yersinia pestis KIM	0.476587	0.004599		Yersinia pestis KIM	0.476587	0.007032		Parvularcula bermudensis HTCC2503	0.606594	0.017668		Rhodobacter sphaeroides 2.4.1	0.687929	0.060993		Ehrlichia chaffeensis str. Arkansas	0.301007	0.060134
Salmonella bongori 12149	0.513297	0.007613		Aurantimonas sp. SI85-9A1	0.667441	0.051383		Aurantimonas sp. SI85-9A1	0.667441	0.028666		Aurantimonas sp. SI85-9A1	0.667441	0.03697		Aurantimonas sp. SI85-9A1	0.667441	0.053868		Listeria monocytogenes J2818	0.377575	0.009796		Onion yellows phytoplasma OY-M	0.277366	0.138015		Rhodobacter sphaeroides 2.4.1	0.687929	0.070962
Salmonella enterica subsp. enterica serovar Choleraesuis str. SC-B67	0.521325	0.006584		Loktanella vestfoldensis SKA53	0.599616	0.046443		Loktanella vestfoldensis SKA53	0.599616	0.023333		Loktanella vestfoldensis SKA53	0.599616	0.032775		Loktanella vestfoldensis SKA53	0.599616	0.046725		Staphylococcus aureus subsp. aureus JH1	0.329188	0.022309		Prochlorococcus marinus str. MIT 9313	0.507398	0.013926		Prochlorococcus marinus str. MIT 9313	0.507398	0.037568
Salmonella enterica subsp. enterica serovar Gallinarum	0.521502	0.007113		Ureaplasma urealyticum serovar 12	0.258841	0.081853		Ureaplasma urealyticum serovar 12	0.258841	0.059943		Ureaplasma urealyticum serovar 12	0.258841	0.118879		Ureaplasma urealyticum serovar 12	0.258841	0.167507		Synechococcus elongatus PCC 6301	0.554843	0.044726		Nitrobacter sp. Nb-311A	0.603729	0.02604		Nitrobacter sp. Nb-311A	0.603729	0.035966
Salmonella enterica subsp. enterica serovar Paratypi A str. ATCC 9150	0.521644	0.006866		Mycobacterium microti OV254	0.651882	0.077854		Mycobacterium microti OV254	0.651882	0.042988		Mycobacterium microti OV254	0.651882	0.042462		Mycobacterium microti OV254	0.651882	0.0637		Methylobacillus flagellatus KT	0.557191	0.014499		Cellulophaga sp. MED134	0.381627	0.018045		Cellulophaga sp. MED134	0.381627	0.031098
Salmonella enterica subsp. enterica serovar Typhi str. CT18	0.518702	0.007088		Yersinia pestis biovar Medievalis str. 91001	0.476698	0.017232		Yersinia pestis biovar Medievalis str. 91001	0.476698	0.003982		Yersinia pestis biovar Medievalis str. 91001	0.476698	0.004602		Yersinia pestis biovar Medievalis str. 91001	0.476698	0.008281		Acidobacteria bacterium Ellin345	0.583838	0.01508		Candidatus Blochmannia pennsylvanicus str. BPEN	0.295647	0.061185		Candidatus Blochmannia pennsylvanicus str. BPEN	0.295647	0.055515
Salmonella enterica subsp. enterica serovar Typhi Ty2	0.520516	0.007078		Parvularcula bermudensis HTCC2503	0.606594	0.042057		Parvularcula bermudensis HTCC2503	0.606594	0.026405		Parvularcula bermudensis HTCC2503	0.606594	0.01798		Parvularcula bermudensis HTCC2503	0.606594	0.055551		Photorhabdus luminescens subsp. laumondii TTO1	0.428254	0.003024		Staphylococcus aureus subsp. aureus JH9	0.328658	0.018278		Staphylococcus aureus subsp. aureus JH9	0.328658	0.061618
Salmonella typhimurium LT2	0.522387	0.006204		Listeria monocytogenes J2818	0.377575	0.011853		Listeria monocytogenes J2818	0.377575	0.006676		Listeria monocytogenes J2818	0.377575	0.010843		Listeria monocytogenes J2818	0.377575	0.013027		Reinekea sp. MED297	0.523506	0.01064		Haemophilus somnus 129PT	0.339539	0.021398		Haemophilus somnus 129PT	0.339539	0.0272
Serratia marcescens Db11	0.594907	0.014789		Staphylococcus aureus subsp. aureus JH1	0.329188	0.031818		Staphylococcus aureus subsp. aureus JH1	0.329188	0.013866		Staphylococcus aureus subsp. aureus JH1	0.329188	0.016093		Staphylococcus aureus subsp. aureus JH1	0.329188	0.034163		Ehrlichia chaffeensis str. Arkansas	0.301007	0.101357		Actinobacillus pleuropneumoniae serovar 1 str. 4074	0.413769	0.01247		Actinobacillus pleuropneumoniae serovar 1 str. 4074	0.413769	0.018578
Shewanella baltica OS155	0.46253	0.003798		Synechococcus elongatus PCC 6301	0.554843	0.054813		Synechococcus elongatus PCC 6301	0.554843	0.024525		Synechococcus elongatus PCC 6301	0.554843	0.034489		Synechococcus elongatus PCC 6301	0.554843	0.035173		Rhodobacter sphaeroides 2.4.1	0.687929	0.066598		Rickettsia felis URRWXCal2	0.325134	0.064208		Rickettsia felis URRWXCal2	0.325134	0.074292
Shewanella oneidensis MR-1	0.458892	0.004347		Methylobacillus flagellatus KT	0.557191	0.011742		Methylobacillus flagellatus KT	0.557191	0.006274		Methylobacillus flagellatus KT	0.557191	0.003875		Methylobacillus flagellatus KT	0.557191	0.013391		Onion yellows phytoplasma OY-M	0.277366	0.10735		Staphylococcus epidermidis RP62A	0.32149	0.036698		Staphylococcus epidermidis RP62A	0.32149	0.084603
Shewanella pealeana ATCC 700345	0.44662	0.004876		Acidobacteria bacterium Ellin345	0.583838	0.012997		Acidobacteria bacterium Ellin345	0.583838	0.00782		Acidobacteria bacterium Ellin345	0.583838	0.006672		Acidobacteria bacterium Ellin345	0.583838	0.012123		Prochlorococcus marinus str. MIT 9313	0.507398	0.039692		Staphylococcus epidermidis ATCC 12228	0.320459	0.0281		Staphylococcus epidermidis ATCC 12228	0.320459	0.115086
Shewanella putrefaciens CN-32	0.444516	0.004733		Photorhabdus luminescens subsp. laumondii TTO1	0.428254	0.009602		Photorhabdus luminescens subsp. laumondii TTO1	0.428254	0.002998		Photorhabdus luminescens subsp. laumondii TTO1	0.428254	0.001798		Photorhabdus luminescens subsp. laumondii TTO1	0.428254	0.007631		Nitrobacter sp. Nb-311A	0.603729	0.023633		Syntrophus aciditrophicus SB	0.5146	0.043117		Syntrophus aciditrophicus SB	0.5146	0.017763
Shewanella sediminis HAW-EB3	0.460779	0.003571		Reinekea sp. MED297	0.523506	0.013173		Reinekea sp. MED297	0.523506	0.006151		Reinekea sp. MED297	0.523506	0.00785		Reinekea sp. MED297	0.523506	0.01255		Cellulophaga sp. MED134	0.381627	0.024673		Streptococcus pneumoniae OXC141	0.404187	0.053104		Streptococcus pneumoniae OXC141	0.404187	0.023257
Shewanella sp. PV-4	0.537582	0.005142		Ehrlichia chaffeensis str. Arkansas	0.301007	0.065973		Ehrlichia chaffeensis str. Arkansas	0.301007	0.044683		Ehrlichia chaffeensis str. Arkansas	0.301007	0.032768		Ehrlichia chaffeensis str. Arkansas	0.301007	0.060317		Staphylococcus aureus subsp. aureus JH9	0.328658	0.02247		Xylella fastidiosa Temecula1	0.517774	0.020699		Xylella fastidiosa Temecula1	0.517774	0.027067
Shewanella sp.ANA-3	0.479282	0.004675		Rhodobacter sphaeroides 2.4.1	0.687929	0.068034		Rhodobacter sphaeroides 2.4.1	0.687929	0.025928		Rhodobacter sphaeroides 2.4.1	0.687929	0.042597		Rhodobacter sphaeroides 2.4.1	0.687929	0.07598		Haemophilus somnus 129PT	0.339539	0.018073		Burkholderia mallei ATCC 23344	0.684855	0.048992		Burkholderia mallei ATCC 23344	0.684855	0.075175
Shigella dysenteriae M131649	0.509366	0.004995		Onion yellows phytoplasma OY-M	0.277366	0.125332		Onion yellows phytoplasma OY-M	0.277366	0.061201		Onion yellows phytoplasma OY-M	0.277366	0.043312		Onion yellows phytoplasma OY-M	0.277366	0.085001		Actinobacillus pleuropneumoniae serovar 1 str. 4074	0.413769	0.025406		Rubrobacter xylanophilus DSM 9941	0.704766	0.098887		Rubrobacter xylanophilus DSM 9941	0.704766	0.091775
Shigella flexneri 2a str. 2457T	0.509057	0.004337		Prochlorococcus marinus str. MIT 9313	0.507398	0.043642		Prochlorococcus marinus str. MIT 9313	0.507398	0.022209		Prochlorococcus marinus str. MIT 9313	0.507398	0.023645		Prochlorococcus marinus str. MIT 9313	0.507398	0.037387		Rickettsia felis URRWXCal2	0.325134	0.054248		Bdellovibrio bacteriovorus HD100	0.506455	0.007406		Bdellovibrio bacteriovorus HD100	0.506455	0.0143
Shigella flexneri 2a str. 301	0.508894	0.004296		Nitrobacter sp. Nb-311A	0.603729	0.037434		Nitrobacter sp. Nb-311A	0.603729	0.018453		Nitrobacter sp. Nb-311A	0.603729	0.02142		Nitrobacter sp. Nb-311A	0.603729	0.046499		Staphylococcus epidermidis RP62A	0.32149	0.028517		Anaplasma marginale str. St. Maries	0.497627	0.02356		Anaplasma marginale str. St. Maries	0.497627	0.041431
Shigella sonnei 53G	0.507065	0.005032		Cellulophaga sp. MED134	0.381627	0.016734		Cellulophaga sp. MED134	0.381627	0.008784		Cellulophaga sp. MED134	0.381627	0.009769		Cellulophaga sp. MED134	0.381627	0.021448		Staphylococcus epidermidis ATCC 12228	0.320459	0.026199		Shewanella baltica OS155	0.46253	0.003442		Shewanella baltica OS155	0.46253	0.00672
Shigella sonnei Ss046	0.507654	0.005489		Candidatus Blochmannia pennsylvanicus str. BPEN	0.295647	0.075838		Candidatus Blochmannia pennsylvanicus str. BPEN	0.295647	0.065446		Candidatus Blochmannia pennsylvanicus str. BPEN	0.295647	0.049931		Candidatus Blochmannia pennsylvanicus str. BPEN	0.295647	0.052714		Syntrophus aciditrophicus SB	0.5146	0.007443		Thermoanaerobacter tengcongensis MB4	0.375709	0.05095		Thermoanaerobacter tengcongensis MB4	0.375709	0.037624
Silicibacter pomeroyi DSS-3	0.640696	0.032062		Staphylococcus aureus subsp. aureus JH9	0.328658	0.032677		Staphylococcus aureus subsp. aureus JH9	0.328658	0.013845		Staphylococcus aureus subsp. aureus JH9	0.328658	0.016004		Staphylococcus aureus subsp. aureus JH9	0.328658	0.03271		Streptococcus pneumoniae OXC141	0.404187	0.005042		Chlorobium chlorochromatii CaD3	0.442782	0.041904		Chlorobium chlorochromatii CaD3	0.442782	0.01595
Silicibacter sp. TM1040	0.598479	0.022681		Haemophilus somnus 129PT	0.339539	0.012877		Haemophilus somnus 129PT	0.339539	0.003428		Haemophilus somnus 129PT	0.339539	0.004176		Haemophilus somnus 129PT	0.339539	0.010651		Xylella fastidiosa Temecula1	0.517774	0.034941		Vibrio cholerae MZO-3	0.475549	0.063298		Vibrio cholerae MZO-3	0.475549	0.019996
Sinorhizobium meliloti 1021	0.62174	0.020843		Actinobacillus pleuropneumoniae serovar 1 str. 4074	0.413769	0.006784		Actinobacillus pleuropneumoniae serovar 1 str. 4074	0.413769	0.002571		Actinobacillus pleuropneumoniae serovar 1 str. 4074	0.413769	0.003018		Actinobacillus pleuropneumoniae serovar 1 str. 4074	0.413769	0.005475		Burkholderia mallei ATCC 23344	0.684855	0.051388		Vibrio sp. MED222	0.439501	0.004612		Vibrio sp. MED222	0.439501	0.00674
Sodalis glossinidius str. 'morsitans'	0.54699	0.023129		Rickettsia felis URRWXCal2	0.325134	0.041613		Rickettsia felis URRWXCal2	0.325134	0.028245		Rickettsia felis URRWXCal2	0.325134	0.032777		Rickettsia felis URRWXCal2	0.325134	0.040436		Rubrobacter xylanophilus DSM 9941	0.704766	0.084868		Roseobacter denitrificans OCh 114	0.589687	0.030858		Roseobacter denitrificans OCh 114	0.589687	0.027384
Solibacter usitatus Ellin6076	0.619025	0.027021		Staphylococcus epidermidis RP62A	0.32149	0.040457		Staphylococcus epidermidis RP62A	0.32149	0.016593		Staphylococcus epidermidis RP62A	0.32149	0.01898		Staphylococcus epidermidis RP62A	0.32149	0.040753		Bdellovibrio bacteriovorus HD100	0.506455	0.010368		Bordetella avium	0.616048	0.037372		Bordetella avium	0.616048	0.038394
Sphingopyxis alaskensis RB2256	0.655015	0.055797		Staphylococcus epidermidis ATCC 12228	0.320459	0.039132		Staphylococcus epidermidis ATCC 12228	0.320459	0.016451		Staphylococcus epidermidis ATCC 12228	0.320459	0.018441		Staphylococcus epidermidis ATCC 12228	0.320459	0.039778		Anaplasma marginale str. St. Maries	0.497627	0.033149		Xanthomonas axonopodis pv. citri str. 306	0.647117	0.033684		Xanthomonas axonopodis pv. citri str. 306	0.647117	0.059566
Spiroplasma kunkelii CR2-3x	0.252392	0.03429		Syntrophus aciditrophicus SB	0.5146	0.009106		Syntrophus aciditrophicus SB	0.5146	0.007357		Syntrophus aciditrophicus SB	0.5146	0.008891		Syntrophus aciditrophicus SB	0.5146	0.005806		Shewanella baltica OS155	0.46253	0.00381		Shewanella pealeana ATCC 700345	0.44662	0.032911		Shewanella pealeana ATCC 700345	0.44662	0.023006
Staphylococcus aureus RF122	0.327787	0.01954		Streptococcus pneumoniae OXC141	0.404187	0.012769		Streptococcus pneumoniae OXC141	0.404187	0.009489		Streptococcus pneumoniae OXC141	0.404187	0.013181		Streptococcus pneumoniae OXC141	0.404187	0.017132		Thermoanaerobacter tengcongensis MB4	0.375709	0.029548		Oenococcus oeni PSU-1	0.378398	0.03481		Oenococcus oeni PSU-1	0.378398	0.027011
Staphylococcus aureus subsp. aureus COL	0.328132	0.019101		Xylella fastidiosa Temecula1	0.517774	0.024283		Xylella fastidiosa Temecula1	0.517774	0.012553		Xylella fastidiosa Temecula1	0.517774	0.014896		Xylella fastidiosa Temecula1	0.517774	0.027581		Chlorobium chlorochromatii CaD3	0.442782	0.030088		Vibrio parahaemolyticus RIMD 2210633	0.453732	0.005127		Vibrio parahaemolyticus RIMD 2210633	0.453732	0.005111
Staphylococcus aureus subsp. aureus JH1	0.329188	0.01892		Burkholderia mallei ATCC 23344	0.684855	0.058152		Burkholderia mallei ATCC 23344	0.684855	0.024939		Burkholderia mallei ATCC 23344	0.684855	0.044326		Burkholderia mallei ATCC 23344	0.684855	0.046695		Vibrio cholerae MZO-3	0.475549	0.010129		Staphylococcus aureus subsp. aureus NCTC 8325	0.328683	0.023138		Staphylococcus aureus subsp. aureus NCTC 8325	0.328683	0.064382
Staphylococcus aureus subsp. aureus JH9	0.328658	0.01936		Rubrobacter xylanophilus DSM 9941	0.704766	0.106274		Rubrobacter xylanophilus DSM 9941	0.704766	0.06556		Rubrobacter xylanophilus DSM 9941	0.704766	0.083568		Rubrobacter xylanophilus DSM 9941	0.704766	0.071991		Vibrio sp. MED222	0.439501	0.004698		Burkholderia cepacia R1808	0.658333	0.036495		Burkholderia cepacia R1808	0.658333	0.062434
Staphylococcus aureus subsp. aureus MRSA252	0.328072	0.01969		Bdellovibrio bacteriovorus HD100	0.506455	0.005153		Bdellovibrio bacteriovorus HD100	0.506455	0.004214		Bdellovibrio bacteriovorus HD100	0.506455	0.006431		Bdellovibrio bacteriovorus HD100	0.506455	0.005712		Roseobacter denitrificans OCh 114	0.589687	0.028537		Hahella chejuensis KCTC 2396	0.538697	0.012211		Hahella chejuensis KCTC 2396	0.538697	0.009406
Staphylococcus aureus subsp. aureus MSSA476	0.328175	0.019558		Anaplasma marginale str. St. Maries	0.497627	0.020847		Anaplasma marginale str. St. Maries	0.497627	0.020618		Anaplasma marginale str. St. Maries	0.497627	0.02297		Anaplasma marginale str. St. Maries	0.497627	0.023362		Bordetella avium	0.616048	0.043178		Mycoplasma genitalium G-37	0.316918	0.109422		Mycoplasma genitalium G-37	0.316918	0.088758
Staphylococcus aureus subsp. aureus Mu3	0.328777	0.016775		Shewanella baltica OS155	0.46253	0.005406		Shewanella baltica OS155	0.46253	0.005935		Shewanella baltica OS155	0.46253	0.00361		Shewanella baltica OS155	0.46253	0.009687		Xanthomonas axonopodis pv. citri str. 306	0.647117	0.035188		Shigella dysenteriae M131649	0.509366	0.005643		Shigella dysenteriae M131649	0.509366	0.010791
Staphylococcus aureus subsp. aureus Mu50	0.328475	0.019742		Thermoanaerobacter tengcongensis MB4	0.375709	0.046985		Thermoanaerobacter tengcongensis MB4	0.375709	0.025727		Thermoanaerobacter tengcongensis MB4	0.375709	0.02928		Thermoanaerobacter tengcongensis MB4	0.375709	0.03737		Shewanella pealeana ATCC 700345	0.44662	0.00495		Mycoplasma hyopneumoniae J	0.285222	0.169674		Mycoplasma hyopneumoniae J	0.285222	0.148291
Staphylococcus aureus subsp. aureus MW2	0.328296	0.019457		Chlorobium chlorochromatii CaD3	0.442782	0.004196		Chlorobium chlorochromatii CaD3	0.442782	0.002278		Chlorobium chlorochromatii CaD3	0.442782	0.002727		Chlorobium chlorochromatii CaD3	0.442782	0.003629		Oenococcus oeni PSU-1	0.378398	0.016296		Staphylococcus aureus subsp. aureus str. Newman	0.328883	0.07846		Flavobacteria sp. BBFL7	0.349532	0.028651
Staphylococcus aureus subsp. aureus N315	0.328075	0.019408		Vibrio cholerae MZO-3	0.475549	0.011848		Vibrio cholerae MZO-3	0.475549	0.004315		Vibrio cholerae MZO-3	0.475549	0.004897		Vibrio cholerae MZO-3	0.475549	0.004896		Vibrio parahaemolyticus RIMD 2210633	0.453732	0.005155		Flavobacteria sp. BBFL7	0.349532	0.026894		Oceanicola batsensis HTCC2597	0.66098	0.051156
Staphylococcus aureus subsp. aureus NCTC 8325	0.328683	0.018957		Vibrio sp. MED222	0.439501	0.004556		Vibrio sp. MED222	0.439501	0.003037		Vibrio sp. MED222	0.439501	0.002542		Vibrio sp. MED222	0.439501	0.004702		Staphylococcus aureus subsp. aureus NCTC 8325	0.328683	0.022965		Oceanicola batsensis HTCC2597	0.66098	0.049809		Neisseria meningitidis MC58	0.515279	0.005966
Staphylococcus aureus subsp. aureus str. Newman	0.328883	0.016897		Roseobacter denitrificans OCh 114	0.589687	0.030521		Roseobacter denitrificans OCh 114	0.589687	0.015521		Roseobacter denitrificans OCh 114	0.589687	0.020103		Roseobacter denitrificans OCh 114	0.589687	0.040853		Burkholderia cepacia R1808	0.658333	0.043187		Neisseria meningitidis MC58	0.515279	0.007659		Caulobacter crescentus CB15	0.67214	0.085857
Staphylococcus aureus subsp. aureus USA300	0.326905	0.019953		Bordetella avium	0.616048	0.037018		Bordetella avium	0.616048	0.027009		Bordetella avium	0.616048	0.027009		Bordetella avium	0.616048	0.050966		Hahella chejuensis KCTC 2396	0.538697	0.00779		Caulobacter crescentus CB15	0.67214	0.042762		Haemophilus ducreyi 35000HP	0.382205	0.017316
Staphylococcus epidermidis ATCC 12228	0.320459	0.025719		Xanthomonas axonopodis pv. citri str. 306	0.647117	0.054716		Xanthomonas axonopodis pv. citri str. 306	0.647117	0.02961		Xanthomonas axonopodis pv. citri str. 306	0.647117	0.03839		Xanthomonas axonopodis pv. citri str. 306	0.647117	0.044555		Mycoplasma genitalium G-37	0.316918	0.078462		Haemophilus ducreyi 35000HP	0.382205	0.015406		Synechococcus sp. CC9605	0.592176	0.037385
Staphylococcus epidermidis RP62A	0.32149	0.025252		Shewanella pealeana ATCC 700345	0.44662	0.004225		Shewanella pealeana ATCC 700345	0.44662	0.004587		Shewanella pealeana ATCC 700345	0.44662	0.003404		Shewanella pealeana ATCC 700345	0.44662	0.003029		Shigella dysenteriae M131649	0.509366	0.006983		Synechococcus sp. CC9605	0.592176	0.0412		Streptococcus pyogenes MGAS6180	0.383532	0.025424
Staphylococcus haemolyticus JCSC1435	0.327809	0.021833		Oenococcus oeni PSU-1	0.378398	0.023151		Oenococcus oeni PSU-1	0.378398	0.013922		Oenococcus oeni PSU-1	0.378398	0.01673		Oenococcus oeni PSU-1	0.378398	0.023097		Mycoplasma hyopneumoniae J	0.285222	0.154393		Streptococcus pyogenes MGAS6180	0.383532	0.016214		gamma proteobacterium KT 71	0.576769	0.018557
Staphylococcus saprophyticus subsp. saprophyticus ATCC 15305	0.331859	0.018177		Vibrio parahaemolyticus RIMD 2210633	0.453732	0.004797		Vibrio parahaemolyticus RIMD 2210633	0.453732	0.002588		Vibrio parahaemolyticus RIMD 2210633	0.453732	0.002195		Vibrio parahaemolyticus RIMD 2210633	0.453732	0.004662		Staphylococcus aureus subsp. aureus str. Newman	0.328883	0.021394		gamma proteobacterium KT 71	0.576769	0.033954		Chromobacterium violaceum ATCC 12472	0.648337	0.041809
Stenotrophomonas maltophilia K279a	0.663525	0.039622		Staphylococcus aureus subsp. aureus NCTC 8325	0.328683	0.032695		Staphylococcus aureus subsp. aureus NCTC 8325	0.328683	0.014369		Staphylococcus aureus subsp. aureus NCTC 8325	0.328683	0.015334		Staphylococcus aureus subsp. aureus NCTC 8325	0.328683	0.03202		Flavobacteria sp. BBFL7	0.349532	0.020446		Chromobacterium violaceum ATCC 12472	0.648337	0.036289		Campylobacter jejuni subsp. jejuni NCTC 11168	0.305486	0.084497
Streptococcus agalactiae 2603V/R	0.356466	0.01428		Burkholderia cepacia R1808	0.658333	0.049706		Burkholderia cepacia R1808	0.658333	0.019926		Burkholderia cepacia R1808	0.658333	0.034679		Burkholderia cepacia R1808	0.658333	0.025498		Oceanicola batsensis HTCC2597	0.66098	0.032657		Campylobacter jejuni subsp. jejuni NCTC 11168	0.305486	0.06009		Prochlorococcus marinus subsp. marinus str. CCMP1375	0.364421	0.022292
Streptococcus agalactiae A909	0.356224	0.01505		Hahella chejuensis KCTC 2396	0.538697	0.011238		Hahella chejuensis KCTC 2396	0.538697	0.0053		Hahella chejuensis KCTC 2396	0.538697	0.006159		Hahella chejuensis KCTC 2396	0.538697	0.007448		Neisseria meningitidis MC58	0.515279	0.006942		Prochlorococcus marinus subsp. marinus str. CCMP1375	0.364421	0.016668		Pseudomonas aeruginosa PAO1	0.665557	0.047731
Streptococcus agalactiae NEM316	0.356274	0.014957		Mycoplasma genitalium G-37	0.316918	0.08176		Mycoplasma genitalium G-37	0.316918	0.064254		Mycoplasma genitalium G-37	0.316918	0.057683		Mycoplasma genitalium G-37	0.316918	0.085948		Caulobacter crescentus CB15	0.67214	0.031992		Pseudomonas aeruginosa PAO1	0.665557	0.035361		Helicobacter hepaticus ATCC 51449	0.359313	0.028558
Streptococcus equi subsp. equi	0.412825	0.007142		Shigella dysenteriae M131649	0.509366	0.01453		Shigella dysenteriae M131649	0.509366	0.00486		Shigella dysenteriae M131649	0.509366	0.00337		Shigella dysenteriae M131649	0.509366	0.013812		Ureaplasma urealyticum serovar 5	0.260016	0.129101		Helicobacter hepaticus ATCC 51449	0.359313	0.0286		Mycobacterium tuberculosis H37Ra	0.656125	0.127964
Streptococcus mitis NCTC 12261	0.404277	0.007138		Mycoplasma hyopneumoniae J	0.285222	0.107809		Mycoplasma hyopneumoniae J	0.285222	0.072917		Mycoplasma hyopneumoniae J	0.285222	0.059584		Mycoplasma hyopneumoniae J	0.285222	0.089484		Haemophilus ducreyi 35000HP	0.382205	0.014622		Mycobacterium tuberculosis H37Ra	0.656125	0.087603		Corynebacterium glutamicum ATCC 13032	0.538103	0.025636
Streptococcus mutans UA159	0.36825	0.011141		Staphylococcus aureus subsp. aureus str. Newman	0.328883	0.033209		Staphylococcus aureus subsp. aureus str. Newman	0.328883	0.015667		Staphylococcus aureus subsp. aureus str. Newman	0.328883	0.017546		Staphylococcus aureus subsp. aureus str. Newman	0.328883	0.042755		Synechococcus sp. CC9605	0.592176	0.088971		Corynebacterium glutamicum ATCC 13032	0.538103	0.017055		Clavibacter michiganensis	0.72376	0.098793
Streptococcus pneumoniae 23F	0.394886	0.009853		Flavobacteria sp. BBFL7	0.349532	0.021021		Flavobacteria sp. BBFL7	0.349532	0.009664		Flavobacteria sp. BBFL7	0.349532	0.012847		Flavobacteria sp. BBFL7	0.349532	0.01593		Streptococcus pyogenes MGAS6180	0.383532	0.007163		Clavibacter michiganensis	0.72376	0.087288		Listeria monocytogenes EGD-e	0.37981	0.026402
Streptococcus pneumoniae INV104B	0.399151	0.007884		Oceanicola batsensis HTCC2597	0.66098	0.054544		Oceanicola batsensis HTCC2597	0.66098	0.025855		Oceanicola batsensis HTCC2597	0.66098	0.033577		Oceanicola batsensis HTCC2597	0.66098	0.063543		gamma proteobacterium KT 71	0.576769	0.021947		Listeria monocytogenes EGD-e	0.37981	0.014548		Salmonella enterica subsp. enterica serovar Gallinarum	0.521502	0.009247
Streptococcus pneumoniae INV200	0.395829	0.008081		Neisseria meningitidis MC58	0.515279	0.00698		Neisseria meningitidis MC58	0.515279	0.003784		Neisseria meningitidis MC58	0.515279	0.003649		Neisseria meningitidis MC58	0.515279	0.005877		Chromobacterium violaceum ATCC 12472	0.648337	0.019344		Salmonella enterica subsp. enterica serovar Gallinarum	0.521502	0.007375		Escherichia coli O157:H7 EDL933	0.50383	0.00612
Streptococcus pneumoniae OXC141	0.404187	0.008409		Caulobacter crescentus CB15	0.67214	0.055792		Caulobacter crescentus CB15	0.67214	0.026961		Caulobacter crescentus CB15	0.67214	0.032305		Caulobacter crescentus CB15	0.67214	0.063409		Campylobacter jejuni subsp. jejuni NCTC 11168	0.305486	0.043282		Escherichia coli O157:H7 EDL933	0.50383	0.007569		Blastopirellula marina DSM 3645	0.570376	0.020736
Streptococcus pneumoniae R6	0.39716	0.007489		Ureaplasma urealyticum serovar 5	0.260016	0.085511		Ureaplasma urealyticum serovar 5	0.260016	0.061117		Ureaplasma urealyticum serovar 5	0.260016	0.109696		Ureaplasma urealyticum serovar 5	0.260016	0.167507		Prochlorococcus marinus subsp. marinus str. CCMP1375	0.364421	0.015092		Blastopirellula marina DSM 3645	0.570376	0.017021		Staphylococcus aureus subsp. aureus COL	0.328132	0.066724
Streptococcus pneumoniae TIGR4	0.396971	0.007753		Haemophilus ducreyi 35000HP	0.382205	0.012504		Haemophilus ducreyi 35000HP	0.382205	0.004572		Haemophilus ducreyi 35000HP	0.382205	0.002438		Haemophilus ducreyi 35000HP	0.382205	0.006301		Pseudomonas aeruginosa PAO1	0.665557	0.030246		Candidatus Phytoplasma Aster yellows witches&amp;apos;-broom phytoplasma AYWB	0.268117	0.183765		Leptospira interrogans serovar Copenhageni str. Fiocruz L1-130	0.350443	0.039157
Streptococcus pyogenes M1 GAS	0.385135	0.008401		Synechococcus sp. CC9605	0.592176	0.061492		Synechococcus sp. CC9605	0.592176	0.031516		Synechococcus sp. CC9605	0.592176	0.036813		Synechococcus sp. CC9605	0.592176	0.048242		Helicobacter hepaticus ATCC 51449	0.359313	0.027104		Staphylococcus aureus subsp. aureus COL	0.328132	0.01821		Herminiimonas arsenicoxydans	0.542949	0.012313
Streptococcus pyogenes M5	0.385838	0.008369		Streptococcus pyogenes MGAS6180	0.383532	0.013337		Streptococcus pyogenes MGAS6180	0.383532	0.006577		Streptococcus pyogenes MGAS6180	0.383532	0.007478		Streptococcus pyogenes MGAS6180	0.383532	0.019473		Mycobacterium tuberculosis H37Ra	0.656125	0.048579		Leptospira interrogans serovar Copenhageni str. Fiocruz L1-130	0.350443	0.051305		Mycoplasma capricolum subsp. capricolum ATCC 27343	0.237704	0.168663
Streptococcus pyogenes MGAS10270	0.384299	0.008526		gamma proteobacterium KT 71	0.576769	0.023882		gamma proteobacterium KT 71	0.576769	0.021302		gamma proteobacterium KT 71	0.576769	0.020727		gamma proteobacterium KT 71	0.576769	0.037271		Corynebacterium glutamicum ATCC 13032	0.538103	0.047151		Herminiimonas arsenicoxydans	0.542949	0.038296		Staphylococcus aureus subsp. aureus MRSA252	0.328072	0.061444
Streptococcus pyogenes MGAS10394	0.386851	0.008552		Chromobacterium violaceum ATCC 12472	0.648337	0.039421		Chromobacterium violaceum ATCC 12472	0.648337	0.011753		Chromobacterium violaceum ATCC 12472	0.648337	0.02239		Chromobacterium violaceum ATCC 12472	0.648337	0.024928		Clavibacter michiganensis	0.72376	0.074193		Staphylococcus aureus subsp. aureus MRSA252	0.328072	0.022125		Colwellia psychrerythraea 34H	0.380054	0.01608
Streptococcus pyogenes MGAS10750	0.383159	0.008633		Campylobacter jejuni subsp. jejuni NCTC 11168	0.305486	0.069983		Campylobacter jejuni subsp. jejuni NCTC 11168	0.305486	0.036517		Campylobacter jejuni subsp. jejuni NCTC 11168	0.305486	0.031956		Campylobacter jejuni subsp. jejuni NCTC 11168	0.305486	0.051171		Listeria monocytogenes EGD-e	0.37981	0.010911		Colwellia psychrerythraea 34H	0.380054	0.009258		Geobacter metallireducens GS-15	0.594854	0.015588
Streptococcus pyogenes MGAS2096	0.387292	0.008154		Prochlorococcus marinus subsp. marinus str. CCMP1375	0.364421	0.021016		Prochlorococcus marinus subsp. marinus str. CCMP1375	0.364421	0.012544		Prochlorococcus marinus subsp. marinus str. CCMP1375	0.364421	0.012848		Prochlorococcus marinus subsp. marinus str. CCMP1375	0.364421	0.015946		Salmonella enterica subsp. enterica serovar Gallinarum	0.521502	0.009779		Geobacter metallireducens GS-15	0.594854	0.015905		Shewanella oneidensis MR-1	0.458892	0.006695
Streptococcus pyogenes MGAS315	0.385927	0.008655		Pseudomonas aeruginosa PAO1	0.665557	0.040062		Pseudomonas aeruginosa PAO1	0.665557	0.021182		Pseudomonas aeruginosa PAO1	0.665557	0.034115		Pseudomonas aeruginosa PAO1	0.665557	0.030199		Escherichia coli O157:H7 EDL933	0.50383	0.007379		Shewanella oneidensis MR-1	0.458892	0.00666		Novosphingobium aromaticivorans	0.649594	0.061281
Streptococcus pyogenes MGAS5005	0.385344	0.008396		Helicobacter hepaticus ATCC 51449	0.359313	0.033381		Helicobacter hepaticus ATCC 51449	0.359313	0.022407		Helicobacter hepaticus ATCC 51449	0.359313	0.015832		Helicobacter hepaticus ATCC 51449	0.359313	0.029171		Blastopirellula marina DSM 3645	0.570376	0.019038		Novosphingobium aromaticivorans	0.649594	0.060688		Desulfovibrio desulfuricans G20	0.578361	0.056483
Streptococcus pyogenes MGAS6180	0.383532	0.008439		Mycobacterium tuberculosis H37Ra	0.656125	0.071639		Mycobacterium tuberculosis H37Ra	0.656125	0.051429		Mycobacterium tuberculosis H37Ra	0.656125	0.037406		Mycobacterium tuberculosis H37Ra	0.656125	0.076778		Staphylococcus aureus subsp. aureus COL	0.328132	0.022553		Desulfovibrio desulfuricans G20	0.578361	0.027277		Psychrobacter sp. 273-4	0.428002	0.01345
Streptococcus pyogenes MGAS8232	0.385466	0.00842		Corynebacterium glutamicum ATCC 13032	0.538103	0.022534		Corynebacterium glutamicum ATCC 13032	0.538103	0.015156		Corynebacterium glutamicum ATCC 13032	0.538103	0.014013		Corynebacterium glutamicum ATCC 13032	0.538103	0.025563		Leptospira interrogans serovar Copenhageni str. Fiocruz L1-130	0.350443	0.021022		Psychrobacter sp. 273-4	0.428002	0.007279		Coxiella burnetii RSA 493	0.425987	0.012692
Streptococcus pyogenes MGAS9429	0.38538	0.008035		Clavibacter michiganensis	0.72376	0.078958		Clavibacter michiganensis	0.72376	0.045322		Clavibacter michiganensis	0.72376	0.078234		Clavibacter michiganensis	0.72376	0.058749		Herminiimonas arsenicoxydans	0.542949	0.015681		Coxiella burnetii RSA 493	0.425987	0.013686		Listeria monocytogenes FSL N1-017	0.380453	0.026582
Streptococcus pyogenes SSI-1	0.385503	0.008852		Listeria monocytogenes EGD-e	0.37981	0.012095		Listeria monocytogenes EGD-e	0.37981	0.007111		Listeria monocytogenes EGD-e	0.37981	0.009754		Listeria monocytogenes EGD-e	0.37981	0.013232		Mycoplasma capricolum subsp. capricolum ATCC 27343	0.237704	0.213277		Listeria monocytogenes FSL N1-017	0.380453	0.028221		Rubrivivax gelatinosus PM1	0.688078	0.065123
Streptococcus sanguinis SK36	0.434002	0.007169		Salmonella enterica subsp. enterica serovar Gallinarum	0.521502	0.016118		Salmonella enterica subsp. enterica serovar Gallinarum	0.521502	0.006168		Salmonella enterica subsp. enterica serovar Gallinarum	0.521502	0.004989		Salmonella enterica subsp. enterica serovar Gallinarum	0.521502	0.012785		Staphylococcus aureus subsp. aureus MRSA252	0.328072	0.022735		Rubrivivax gelatinosus PM1	0.688078	0.076917		Staphylococcus aureus subsp. aureus MW2	0.328296	0.064483
Streptococcus thermophilus CNRZ1066	0.390814	0.0109		Escherichia coli O157:H7 EDL933	0.50383	0.014225		Escherichia coli O157:H7 EDL933	0.50383	0.004794		Escherichia coli O157:H7 EDL933	0.50383	0.004007		Escherichia coli O157:H7 EDL933	0.50383	0.014524		Colwellia psychrerythraea 34H	0.380054	0.006537		Staphylococcus aureus subsp. aureus MW2	0.328296	0.020656		Pelodictyon luteolum DSM 273	0.5733	0.011668
Streptococcus thermophilus LMG 18311	0.390917	0.010946		Blastopirellula marina DSM 3645	0.570376	0.012091		Blastopirellula marina DSM 3645	0.570376	0.008137		Blastopirellula marina DSM 3645	0.570376	0.008802		Blastopirellula marina DSM 3645	0.570376	0.030151		Geobacter metallireducens GS-15	0.594854	0.012122		Pelodictyon luteolum DSM 273	0.5733	0.016283		Lactococcus lactis subsp. lactis Il1403	0.353294	0.026574
Streptococcus uberis 0140J	0.366318	0.012135		Candidatus Phytoplasma Aster yellows witches&amp;apos;-broom phytoplasma AYWB	0.268117	0.136752		Candidatus Phytoplasma Aster yellows witches&amp;apos;-broom phytoplasma AYWB	0.268117	0.080773		Candidatus Phytoplasma Aster yellows witches&amp;apos;-broom phytoplasma AYWB	0.268117	0.045282		Candidatus Phytoplasma Aster yellows witches&amp;apos;-broom phytoplasma AYWB	0.268117	0.13669		Shewanella oneidensis MR-1	0.458892	0.003765		Lactococcus lactis subsp. lactis Il1403	0.353294	0.019493		Borrelia garinii PBi	0.28127	0.112088
Streptomyces avermitilis MA-4680	0.707014	0.061311		Staphylococcus aureus subsp. aureus COL	0.328132	0.033589		Staphylococcus aureus subsp. aureus COL	0.328132	0.01561		Staphylococcus aureus subsp. aureus COL	0.328132	0.015498		Staphylococcus aureus subsp. aureus COL	0.328132	0.032364		Novosphingobium aromaticivorans	0.649594	0.041715		Borrelia garinii PBi	0.28127	0.129363		Streptococcus pyogenes MGAS2096	0.387292	0.023382
Streptomyces coelicolor A3(2)	0.719984	0.072777		Leptospira interrogans serovar Copenhageni str. Fiocruz L1-130	0.350443	0.02982		Leptospira interrogans serovar Copenhageni str. Fiocruz L1-130	0.350443	0.020016		Leptospira interrogans serovar Copenhageni str. Fiocruz L1-130	0.350443	0.01598		Leptospira interrogans serovar Copenhageni str. Fiocruz L1-130	0.350443	0.03087		Desulfovibrio desulfuricans G20	0.578361	0.01666		Streptococcus pyogenes MGAS2096	0.387292	0.023571		Helicobacter pylori J99	0.391887	0.050441
Sulfitobacter sp. EE-36	0.60311	0.023419		Herminiimonas arsenicoxydans	0.542949	0.013406		Herminiimonas arsenicoxydans	0.542949	0.006477		Herminiimonas arsenicoxydans	0.542949	0.00811		Herminiimonas arsenicoxydans	0.542949	0.008867		Psychrobacter sp. 273-4	0.428002	0.007349		Helicobacter pylori J99	0.391887	0.030505		Salmonella enterica subsp. enterica serovar Paratypi A str. ATCC 9150	0.521644	0.011219
Sulfitobacter sp. NAS-14.1	0.600451	0.02253		Mycoplasma capricolum subsp. capricolum ATCC 27343	0.237704	0.138792		Mycoplasma capricolum subsp. capricolum ATCC 27343	0.237704	0.073763		Mycoplasma capricolum subsp. capricolum ATCC 27343	0.237704	0.077794		Mycoplasma capricolum subsp. capricolum ATCC 27343	0.237704	0.092252		Coxiella burnetii RSA 493	0.425987	0.008972		Salmonella enterica subsp. enterica serovar Paratypi A str. ATCC 9150	0.521644	0.006399		Treponema pallidum subsp. pallidum str. Nichols	0.527721	0.020422
Symbiobacterium thermophilum IAM 14863	0.686684	0.056045		Staphylococcus aureus subsp. aureus MRSA252	0.328072	0.031633		Staphylococcus aureus subsp. aureus MRSA252	0.328072	0.014619		Staphylococcus aureus subsp. aureus MRSA252	0.328072	0.015104		Staphylococcus aureus subsp. aureus MRSA252	0.328072	0.032626		Listeria monocytogenes FSL N1-017	0.380453	0.008322		Treponema pallidum subsp. pallidum str. Nichols	0.527721	0.042574		Bacteroides fragilis ATCC 25285	0.431142	0.041653
Synechococcus elongatus PCC 6301	0.554843	0.032937		Colwellia psychrerythraea 34H	0.380054	0.010312		Colwellia psychrerythraea 34H	0.380054	0.003188		Colwellia psychrerythraea 34H	0.380054	0.004409		Colwellia psychrerythraea 34H	0.380054	0.005552		Rubrivivax gelatinosus PM1	0.688078	0.047478		Bacteroides fragilis ATCC 25285	0.431142	0.02238		Mycoplasma pulmonis UAB CTIP	0.266365	0.106574
Synechococcus elongatus PCC 7942	0.553955	0.034131		Geobacter metallireducens GS-15	0.594854	0.026482		Geobacter metallireducens GS-15	0.594854	0.007648		Geobacter metallireducens GS-15	0.594854	0.010203		Geobacter metallireducens GS-15	0.594854	0.012624		Staphylococcus aureus subsp. aureus MW2	0.328296	0.022693		Mycoplasma pulmonis UAB CTIP	0.266365	0.162759		Escherichia coli APEC O1	0.503381	0.016701
Synechococcus sp. CC9605	0.592176	0.047937		Shewanella oneidensis MR-1	0.458892	0.00561		Shewanella oneidensis MR-1	0.458892	0.003502		Shewanella oneidensis MR-1	0.458892	0.003048		Shewanella oneidensis MR-1	0.458892	0.005334		Pelodictyon luteolum DSM 273	0.5733	0.034124		Escherichia coli APEC O1	0.503381	0.039572		Geobacter sulfurreducens PCA	0.609373	0.020847
Synechococcus sp. CC9902	0.541645	0.041038		Novosphingobium aromaticivorans	0.649594	0.057991		Novosphingobium aromaticivorans	0.649594	0.028241		Novosphingobium aromaticivorans	0.649594	0.03771		Novosphingobium aromaticivorans	0.649594	0.056414		Lactococcus lactis subsp. lactis Il1403	0.353294	0.013622		Geobacter sulfurreducens PCA	0.609373	0.013641		Oceanicaulis alexandrii HTCC2633	0.635912	0.023666
Synechococcus sp. RS9917	0.644592	0.071255		Desulfovibrio desulfuricans G20	0.578361	0.016331		Desulfovibrio desulfuricans G20	0.578361	0.012011		Desulfovibrio desulfuricans G20	0.578361	0.019165		Desulfovibrio desulfuricans G20	0.578361	0.023141		Borrelia garinii PBi	0.28127	0.081764		Oceanicaulis alexandrii HTCC2633	0.635912	0.036355		Vibrio cholerae MO10	0.47588	0.007961
Synechococcus sp. WH 5701	0.653882	0.070415		Psychrobacter sp. 273-4	0.428002	0.011574		Psychrobacter sp. 273-4	0.428002	0.005363		Psychrobacter sp. 273-4	0.428002	0.003916		Psychrobacter sp. 273-4	0.428002	0.013293		Streptococcus pyogenes MGAS2096	0.387292	0.00686		Vibrio cholerae MO10	0.47588	0.009686		Lactobacillus johnsonii NCC 533	0.346112	0.043479
Synechococcus sp. WH 7805	0.576326	0.051664		Coxiella burnetii RSA 493	0.425987	0.004572		Coxiella burnetii RSA 493	0.425987	0.003384		Coxiella burnetii RSA 493	0.425987	0.003137		Coxiella burnetii RSA 493	0.425987	0.007099		Helicobacter pylori J99	0.391887	0.026426		Lactobacillus johnsonii NCC 533	0.346112	0.026086		Deinococcus radiodurans R1	0.666124	0.102752
Synechococcus sp. WH 8102	0.594126	0.04588		Listeria monocytogenes FSL N1-017	0.380453	0.012037		Listeria monocytogenes FSL N1-017	0.380453	0.006154		Listeria monocytogenes FSL N1-017	0.380453	0.009406		Listeria monocytogenes FSL N1-017	0.380453	0.012638		Salmonella enterica subsp. enterica serovar Paratypi A str. ATCC 9150	0.521644	0.010297		Deinococcus radiodurans R1	0.666124	0.072169		Magnetospirillum magneticum AMB-1	0.650935	0.034896
Synechocystis sp. PCC 6803	0.473634	0.01086		Rubrivivax gelatinosus PM1	0.688078	0.057502		Rubrivivax gelatinosus PM1	0.688078	0.027932		Rubrivivax gelatinosus PM1	0.688078	0.030934		Rubrivivax gelatinosus PM1	0.688078	0.044772		Treponema pallidum subsp. pallidum str. Nichols	0.527721	0.034712		Magnetospirillum magneticum AMB-1	0.650935	0.032043		Ehrlichia ruminantium str. Gardel	0.275126	0.05422
Syntrophobacter fumaroxidans MPOB	0.599487	0.0232		Staphylococcus aureus subsp. aureus MW2	0.328296	0.031866		Staphylococcus aureus subsp. aureus MW2	0.328296	0.014613		Staphylococcus aureus subsp. aureus MW2	0.328296	0.015184		Staphylococcus aureus subsp. aureus MW2	0.328296	0.032113		Bacteroides fragilis ATCC 25285	0.431142	0.023954		Ehrlichia ruminantium str. Gardel	0.275126	0.084647		Shigella sonnei 53G	0.507065	0.007521
Syntrophus aciditrophicus SB	0.5146	0.008951		Pelodictyon luteolum DSM 273	0.5733	0.016644		Pelodictyon luteolum DSM 273	0.5733	0.00621		Pelodictyon luteolum DSM 273	0.5733	0.010573		Pelodictyon luteolum DSM 273	0.5733	0.010303		Mycoplasma pulmonis UAB CTIP	0.266365	0.093955		Shigella sonnei 53G	0.507065	0.008007		Streptococcus mutans UA159	0.36825	0.023322
Tenacibaculum sp. MED152	0.306149	0.028046		Lactococcus lactis subsp. lactis Il1403	0.353294	0.019463		Lactococcus lactis subsp. lactis Il1403	0.353294	0.008876		Lactococcus lactis subsp. lactis Il1403	0.353294	0.013648		Lactococcus lactis subsp. lactis Il1403	0.353294	0.020796		Ureaplasma parvum serovar 6	0.258025	0.162152		Streptococcus mutans UA159	0.36825	0.010985		Campylobacter jejuni subsp. jejuni HB93-13	0.305899	0.083357
Thermoanaerobacter tengcongensis MB4	0.375709	0.037213		Borrelia garinii PBi	0.28127	0.127436		Borrelia garinii PBi	0.28127	0.077829		Borrelia garinii PBi	0.28127	0.068333		Borrelia garinii PBi	0.28127	0.08511		Escherichia coli APEC O1	0.503381	0.008704		Campylobacter jejuni subsp. jejuni HB93-13	0.305899	0.045918		Lactobacillus brevis ATCC 367	0.462189	0.028771
Thermobifida fusca YX	0.675029	0.05863		Streptococcus pyogenes MGAS2096	0.387292	0.012639		Streptococcus pyogenes MGAS2096	0.387292	0.005848		Streptococcus pyogenes MGAS2096	0.387292	0.007276		Streptococcus pyogenes MGAS2096	0.387292	0.015598		Geobacter sulfurreducens PCA	0.609373	0.039616		Lactobacillus brevis ATCC 367	0.462189	0.112025		Chlamydophila pneumoniae TW-183	0.405762	0.029056
Thermosynechococcus elongatus BP-1	0.539179	0.030322		Helicobacter pylori J99	0.391887	0.0461		Helicobacter pylori J99	0.391887	0.028569		Helicobacter pylori J99	0.391887	0.025177		Helicobacter pylori J99	0.391887	0.031731		Oceanicaulis alexandrii HTCC2633	0.635912	0.027054		Chlamydophila pneumoniae TW-183	0.405762	0.025143		Vibrio splendidus 12B01	0.440565	0.006439
Thermotoga maritima MSB8	0.462477	0.032939		Salmonella enterica subsp. enterica serovar Paratypi A str. ATCC 9150	0.521644	0.016282		Salmonella enterica subsp. enterica serovar Paratypi A str. ATCC 9150	0.521644	0.005188		Salmonella enterica subsp. enterica serovar Paratypi A str. ATCC 9150	0.521644	0.004893		Salmonella enterica subsp. enterica serovar Paratypi A str. ATCC 9150	0.521644	0.014591		Vibrio cholerae MO10	0.47588	0.007502		Vibrio splendidus 12B01	0.440565	0.00568		Bordetella parapertussis 12822	0.681	0.066386
Thermus thermophilus HB27	0.694073	0.090052		Treponema pallidum subsp. pallidum str. Nichols	0.527721	0.02647		Treponema pallidum subsp. pallidum str. Nichols	0.527721	0.032833		Treponema pallidum subsp. pallidum str. Nichols	0.527721	0.022153		Treponema pallidum subsp. pallidum str. Nichols	0.527721	0.025173		Lactobacillus johnsonii NCC 533	0.346112	0.01737		Bordetella parapertussis 12822	0.681	0.059977		Acinetobacter sp. ADP1	0.404296	0.020895
Thermus thermophilus HB8	0.69496	0.093362		Bacteroides fragilis ATCC 25285	0.431142	0.011547		Bacteroides fragilis ATCC 25285	0.431142	0.00783		Bacteroides fragilis ATCC 25285	0.431142	0.009932		Bacteroides fragilis ATCC 25285	0.431142	0.013916		Deinococcus radiodurans R1	0.666124	0.028806		Acinetobacter sp. ADP1	0.404296	0.005924		Chlamydia trachomatis A/HAR-13	0.412667	0.033193
Thiobacillus denitrificans ATCC 25259	0.660672	0.025646		Mycoplasma pulmonis UAB CTIP	0.266365	0.129052		Mycoplasma pulmonis UAB CTIP	0.266365	0.07101		Mycoplasma pulmonis UAB CTIP	0.266365	0.062858		Mycoplasma pulmonis UAB CTIP	0.266365	0.087004		Magnetospirillum magneticum AMB-1	0.650935	0.026986		Chlamydia trachomatis A/HAR-13	0.412667	0.018679		Bacillus B-14905	0.375634	0.014476
Thiomicrospira crunogena XCL-2	0.4313	0.004228		Ureaplasma parvum serovar 6	0.258025	0.088488		Ureaplasma parvum serovar 6	0.258025	0.066165		Ureaplasma parvum serovar 6	0.258025	0.137958		Ureaplasma parvum serovar 6	0.258025	0.192847		Ehrlichia ruminantium str. Gardel	0.275126	0.155702		Bacillus B-14905	0.375634	0.015539		Buchnera aphidicola str. APS (Acyrthosiphon pisum)	0.263649	0.114456
Thiomicrospira denitrificans ATCC 33889	0.34462	0.023975		Escherichia coli APEC O1	0.503381	0.01001		Escherichia coli APEC O1	0.503381	0.005621		Escherichia coli APEC O1	0.503381	0.005353		Escherichia coli APEC O1	0.503381	0.016592		Shigella sonnei 53G	0.507065	0.006978		Buchnera aphidicola str. APS (Acyrthosiphon pisum)	0.263649	0.124163		Helicobacter acinonychis str. Sheeba	0.381775	0.062819
Treponema denticola ATCC 35405	0.378738	0.028395		Geobacter sulfurreducens PCA	0.609373	0.036591		Geobacter sulfurreducens PCA	0.609373	0.010054		Geobacter sulfurreducens PCA	0.609373	0.013447		Geobacter sulfurreducens PCA	0.609373	0.019714		Streptococcus mutans UA159	0.36825	0.011108		Helicobacter acinonychis str. Sheeba	0.381775	0.128559		Psychromonas sp. CNPT3	0.386134	0.021541
Treponema pallidum subsp. pallidum str. Nichols	0.527721	0.047275		Oceanicaulis alexandrii HTCC2633	0.635912	0.048885		Oceanicaulis alexandrii HTCC2633	0.635912	0.024478		Oceanicaulis alexandrii HTCC2633	0.635912	0.020722		Oceanicaulis alexandrii HTCC2633	0.635912	0.06083		Campylobacter jejuni subsp. jejuni HB93-13	0.305899	0.042413		Psychromonas sp. CNPT3	0.386134	0.02117		Bacteroides fragilis YCH46	0.432043	0.034317
Trichodesmium erythraeum IMS101	0.34275	0.007211		Vibrio cholerae MO10	0.47588	0.015403		Vibrio cholerae MO10	0.47588	0.003743		Vibrio cholerae MO10	0.47588	0.004376		Vibrio cholerae MO10	0.47588	0.005442		Lactobacillus brevis ATCC 367	0.462189	0.024727		Bacteroides fragilis YCH46	0.432043	0.023304		Xylella fastidiosa 9a5c	0.526173	0.0332
Tropheryma whipplei str. Twist	0.46332	0.016332		Lactobacillus johnsonii NCC 533	0.346112	0.020024		Lactobacillus johnsonii NCC 533	0.346112	0.013866		Lactobacillus johnsonii NCC 533	0.346112	0.01931		Lactobacillus johnsonii NCC 533	0.346112	0.020253		Chlamydophila pneumoniae TW-183	0.405762	0.033631		Xylella fastidiosa 9a5c	0.526173	0.019953		Fusobacterium nucleatum subsp. nucleatum ATCC 25586	0.271516	0.073114
Tropheryma whipplei TW08/27	0.46314	0.015465		Deinococcus radiodurans R1	0.666124	0.051525		Deinococcus radiodurans R1	0.666124	0.026058		Deinococcus radiodurans R1	0.666124	0.030631		Deinococcus radiodurans R1	0.666124	0.055224		Vibrio splendidus 12B01	0.440565	0.005248		Fusobacterium nucleatum subsp. nucleatum ATCC 25586	0.271516	0.082739		Bifidobacterium adolescentis	0.591706	0.035803
uncultured Chlorobi bacterium	0.443332	0.004809		Magnetospirillum magneticum AMB-1	0.650935	0.054818		Magnetospirillum magneticum AMB-1	0.650935	0.022227		Magnetospirillum magneticum AMB-1	0.650935	0.017584		Magnetospirillum magneticum AMB-1	0.650935	0.047869		Bordetella parapertussis 12822	0.681	0.078564		Bifidobacterium adolescentis	0.591706	0.08306		Escherichia coli K12	0.507889	0.00706
Ureaplasma parvum serovar 1	0.253927	0.045193		Ehrlichia ruminantium str. Gardel	0.275126	0.070303		Ehrlichia ruminantium str. Gardel	0.275126	0.047089		Ehrlichia ruminantium str. Gardel	0.275126	0.04555		Ehrlichia ruminantium str. Gardel	0.275126	0.061447		Acinetobacter sp. ADP1	0.404296	0.007301		Escherichia coli K12	0.507889	0.007814		Mannheimia succiniciproducens MBEL55E	0.42538	0.015384
Ureaplasma parvum serovar 14	0.255668	0.044428		Shigella sonnei 53G	0.507065	0.014577		Shigella sonnei 53G	0.507065	0.004769		Shigella sonnei 53G	0.507065	0.004196		Shigella sonnei 53G	0.507065	0.012776		Chlamydia trachomatis A/HAR-13	0.412667	0.030153		Mannheimia succiniciproducens MBEL55E	0.42538	0.009317		Mycoplasma hyopneumoniae 232	0.285612	0.145773
Ureaplasma parvum serovar 3	0.25904	0.04423		Streptococcus mutans UA159	0.36825	0.01667		Streptococcus mutans UA159	0.36825	0.006953		Streptococcus mutans UA159	0.36825	0.010424		Streptococcus mutans UA159	0.36825	0.019235		Bacillus B-14905	0.375634	0.009556		Mycoplasma hyopneumoniae 232	0.285612	0.171717		Bordetella pertussis Tohama I	0.677206	0.064276
Ureaplasma parvum serovar 3 ATCC 700970	0.254997	0.071156		Campylobacter jejuni subsp. jejuni HB93-13	0.305899	0.068133		Campylobacter jejuni subsp. jejuni HB93-13	0.305899	0.037733		Campylobacter jejuni subsp. jejuni HB93-13	0.305899	0.030906		Campylobacter jejuni subsp. jejuni HB93-13	0.305899	0.051868		Buchnera aphidicola str. APS (Acyrthosiphon pisum)	0.263649	0.143863		Bordetella pertussis Tohama I	0.677206	0.055962		Vibrio cholerae AM-19226	0.476731	0.018913
Ureaplasma parvum serovar 6	0.258025	0.044468		Lactobacillus brevis ATCC 367	0.462189	0.023129		Lactobacillus brevis ATCC 367	0.462189	0.011382		Lactobacillus brevis ATCC 367	0.462189	0.016912		Lactobacillus brevis ATCC 367	0.462189	0.016633		Helicobacter acinonychis str. Sheeba	0.381775	0.031492		Vibrio cholerae AM-19226	0.476731	0.063592		Vibrio vulnificus YJ016	0.466811	0.006688
Ureaplasma urealyticum serovar 10	0.258824	0.035493		Chlamydophila pneumoniae TW-183	0.405762	0.016303		Chlamydophila pneumoniae TW-183	0.405762	0.012542		Chlamydophila pneumoniae TW-183	0.405762	0.015066		Chlamydophila pneumoniae TW-183	0.405762	0.019475		Psychromonas sp. CNPT3	0.386134	0.031059		Vibrio vulnificus YJ016	0.466811	0.006323		Streptomyces coelicolor A3(2)	0.719984	0.110575
Ureaplasma urealyticum serovar 11	0.26065	0.03565		Vibrio splendidus 12B01	0.440565	0.003895		Vibrio splendidus 12B01	0.440565	0.003164		Vibrio splendidus 12B01	0.440565	0.002864		Vibrio splendidus 12B01	0.440565	0.004845		Bacteroides fragilis YCH46	0.432043	0.028655		Streptomyces coelicolor A3(2)	0.719984	0.08179		Pelobacter carbinolicus DSM 2380	0.551137	0.020177
Ureaplasma urealyticum serovar 12	0.258841	0.034922		Bordetella parapertussis 12822	0.681	0.059334		Bordetella parapertussis 12822	0.681	0.028938		Bordetella parapertussis 12822	0.681	0.047354		Bordetella parapertussis 12822	0.681	0.051031		Xylella fastidiosa 9a5c	0.526173	0.022714		Pelobacter carbinolicus DSM 2380	0.551137	0.039133		Bacillus clausii KSM-K16	0.447533	0.009108
Ureaplasma urealyticum serovar 13	0.259685	0.035805		Acinetobacter sp. ADP1	0.404296	0.014132		Acinetobacter sp. ADP1	0.404296	0.004727		Acinetobacter sp. ADP1	0.404296	0.005031		Acinetobacter sp. ADP1	0.404296	0.007661		Fusobacterium nucleatum subsp. nucleatum ATCC 25586	0.271516	0.048881		Bacillus clausii KSM-K16	0.447533	0.004418		Rickettsia bellii RML369-C	0.316459	0.074609
Ureaplasma urealyticum serovar 4	0.259871	0.034878		Chlamydia trachomatis A/HAR-13	0.412667	0.015502		Chlamydia trachomatis A/HAR-13	0.412667	0.009313		Chlamydia trachomatis A/HAR-13	0.412667	0.013812		Chlamydia trachomatis A/HAR-13	0.412667	0.019912		Bifidobacterium adolescentis	0.591706	0.069916		Bifidobacterium longum NCC2705	0.601273	0.013386		Bifidobacterium longum NCC2705	0.601273	0.021876
Ureaplasma urealyticum serovar 5	0.260016	0.03555		Bacillus B-14905	0.375634	0.00929		Bacillus B-14905	0.375634	0.004938		Bacillus B-14905	0.375634	0.007045		Bacillus B-14905	0.375634	0.012646		Escherichia coli K12	0.507889	0.008006		Vibrio cholerae NRT36s	0.472859	0.014585		Vibrio cholerae NRT36s	0.472859	0.008641
Ureaplasma urealyticum serovar 7	0.261565	0.03555		Buchnera aphidicola str. APS (Acyrthosiphon pisum)	0.263649	0.153932		Buchnera aphidicola str. APS (Acyrthosiphon pisum)	0.263649	0.095355		Buchnera aphidicola str. APS (Acyrthosiphon pisum)	0.263649	0.091269		Buchnera aphidicola str. APS (Acyrthosiphon pisum)	0.263649	0.103875		Mannheimia succiniciproducens MBEL55E	0.42538	0.009727		Xanthomonas oryzae pv. oryzae KACC10331	0.636933	0.038864		Xanthomonas oryzae pv. oryzae KACC10331	0.636933	0.060794
Ureaplasma urealyticum serovar 8	0.263001	0.03555		Helicobacter acinonychis str. Sheeba	0.381775	0.047312		Helicobacter acinonychis str. Sheeba	0.381775	0.030287		Helicobacter acinonychis str. Sheeba	0.381775	0.023938		Helicobacter acinonychis str. Sheeba	0.381775	0.038161		Mycoplasma hyopneumoniae 232	0.285612	0.16263		Listeria innocua Clip11262	0.37439	0.012913		Listeria innocua Clip11262	0.37439	0.02103
Ureaplasma urealyticum serovar 9	0.263014	0.03744		Psychromonas sp. CNPT3	0.386134	0.012225		Psychromonas sp. CNPT3	0.386134	0.004916		Psychromonas sp. CNPT3	0.386134	0.004648		Psychromonas sp. CNPT3	0.386134	0.006549		Bordetella pertussis Tohama I	0.677206	0.064037		Roseovarius nubinhibens ISM	0.639082	0.034753		Roseovarius nubinhibens ISM	0.639082	0.044005
Vibrio cholerae 1587	0.474532	0.005224		Bacteroides fragilis YCH46	0.432043	0.011164		Bacteroides fragilis YCH46	0.432043	0.008029		Bacteroides fragilis YCH46	0.432043	0.009898		Bacteroides fragilis YCH46	0.432043	0.014202		Vibrio cholerae AM-19226	0.476731	0.010145		Pasteurella multocida subsp. multocida str. Pm70	0.404049	0.015942		Pasteurella multocida subsp. multocida str. Pm70	0.404049	0.015538
Vibrio cholerae 2740-80	0.475796	0.005022		Xylella fastidiosa 9a5c	0.526173	0.023742		Xylella fastidiosa 9a5c	0.526173	0.012782		Xylella fastidiosa 9a5c	0.526173	0.015641		Xylella fastidiosa 9a5c	0.526173	0.027543		Vibrio vulnificus YJ016	0.466811	0.005837		Microbulbifer degradans 2-40	0.458281	0.003222		Microbulbifer degradans 2-40	0.458281	0.005427
Vibrio cholerae AM-19226	0.476731	0.005757		Fusobacterium nucleatum subsp. nucleatum ATCC 25586	0.271516	0.110553		Fusobacterium nucleatum subsp. nucleatum ATCC 25586	0.271516	0.039521		Fusobacterium nucleatum subsp. nucleatum ATCC 25586	0.271516	0.036701		Fusobacterium nucleatum subsp. nucleatum ATCC 25586	0.271516	0.070364		Streptomyces coelicolor A3(2)	0.719984	0.066498		Streptococcus pneumoniae TIGR4	0.396971	0.013345		Streptococcus pneumoniae TIGR4	0.396971	0.02564
Vibrio cholerae MAK 757	0.476122	0.005894		Bifidobacterium adolescentis	0.591706	0.023253		Bifidobacterium adolescentis	0.591706	0.013529		Bifidobacterium adolescentis	0.591706	0.009916		Bifidobacterium adolescentis	0.591706	0.017906		Pelobacter carbinolicus DSM 2380	0.551137	0.024432		Robiginitalea biformata HTCC2501	0.552951	0.008568		Robiginitalea biformata HTCC2501	0.552951	0.009982
Vibrio cholerae MO10	0.47588	0.005197		Escherichia coli K12	0.507889	0.014173		Escherichia coli K12	0.507889	0.004734		Escherichia coli K12	0.507889	0.00432		Escherichia coli K12	0.507889	0.014381		Bacillus clausii KSM-K16	0.447533	0.008135		Aquifex aeolicus VF5	0.433016	0.044052		Aquifex aeolicus VF5	0.433016	0.070139
Vibrio cholerae MZO-3	0.475549	0.005648		Mannheimia succiniciproducens MBEL55E	0.42538	0.006365		Mannheimia succiniciproducens MBEL55E	0.42538	0.001788		Mannheimia succiniciproducens MBEL55E	0.42538	0.002079		Mannheimia succiniciproducens MBEL55E	0.42538	0.003829		Rickettsia bellii RML369-C	0.316459	0.08246		Nitrococcus mobilis Nb-231	0.599688	0.050116		Nitrococcus mobilis Nb-231	0.599688	0.038034
Vibrio cholerae NRT36s	0.472859	0.00544		Mycoplasma hyopneumoniae 232	0.285612	0.110756		Mycoplasma hyopneumoniae 232	0.285612	0.073896		Mycoplasma hyopneumoniae 232	0.285612	0.061662		Mycoplasma hyopneumoniae 232	0.285612	0.090287		Bifidobacterium longum NCC2705	0.601273	0.035422		Synechococcus sp. WH 8102	0.594126	0.024308		Synechococcus sp. WH 8102	0.594126	0.038562
Vibrio cholerae O1 biovar eltor str. N16961	0.474871	0.005		Bordetella pertussis Tohama I	0.677206	0.053096		Bordetella pertussis Tohama I	0.677206	0.027092		Bordetella pertussis Tohama I	0.677206	0.040695		Bordetella pertussis Tohama I	0.677206	0.044603		Vibrio cholerae NRT36s	0.472859	0.006004		Streptococcus equi subsp. equi	0.412825	0.031982		Streptococcus equi subsp. equi	0.412825	0.023872
Vibrio cholerae O395	0.475399	0.005149		Vibrio cholerae AM-19226	0.476731	0.010691		Vibrio cholerae AM-19226	0.476731	0.004243		Vibrio cholerae AM-19226	0.476731	0.005335		Vibrio cholerae AM-19226	0.476731	0.004759		Xanthomonas oryzae pv. oryzae KACC10331	0.636933	0.036558		Listeria monocytogenes FSL R2-503	0.377705	0.020078		Listeria monocytogenes FSL R2-503	0.377705	0.028526
Vibrio fischeri ES114	0.383541	0.00332		Vibrio vulnificus YJ016	0.466811	0.005718		Vibrio vulnificus YJ016	0.466811	0.00297		Vibrio vulnificus YJ016	0.466811	0.002702		Vibrio vulnificus YJ016	0.466811	0.004688		Listeria innocua Clip11262	0.37439	0.011569		Escherichia coli 042	0.505326	0.008042		Escherichia coli 042	0.505326	0.007157
Vibrio harveyi ATCC BAA-1116	0.454205	0.003363		Streptomyces coelicolor A3(2)	0.719984	0.088521		Streptomyces coelicolor A3(2)	0.719984	0.039419		Streptomyces coelicolor A3(2)	0.719984	0.064003		Streptomyces coelicolor A3(2)	0.719984	0.051904		Roseovarius nubinhibens ISM	0.639082	0.045511		Wolbachia pipientis quinquefasciatus	0.344941	0.052473		Wolbachia pipientis quinquefasciatus	0.344941	0.074304
Vibrio parahaemolyticus RIMD 2210633	0.453732	0.003125		Pelobacter carbinolicus DSM 2380	0.551137	0.018671		Pelobacter carbinolicus DSM 2380	0.551137	0.010032		Pelobacter carbinolicus DSM 2380	0.551137	0.011372		Pelobacter carbinolicus DSM 2380	0.551137	0.018918		Pasteurella multocida subsp. multocida str. Pm70	0.404049	0.015656		Streptococcus thermophilus CNRZ1066	0.390814	0.017451		Streptococcus thermophilus CNRZ1066	0.390814	0.024714
Vibrio sp. Ex25	0.44902	0.003243		Bacillus clausii KSM-K16	0.447533	0.005173		Bacillus clausii KSM-K16	0.447533	0.002658		Bacillus clausii KSM-K16	0.447533	0.003551		Bacillus clausii KSM-K16	0.447533	0.006948		Microbulbifer degradans 2-40	0.458281	0.011281		Pseudomonas aeruginosa 2192	0.661761	0.044415		Pseudomonas aeruginosa 2192	0.661761	0.050335
Vibrio sp. MED222	0.439501	0.00332		Rickettsia bellii RML369-C	0.316459	0.040784		Rickettsia bellii RML369-C	0.316459	0.024848		Rickettsia bellii RML369-C	0.316459	0.023608		Rickettsia bellii RML369-C	0.316459	0.036257		Streptococcus pneumoniae TIGR4	0.396971	0.005949		Shigella sonnei Ss046	0.507654	0.003878		Shigella sonnei Ss046	0.507654	0.00682
Vibrio splendidus 12B01	0.440565	0.003221		Bifidobacterium longum NCC2705	0.601273	0.028054		Bifidobacterium longum NCC2705	0.601273	0.013448		Bifidobacterium longum NCC2705	0.601273	0.009694		Bifidobacterium longum NCC2705	0.601273	0.026345		Robiginitalea biformata HTCC2501	0.552951	0.010638		Campylobacter fetus subsp. fetus 82-40	0.333075	0.044975		Campylobacter fetus subsp. fetus 82-40	0.333075	0.086785
Vibrio vulnificus CMCP6	0.466907	0.004003		Vibrio cholerae NRT36s	0.472859	0.012534		Vibrio cholerae NRT36s	0.472859	0.003325		Vibrio cholerae NRT36s	0.472859	0.004185		Vibrio cholerae NRT36s	0.472859	0.006766		Aquifex aeolicus VF5	0.433016	0.044297		Mesorhizobium loti MAFF303099	0.62508	0.019875		Mesorhizobium loti MAFF303099	0.62508	0.041186
Vibrio vulnificus YJ016	0.466811	0.003738		Xanthomonas oryzae pv. oryzae KACC10331	0.636933	0.054301		Xanthomonas oryzae pv. oryzae KACC10331	0.636933	0.027944		Xanthomonas oryzae pv. oryzae KACC10331	0.636933	0.037874		Xanthomonas oryzae pv. oryzae KACC10331	0.636933	0.043273		Nitrococcus mobilis Nb-231	0.599688	0.054661		Mycobacterium marinum M	0.65655	0.046944		Mycobacterium marinum M	0.65655	0.086377
Wigglesworthia glossinidia endosymbiont of Glossina brevipalpis	0.224751	0.181667		Listeria innocua Clip11262	0.37439	0.013004		Listeria innocua Clip11262	0.37439	0.007188		Listeria innocua Clip11262	0.37439	0.00991		Listeria innocua Clip11262	0.37439	0.013485		Synechococcus sp. WH 8102	0.594126	0.06634		Staphylococcus haemolyticus JCSC1435	0.327809	0.029066		Staphylococcus haemolyticus JCSC1435	0.327809	0.137658
Wolbachia endosymbiont strain TRS of Brugia malayi	0.341791	0.03836		Roseovarius nubinhibens ISM	0.639082	0.04731		Roseovarius nubinhibens ISM	0.639082	0.018837		Roseovarius nubinhibens ISM	0.639082	0.030472		Roseovarius nubinhibens ISM	0.639082	0.052927		Streptococcus equi subsp. equi	0.412825	0.007332
Wolbachia pipientis quinquefasciatus	0.344941	0.0422		Pasteurella multocida subsp. multocida str. Pm70	0.404049	0.011645		Pasteurella multocida subsp. multocida str. Pm70	0.404049	0.00239		Pasteurella multocida subsp. multocida str. Pm70	0.404049	0.002354		Pasteurella multocida subsp. multocida str. Pm70	0.404049	0.005656		Listeria monocytogenes FSL R2-503	0.377705	0.007307
Wolbachia pipientis wMel	0.352348	0.037996		Microbulbifer degradans 2-40	0.458281	0.003359		Microbulbifer degradans 2-40	0.458281	0.002579		Microbulbifer degradans 2-40	0.458281	0.004211		Microbulbifer degradans 2-40	0.458281	0.006624		Escherichia coli 042	0.505326	0.00731
Wolbachia sp. endosymbiont of Drosophila melanogaster	0.352348	0.038837		Streptococcus pneumoniae TIGR4	0.396971	0.012302		Streptococcus pneumoniae TIGR4	0.396971	0.006716		Streptococcus pneumoniae TIGR4	0.396971	0.008487		Streptococcus pneumoniae TIGR4	0.396971	0.017554		Wolbachia pipientis quinquefasciatus	0.344941	0.079826
Wolinella succinogenes DSM 1740	0.48458	0.01213		Robiginitalea biformata HTCC2501	0.552951	0.004942		Robiginitalea biformata HTCC2501	0.552951	0.002268		Robiginitalea biformata HTCC2501	0.552951	0.003596		Robiginitalea biformata HTCC2501	0.552951	0.00556		Streptococcus thermophilus CNRZ1066	0.390814	0.008599
Xanthomonas axonopodis pv. citri str. 306	0.647117	0.043962		Aquifex aeolicus VF5	0.433016	0.070774		Aquifex aeolicus VF5	0.433016	0.040135		Aquifex aeolicus VF5	0.433016	0.043753		Aquifex aeolicus VF5	0.433016	0.072802		Pseudomonas aeruginosa 2192	0.661761	0.035874
Xanthomonas campestris pv. campestris ATCC 33913	0.650684	0.04311		Nitrococcus mobilis Nb-231	0.599688	0.043414		Nitrococcus mobilis Nb-231	0.599688	0.032138		Nitrococcus mobilis Nb-231	0.599688	0.035539		Nitrococcus mobilis Nb-231	0.599688	0.04984		Shigella sonnei Ss046	0.507654	0.00762
Xanthomonas campestris pv. campestris str. 8004	0.64957	0.044426		Synechococcus sp. WH 8102	0.594126	0.06249		Synechococcus sp. WH 8102	0.594126	0.029637		Synechococcus sp. WH 8102	0.594126	0.036178		Synechococcus sp. WH 8102	0.594126	0.050295		Campylobacter fetus subsp. fetus 82-40	0.333075	0.044878
Xanthomonas campestris pv. vesicatoria str. 85-10	0.645564	0.045429		Streptococcus equi subsp. equi	0.412825	0.009784		Streptococcus equi subsp. equi	0.412825	0.006657		Streptococcus equi subsp. equi	0.412825	0.006997		Streptococcus equi subsp. equi	0.412825	0.013389		Mesorhizobium loti MAFF303099	0.62508	0.022899
Xanthomonas oryzae pv. oryzae KACC10331	0.636933	0.050214		Listeria monocytogenes FSL R2-503	0.377705	0.011434		Listeria monocytogenes FSL R2-503	0.377705	0.005632		Listeria monocytogenes FSL R2-503	0.377705	0.008885		Listeria monocytogenes FSL R2-503	0.377705	0.011295		Mycobacterium marinum M	0.65655	0.043733
Xylella fastidiosa 9a5c	0.526173	0.028169		Escherichia coli 042	0.505326	0.014903		Escherichia coli 042	0.505326	0.005464		Escherichia coli 042	0.505326	0.003842		Escherichia coli 042	0.505326	0.015019		Staphylococcus haemolyticus JCSC1435	0.327809	0.021675
Xylella fastidiosa Ann-1	0.518046	0.028266		Wolbachia pipientis quinquefasciatus	0.344941	0.036789		Wolbachia pipientis quinquefasciatus	0.344941	0.031786		Wolbachia pipientis quinquefasciatus	0.344941	0.031307		Wolbachia pipientis quinquefasciatus	0.344941	0.036025
Xylella fastidiosa Temecula1	0.517774	0.028241		Streptococcus thermophilus CNRZ1066	0.390814	0.012974		Streptococcus thermophilus CNRZ1066	0.390814	0.007239		Streptococcus thermophilus CNRZ1066	0.390814	0.009557		Streptococcus thermophilus CNRZ1066	0.390814	0.016433
Yersinia enterocolitica 8081	0.472226	0.006307		Pseudomonas aeruginosa 2192	0.661761	0.041464		Pseudomonas aeruginosa 2192	0.661761	0.022925		Pseudomonas aeruginosa 2192	0.661761	0.036895		Pseudomonas aeruginosa 2192	0.661761	0.029823
Yersinia pestis biovar Medievalis str. 91001	0.476698	0.007137		Shigella sonnei Ss046	0.507654	0.014618		Shigella sonnei Ss046	0.507654	0.00453		Shigella sonnei Ss046	0.507654	0.0037		Shigella sonnei Ss046	0.507654	0.012808
Yersinia pestis CO92	0.476423	0.007366		Campylobacter fetus subsp. fetus 82-40	0.333075	0.065036		Campylobacter fetus subsp. fetus 82-40	0.333075	0.031742		Campylobacter fetus subsp. fetus 82-40	0.333075	0.029025		Campylobacter fetus subsp. fetus 82-40	0.333075	0.043237
Yersinia pestis KIM	0.476587	0.007065		Mesorhizobium loti MAFF303099	0.62508	0.03561		Mesorhizobium loti MAFF303099	0.62508	0.015733		Mesorhizobium loti MAFF303099	0.62508	0.01973		Mesorhizobium loti MAFF303099	0.62508	0.034285
Yersinia pseudotuberculosis IP 32953	0.475504	0.007781		Mycobacterium marinum M	0.65655	0.073096		Mycobacterium marinum M	0.65655	0.040375		Mycobacterium marinum M	0.65655	0.040158		Mycobacterium marinum M	0.65655	0.058443
Zymomonas mobilis subsp. mobilis ZM4	0.463283	0.005934		Staphylococcus haemolyticus JCSC1435	0.327809	0.037218		Staphylococcus haemolyticus JCSC1435	0.327809	0.01524		Staphylococcus haemolyticus JCSC1435	0.327809	0.016815		Staphylococcus haemolyticus JCSC1435	0.327809	0.036933
