# Supplementary material for: Kullback Leibler divergence in complete bacterial and phage genomes
Source: PeerJ. 2017 Nov 30;5:e4026. doi: 10.7717/peerj.4026 (PMC5712468; doi:10.7717/peerj.4026)
Supplement: Supplemental Information 4 [file peerj-05-4026-s004.xlsx]

## Sheet: Phage
Phage_id	GC%	A	C	D	E	F	G	H	I	K	L	M	N	P	Q	R	S	T	V	W	Y	U	X	B	Z	J	O
1.00272e+06	0.454077	0.080286	0.013227	0.06243	0.069638	0.040672	0.071424	0.018716	0.068646	0.071292	0.062628	0.03267	0.050063	0.033067	0.037167	0.048872	0.064678	0.055287	0.069572	0.014285	0.035381	0	0	0	0	0	0
1.00273e+06	0.355674	0.065433	0.010942	0.063213	0.072367	0.044454	0.060424	0.016147	0.074783	0.079026	0.073094	0.027049	0.057242	0.033767	0.033944	0.042018	0.066278	0.058145	0.064706	0.013829	0.043137	0	0	0	0	0	0
101570	0.485928	0.098825	0.013539	0.055048	0.069823	0.031201	0.067418	0.016975	0.058415	0.065288	0.075802	0.026527	0.049275	0.036492	0.044602	0.058484	0.064051	0.057591	0.061164	0.016975	0.032506	0	0	0	0	0	0
1.02696e+06	0.397451	0.058087	0.009458	0.064768	0.068756	0.043659	0.071992	0.015221	0.066731	0.06101	0.077504	0.021673	0.059131	0.046373	0.040527	0.042406	0.068338	0.065353	0.063306	0.013906	0.041759	0	4.2e-05	0	0	0	0
103216	0.517226	0.100156	0.009557	0.056076	0.06339	0.033938	0.064658	0.018334	0.056076	0.056856	0.090891	0.026916	0.040765	0.042715	0.038717	0.065145	0.060562	0.064658	0.066901	0.014531	0.029159	0	0	0	0	0	0
1.03236e+06	0.308299	0.056114	0.009643	0.058359	0.088952	0.041899	0.058026	0.008895	0.088619	0.100507	0.079142	0.022861	0.074237	0.016876	0.03026	0.034832	0.063846	0.059357	0.057361	0.009726	0.040485	0	0	0	0	0	0
103807	0.493506	0.090203	0.011844	0.05875	0.068084	0.03514	0.074673	0.019139	0.054749	0.054593	0.088948	0.028081	0.039925	0.040866	0.042592	0.061573	0.060162	0.05875	0.065182	0.015452	0.031297	0	0	0	0	0	0
105154	0.40938	0.067035	0.015895	0.051831	0.058742	0.053214	0.058742	0.015895	0.041465	0.055978	0.087768	0.029717	0.044229	0.054596	0.050449	0.075328	0.076019	0.049067	0.051831	0.014513	0.047685	0	0	0	0	0	0
106284	0.354309	0.058547	0.004469	0.063166	0.072924	0.043277	0.059143	0.018399	0.075978	0.09162	0.072924	0.026294	0.066741	0.027709	0.040223	0.040521	0.060559	0.061304	0.061601	0.011844	0.042756	0	0	0	0	0	0
10658.1	0.480871	0.108167	0.008432	0.047699	0.051072	0.043363	0.08504	0.010118	0.066731	0.050349	0.077572	0.024813	0.052999	0.053722	0.045049	0.040472	0.053481	0.061431	0.066249	0.012045	0.041195	0	0	0	0	0	0
10661.1	0.421669	0.092522	0.008872	0.061153	0.062738	0.038023	0.070025	0.013942	0.058935	0.071293	0.088086	0.031052	0.052915	0.030735	0.040241	0.04943	0.062104	0.057668	0.067807	0.012674	0.029785	0	0	0	0	0	0
10665.1	0.352978	0.062797	0.011004	0.061896	0.071304	0.044713	0.059529	0.017389	0.074928	0.081952	0.074139	0.027117	0.057971	0.034516	0.032995	0.043624	0.066384	0.056525	0.063285	0.014178	0.043736	0	1.9e-05	0	0	0	0
10677.1	0.520549	0.102276	0.011759	0.058286	0.063531	0.029524	0.075205	0.015227	0.052364	0.047881	0.090517	0.027493	0.043228	0.039675	0.043144	0.071906	0.057609	0.061078	0.063616	0.019034	0.026647	0	0	0	0	0	0
10678.1	0.473112	0.09269	0.011022	0.06094	0.06638	0.036728	0.064958	0.017919	0.060336	0.060336	0.087144	0.026275	0.047074	0.038825	0.040283	0.059767	0.066593	0.057171	0.062184	0.012622	0.030754	0	0	0	0	0	0
10679.1	0.501682	0.094774	0.009649	0.055412	0.062673	0.0364	0.063915	0.018821	0.059616	0.060953	0.090953	0.025795	0.042323	0.040031	0.037738	0.061527	0.064488	0.06659	0.064393	0.013949	0.029999	0	0	0	0	0	0
10680.1	0.495268	0.095487	0.015045	0.052809	0.063862	0.032852	0.056801	0.026712	0.056801	0.054037	0.095487	0.027326	0.041449	0.043291	0.037765	0.074916	0.071538	0.046976	0.059871	0.015659	0.031317	0	0	0	0	0	0
10682.2	0.47411	0.092724	0.010501	0.06148	0.067592	0.037064	0.065772	0.017686	0.060082	0.060505	0.087424	0.024351	0.046427	0.038006	0.039632	0.060992	0.064764	0.058456	0.062423	0.013232	0.030886	0	0	0	0	0	0
10685.2	0.399647	0.054084	0.00973	0.066645	0.081935	0.035407	0.067403	0.018879	0.064117	0.080671	0.081025	0.027674	0.048827	0.033512	0.033183	0.04491	0.063865	0.060706	0.072559	0.011322	0.043545	0	0	0	0	0	0
10690.1	0.400062	0.080548	0.008961	0.055075	0.068264	0.043596	0.062525	0.019634	0.064237	0.078131	0.088804	0.02205	0.058095	0.031917	0.046818	0.046516	0.061619	0.056081	0.059605	0.013089	0.034434	0	0	0	0	0	0
10693.2	0.35253	0.062921	0.010931	0.062713	0.072585	0.044727	0.060292	0.017153	0.076386	0.079072	0.07389	0.027271	0.057134	0.033891	0.033891	0.041664	0.066495	0.057134	0.064396	0.014203	0.043252	0	0	0	0	0	0
10702.1	0.711377	0.136344	0.010409	0.064727	0.055784	0.020671	0.087157	0.021111	0.035405	0.024043	0.084372	0.018179	0.015614	0.074036	0.029761	0.092362	0.050799	0.063187	0.075722	0.021478	0.018839	0	0	0	0	0	0
10704.2	0.589517	0.116724	0.012475	0.061046	0.064369	0.03446	0.082826	0.021934	0.047088	0.049594	0.076333	0.023519	0.031903	0.046424	0.03354	0.070505	0.05941	0.053326	0.069687	0.018099	0.02674	0	0	0	0	0	0
10708.1	0.643402	0.125984	0.008551	0.058843	0.059097	0.027686	0.078825	0.015917	0.042503	0.034713	0.093218	0.022013	0.02921	0.050461	0.051731	0.073745	0.058674	0.056219	0.066887	0.018203	0.027517	0	0	0	0	0	0
10710.1	0.498577	0.100946	0.012584	0.057547	0.065574	0.035644	0.066458	0.018842	0.052854	0.055847	0.076593	0.028229	0.040473	0.038229	0.042378	0.063397	0.069519	0.062513	0.065574	0.016325	0.030474	0	0	0	0	0	0
10717.1	0.426904	0.076117	0.006897	0.059855	0.080545	0.038825	0.067944	0.018476	0.062324	0.08974	0.078672	0.026479	0.049808	0.03559	0.041294	0.044359	0.062324	0.057471	0.054066	0.010643	0.03857	0	0	0	0	0	0
10719.1	0.636186	0.123575	0.009876	0.069134	0.060543	0.031235	0.087602	0.017183	0.03525	0.044243	0.076762	0.020315	0.028746	0.054119	0.024089	0.068251	0.054922	0.067689	0.079011	0.019672	0.027782	0	0	0	0	0	0
10724.1	0.437044	0.068664	0.013568	0.052442	0.068016	0.049316	0.066246	0.018228	0.065833	0.07592	0.08005	0.030203	0.051498	0.039759	0.03156	0.052383	0.069608	0.055451	0.063414	0.01227	0.035571	0	0	0	0	0	0
10726.1	0.392698	0.073352	0.011943	0.059532	0.067288	0.040786	0.064795	0.018777	0.066088	0.073322	0.085049	0.026534	0.054945	0.035306	0.037184	0.045803	0.065873	0.058516	0.063595	0.012159	0.039154	0	0	0	0	0	0
10730.1	0.493676	0.094595	0.012186	0.058255	0.068091	0.032133	0.0729	0.016995	0.052626	0.060495	0.07596	0.028635	0.044538	0.043554	0.046942	0.065905	0.06055	0.057216	0.06443	0.015137	0.028854	0	0	0	0	0	0
10742.1	0.494834	0.094065	0.010442	0.060651	0.059346	0.03385	0.075966	0.016272	0.062043	0.058649	0.077967	0.025235	0.04638	0.038549	0.04377	0.063261	0.068134	0.057692	0.061347	0.016533	0.029847	0	0	0	0	0	0
10747.1	0.388306	0.062542	0.008283	0.058824	0.069642	0.056457	0.0524	0.014368	0.070656	0.078093	0.08384	0.022819	0.068627	0.027383	0.038032	0.039892	0.064233	0.060852	0.058824	0.013692	0.050541	0	0	0	0	0	0
10752.2	0.41304	0.084752	0.009215	0.058241	0.065323	0.035453	0.064007	0.018793	0.05983	0.067003	0.082391	0.029779	0.055881	0.041037	0.043715	0.043125	0.057742	0.065732	0.068183	0.013164	0.036634	0	0	0	0	0	0
10753.2	0.373167	0.057841	0.008769	0.060371	0.068803	0.039966	0.064755	0.015514	0.069646	0.07656	0.07774	0.027319	0.070658	0.027825	0.032546	0.039629	0.067622	0.066948	0.06796	0.011804	0.047723	0	0	0	0	0	0
10754.1	0.470808	0.093476	0.013365	0.05947	0.066113	0.035429	0.068881	0.016686	0.064057	0.063345	0.078529	0.029656	0.047687	0.040095	0.044365	0.058442	0.061526	0.051404	0.058679	0.014472	0.034322	0	0	0	0	0	0
10756.2	0.399907	0.057553	0.006926	0.064644	0.067447	0.043206	0.067282	0.015007	0.068437	0.074703	0.078496	0.026055	0.067282	0.028364	0.034136	0.041392	0.068107	0.064809	0.069096	0.012698	0.04436	0	0	0	0	0	0
10759.1	0.499005	0.093225	0.011466	0.063399	0.069544	0.035971	0.07509	0.019409	0.049835	0.066697	0.082659	0.030201	0.042341	0.036121	0.039269	0.058678	0.058828	0.054706	0.065722	0.016112	0.030725	0	0	0	0	0	0
10760.1	0.483987	0.089551	0.012301	0.062093	0.071099	0.035147	0.074541	0.01999	0.052647	0.067218	0.081423	0.031339	0.045252	0.033389	0.036831	0.057406	0.061141	0.056455	0.064216	0.01567	0.032291	0	0	0	0	0	0
10761.1	0.474682	0.092583	0.013791	0.055079	0.067356	0.033047	0.068533	0.016818	0.061049	0.062479	0.077111	0.028507	0.044231	0.039522	0.051631	0.063068	0.066011	0.050622	0.06004	0.015641	0.032879	0	0	0	0	0	0
10778.1	0.376597	0.061661	0.00889	0.059769	0.065633	0.040666	0.067902	0.013997	0.068092	0.076414	0.075846	0.026102	0.072253	0.030074	0.032343	0.038585	0.068281	0.069037	0.0662	0.010781	0.047475	0	0	0	0	0	0
10843.1	0.456876	0.078514	0.007598	0.054453	0.044322	0.039679	0.058675	0.024061	0.04981	0.065006	0.089911	0.030393	0.060363	0.0439	0.04179	0.051921	0.081047	0.068383	0.060363	0.01393	0.03588	0	0	0	0	0	0
10844.1	0.443372	0.083889	0.013689	0.060372	0.044577	0.04914	0.061074	0.01755	0.044226	0.065286	0.092664	0.035451	0.050193	0.039312	0.043875	0.063531	0.068445	0.060723	0.056511	0.013338	0.036153	0	0	0	0	0	0
10845.2	0.452084	0.083223	0.011067	0.056662	0.04471	0.039841	0.060204	0.025232	0.052236	0.057548	0.088977	0.03143	0.046038	0.042054	0.051793	0.067286	0.076583	0.054449	0.060204	0.015936	0.034529	0	0	0	0	0	0
10847.1	0.447642	0.086377	0.012892	0.060593	0.043404	0.046412	0.063601	0.017619	0.044693	0.063171	0.093253	0.03266	0.04985	0.039106	0.047271	0.061023	0.067899	0.064031	0.058015	0.013322	0.034809	0	0	0	0	0	0
10848.1	0.449171	0.084412	0.011393	0.058519	0.046608	0.038322	0.061108	0.02434	0.052305	0.053858	0.089591	0.031072	0.045054	0.041947	0.051787	0.06318	0.082341	0.056965	0.057483	0.015536	0.034179	0	0	0	0	0	0
10849.1	0.451782	0.0845	0.011923	0.056506	0.04873	0.038362	0.060653	0.025402	0.048212	0.054951	0.086573	0.032141	0.047693	0.03888	0.053914	0.063764	0.080871	0.055988	0.062208	0.015034	0.033696	0	0	0	0	0	0
10854.1	0.228938	0.023897	0.006434	0.045496	0.049173	0.085938	0.044118	0.012868	0.099265	0.10432	0.099724	0.025276	0.077206	0.02068	0.034007	0.03079	0.059283	0.045037	0.058824	0.024816	0.052849	0	0	0	0	0	0
10855.1	0.320516	0.049758	0.010366	0.054596	0.054596	0.040083	0.062198	0.022115	0.067035	0.086386	0.086386	0.030408	0.059433	0.038701	0.038701	0.064271	0.069109	0.048376	0.058742	0.017968	0.040774	0	0	0	0	0	0
10857.2	0.364978	0.06383	0.011525	0.060284	0.046099	0.059397	0.0625	0.018617	0.035018	0.058511	0.091755	0.02305	0.044326	0.04078	0.036791	0.071365	0.089982	0.037677	0.077128	0.010638	0.060727	0	0	0	0	0	0
10862.3	0.580733	0.121396	0.027314	0.051593	0.035407	0.031361	0.075873	0.018715	0.036419	0.050582	0.07132	0.022256	0.026808	0.059686	0.040971	0.069803	0.066768	0.064239	0.069297	0.022256	0.036925	0	0.001012	0	0	0	0
10863.2	0.409396	0.06177	0.012646	0.05642	0.035506	0.055447	0.080739	0.008755	0.054961	0.054961	0.099708	0.017996	0.056907	0.044747	0.039397	0.036965	0.100195	0.055934	0.076362	0.009728	0.040856	0	0	0	0	0	0
10864.2	0.408864	0.06177	0.012646	0.05642	0.035992	0.054961	0.080739	0.009241	0.055447	0.054475	0.098735	0.017996	0.054961	0.044747	0.039397	0.037451	0.100195	0.055447	0.078307	0.009728	0.041342	0	0	0	0	0	0
10867.1	0.405492	0.070456	0.011273	0.061531	0.036637	0.04744	0.083607	0.013152	0.061062	0.057304	0.084547	0.022076	0.056834	0.033819	0.038046	0.036167	0.094411	0.059183	0.086895	0.010333	0.035228	0	0	0	0	0	0
10868.1	0.437071	0.074812	0.015936	0.054006	0.035857	0.047809	0.07614	0.014166	0.06286	0.06463	0.084108	0.016822	0.052678	0.038955	0.034971	0.043825	0.096946	0.061089	0.075697	0.012838	0.035857	0	0	0	0	0	0
10869.1	0.427195	0.072283	0.01144	0.061882	0.037441	0.041602	0.088404	0.013521	0.062402	0.055122	0.078523	0.022361	0.049402	0.033801	0.038482	0.041082	0.096724	0.063963	0.087363	0.013521	0.030681	0	0	0	0	0	0
10870.1	0.407523	0.06177	0.012646	0.055934	0.035506	0.055447	0.080253	0.009241	0.055934	0.054961	0.099222	0.017996	0.05642	0.044747	0.039397	0.036965	0.101167	0.054961	0.076848	0.009728	0.040856	0	0	0	0	0	0
10871.1	0.614914	0.100812	0.02264	0.058522	0.046134	0.033319	0.09355	0.018368	0.04528	0.043144	0.087569	0.01965	0.027339	0.066638	0.036736	0.07091	0.060658	0.055959	0.061512	0.020504	0.030756	0	0	0	0	0	0
10872.1	0.453626	0.085512	0.013072	0.052832	0.04793	0.04793	0.070261	0.021242	0.053922	0.03159	0.098584	0.019063	0.033224	0.05719	0.033224	0.049564	0.090959	0.05719	0.090414	0.018519	0.027778	0	0	0	0	0	0
10876.1	0.332888	0.044138	0.008276	0.026207	0.030345	0.051034	0.041379	0.028966	0.113103	0.088276	0.096552	0.026207	0.063448	0.017931	0.067586	0.034483	0.067586	0.068966	0.041379	0.013793	0.070345	0	0	0	0	0	0
10879.1	0.558162	0.12087	0.006984	0.050497	0.049154	0.035724	0.074402	0.016653	0.04996	0.042976	0.096696	0.026323	0.034649	0.04808	0.038947	0.052109	0.073059	0.055332	0.080849	0.01531	0.031426	0	0	0	0	0	0
110457	0.506313	0.093542	0.011899	0.061071	0.069242	0.035123	0.076482	0.020142	0.050964	0.066447	0.081284	0.028743	0.043223	0.035983	0.039567	0.059637	0.058777	0.055121	0.06573	0.015554	0.031467	0	0	0	0	0	0
112023	0.387272	0.067514	0.005626	0.062523	0.063975	0.042377	0.066878	0.014701	0.065245	0.081216	0.078857	0.023503	0.064519	0.029855	0.046552	0.037568	0.067604	0.065154	0.060617	0.015336	0.040381	0	0	0	0	0	0
114416	0.358362	0.062833	0.007246	0.063475	0.07118	0.046138	0.064759	0.011741	0.068795	0.089433	0.076683	0.026784	0.061457	0.028619	0.044671	0.032838	0.065401	0.060815	0.062649	0.014768	0.039717	0	0	0	0	0	0
114777	0.618876	0.085783	0.009871	0.101053	0.102143	0.028412	0.072422	0.023504	0.046191	0.025958	0.069804	0.021214	0.02874	0.046136	0.029667	0.068114	0.068386	0.061297	0.069804	0.016742	0.024759	0	0	0	0	0	0
115987	0.438807	0.072407	0.011429	0.064102	0.068179	0.045228	0.066253	0.020762	0.070573	0.06586	0.071621	0.031144	0.053178	0.036456	0.034211	0.048072	0.062717	0.057087	0.067786	0.014291	0.038644	0	0	0	0	0	0
117575	0.406222	0.067449	0.017595	0.05132	0.059384	0.057185	0.061584	0.01393	0.039589	0.065982	0.078446	0.028592	0.046188	0.06085	0.05132	0.06085	0.071848	0.050587	0.057185	0.013196	0.046921	0	0	0	0	0	0
120086	0.545048	0.10368	0.004264	0.060144	0.053636	0.037029	0.076526	0.018178	0.053411	0.046679	0.093357	0.03456	0.033662	0.037253	0.033662	0.059246	0.072038	0.063061	0.082136	0.008528	0.02895	0	0	0	0	0	0
12017.1	0.513846	0.077261	0.013169	0.045654	0.040386	0.042142	0.069359	0.016681	0.05619	0.04741	0.09043	0.021949	0.04302	0.045654	0.041264	0.065847	0.092186	0.064091	0.066725	0.022827	0.037752	0	0	0	0	0	0
12018.1	0.47865	0.078897	0.014259	0.055133	0.038023	0.046578	0.069392	0.015209	0.04943	0.057034	0.09981	0.022814	0.05038	0.04943	0.027567	0.062738	0.086502	0.053232	0.058935	0.021863	0.042776	0	0	0	0	0	0
12021.1	0.46529	0.070789	0.013441	0.056452	0.03405	0.048387	0.067204	0.017921	0.054659	0.055556	0.106631	0.022401	0.052867	0.045699	0.027778	0.062724	0.08871	0.053763	0.05914	0.023297	0.03853	0	0	0	0	0	0
12023.1	0.542085	0.065878	0.016047	0.05152	0.061655	0.043074	0.0625	0.019426	0.038851	0.046453	0.111486	0.014358	0.023649	0.05152	0.024493	0.089527	0.083615	0.055743	0.080236	0.019426	0.039696	0	0.000845	0	0	0	0
12024.2	0.492024	0.055118	0.009624	0.054243	0.043745	0.04287	0.069991	0.014873	0.052493	0.048994	0.099738	0.020997	0.046369	0.049869	0.020997	0.079615	0.090989	0.064742	0.075241	0.020997	0.038495	0	0	0	0	0	0
120574	0.384118	0.069927	0.004844	0.065083	0.071412	0.040941	0.072506	0.01422	0.065552	0.082116	0.073834	0.022424	0.058833	0.02758	0.043519	0.042816	0.062036	0.068912	0.060786	0.012501	0.040159	0	0	0	0	0	0
12336.2	0.26284	0.034434	0.014393	0.061117	0.073699	0.040005	0.047211	0.014607	0.097713	0.113743	0.083165	0.023177	0.085911	0.020431	0.036538	0.034804	0.058761	0.049762	0.049821	0.009212	0.051496	0	0	0	0	0	0
12345.1	0.346538	0.049063	0.007618	0.065519	0.076489	0.050434	0.060186	0.017827	0.070547	0.081518	0.08167	0.02895	0.063386	0.027122	0.033978	0.039768	0.05592	0.06171	0.067043	0.012037	0.049063	0	0.000152	0	0	0	0
12348.2	0.478173	0.083043	0.007549	0.065428	0.055072	0.03494	0.071235	0.018583	0.058459	0.078107	0.073655	0.024584	0.052168	0.032907	0.042102	0.043554	0.067944	0.069299	0.06446	0.015292	0.041618	0	0	0	0	0	0
12353.1	0.376558	0.067296	0.010696	0.063048	0.072615	0.044181	0.061517	0.01701	0.071811	0.074375	0.075179	0.026425	0.055662	0.035284	0.032586	0.043741	0.064119	0.060886	0.067028	0.013968	0.042574	0	0	0	0	0	0
12355.1	0.455525	0.081391	0.012929	0.061964	0.066385	0.038719	0.072146	0.018087	0.067457	0.070003	0.064577	0.030882	0.050509	0.033025	0.037982	0.050375	0.067122	0.056471	0.070941	0.014068	0.034968	0	0	0	0	0	0
12360.1	0.344968	0.057226	0.004812	0.062554	0.078708	0.042275	0.057312	0.016584	0.074841	0.090136	0.076474	0.026981	0.066334	0.028871	0.038151	0.042447	0.055766	0.061866	0.062382	0.011944	0.044338	0	0	0	0	0	0
12390.1	0.355091	0.064585	0.005862	0.060137	0.069436	0.041641	0.065899	0.01324	0.073378	0.088134	0.08116	0.024055	0.057206	0.032545	0.043056	0.036386	0.072367	0.061552	0.061451	0.012533	0.035375	0	0	0	0	0	0
12402.1	0.396413	0.062855	0.007497	0.06543	0.082014	0.040288	0.058841	0.015676	0.067247	0.086634	0.087012	0.026278	0.054449	0.027641	0.038849	0.046043	0.054979	0.058084	0.06808	0.012268	0.039833	0	0	0	0	0	0
12407.1	0.528267	0.104539	0.010086	0.061462	0.059361	0.031624	0.069868	0.019227	0.053583	0.056104	0.092456	0.025215	0.040975	0.04087	0.039294	0.062513	0.061042	0.065665	0.065035	0.015655	0.025426	0	0	0	0	0	0
12417.1	0.355715	0.065195	0.007731	0.067351	0.055605	0.039028	0.065269	0.018287	0.067871	0.086307	0.079542	0.025498	0.066756	0.031371	0.044083	0.039622	0.066905	0.060734	0.053821	0.017618	0.041406	0	0	0	0	0	0
127507	0.451617	0.072136	0.019421	0.062228	0.05866	0.040824	0.073722	0.019421	0.059849	0.061038	0.092747	0.019025	0.048751	0.039239	0.035672	0.045977	0.061038	0.063813	0.072136	0.01308	0.041221	0	0	0	0	0	0
127508	0.472355	0.068458	0.020791	0.063895	0.053245	0.045132	0.076065	0.022819	0.055274	0.054767	0.086714	0.017241	0.050203	0.042596	0.033469	0.045639	0.064909	0.06643	0.076572	0.014706	0.041075	0	0	0	0	0	0
127509	0.456623	0.078087	0.021186	0.073245	0.04661	0.04661	0.072034	0.016949	0.062349	0.05569	0.082324	0.022397	0.041162	0.047821	0.03753	0.042373	0.059322	0.067797	0.069007	0.016949	0.040557	0	0	0	0	0	0
127511	0.456748	0.078087	0.021186	0.073245	0.04661	0.04661	0.072034	0.016949	0.062349	0.05569	0.082324	0.022397	0.041162	0.047821	0.03753	0.042373	0.059322	0.067797	0.069007	0.016949	0.040557	0	0	0	0	0	0
128708	0.388535	0.059233	0.014868	0.055396	0.077218	0.040767	0.065228	0.013189	0.071463	0.059712	0.081535	0.032374	0.056595	0.033573	0.036691	0.034053	0.070504	0.068106	0.069784	0.018465	0.041247	0	0	0	0	0	0
128710	0.403685	0.065227	0.016361	0.060209	0.084206	0.032941	0.062827	0.017452	0.068935	0.061082	0.066972	0.032068	0.060428	0.027705	0.039049	0.037304	0.065009	0.075044	0.072862	0.009162	0.045157	0	0	0	0	0	0
128975	0.515554	0.10329	0.011289	0.057813	0.056523	0.032817	0.077891	0.019352	0.052492	0.053378	0.079584	0.026125	0.040558	0.039913	0.043864	0.062409	0.06636	0.065957	0.063941	0.016046	0.030398	0	0	0	0	0	0
129009	0.334758	0.051352	0.005739	0.062755	0.074007	0.041988	0.053617	0.016916	0.077556	0.092962	0.081483	0.026658	0.069551	0.026507	0.040175	0.046896	0.060187	0.05762	0.057544	0.011705	0.044706	0	7.6e-05	0	0	0	0
129861	0.510981	0.102249	0.010853	0.055623	0.065976	0.030346	0.07076	0.019207	0.051553	0.05291	0.085184	0.02292	0.041485	0.042699	0.04327	0.061692	0.066548	0.064691	0.064334	0.016208	0.031489	0	0	0	0	0	0
129862	0.510951	0.104384	0.010193	0.057633	0.064531	0.028357	0.073804	0.018164	0.050199	0.054491	0.07802	0.027207	0.045294	0.043455	0.041692	0.060316	0.067367	0.063841	0.064838	0.014792	0.031422	0	0	0	0	0	0
130478	0.333147	0.056191	0.004498	0.060058	0.07458	0.03875	0.061874	0.018231	0.070634	0.099124	0.079631	0.025176	0.071581	0.026044	0.039145	0.039223	0.06432	0.059348	0.056112	0.011128	0.044353	0	0	0	0	0	0
134554	0.577351	0.11559	0.005072	0.057128	0.047784	0.03764	0.073412	0.017886	0.049386	0.039509	0.098238	0.030966	0.032835	0.050988	0.027763	0.054458	0.080886	0.058729	0.08142	0.01575	0.02456	0	0	0	0	0	0
136084	0.461602	0.094692	0.007706	0.064541	0.065601	0.03911	0.07533	0.015316	0.046527	0.06377	0.080339	0.022638	0.047587	0.031211	0.036316	0.048069	0.074174	0.068683	0.069646	0.012716	0.035835	0	0.000193	0	0	0	0
139870	0.351406	0.072759	0.005287	0.065962	0.06185	0.040869	0.061598	0.01435	0.066297	0.088704	0.081235	0.022659	0.067808	0.028701	0.043974	0.04045	0.067304	0.059752	0.05715	0.015022	0.038268	0	0	0	0	0	0
139871	0.364008	0.075233	0.005597	0.072105	0.060746	0.036135	0.066014	0.013581	0.063215	0.085768	0.085686	0.024776	0.060499	0.030291	0.041156	0.039427	0.060334	0.05984	0.066508	0.01424	0.038851	0	0	0	0	0	0
139872	0.346967	0.071503	0.005454	0.0683	0.058085	0.036357	0.058778	0.016794	0.067954	0.09401	0.079726	0.024498	0.064404	0.029605	0.045966	0.036184	0.073061	0.06224	0.055488	0.012292	0.039301	0	0	0	0	0	0
141904	0.44623	0.071127	0.014437	0.059155	0.055986	0.048944	0.064437	0.027113	0.060563	0.06162	0.098592	0.032042	0.041549	0.041549	0.038732	0.050704	0.075704	0.04507	0.059507	0.016901	0.036268	0	0	0	0	0	0
145579	0.461036	0.06619	0.005963	0.047704	0.047108	0.047108	0.057841	0.028623	0.048897	0.072153	0.084079	0.025045	0.060227	0.055456	0.061419	0.056649	0.072749	0.08229	0.035182	0.014311	0.031008	0	0	0	0	0	0
146269	0.442796	0.082325	0.005134	0.072404	0.048299	0.035593	0.068227	0.018188	0.063615	0.075102	0.077452	0.024715	0.057523	0.036463	0.044731	0.041424	0.067879	0.06231	0.060395	0.017318	0.040902	0	0	0	0	0	0
148943	0.424939	0.049569	0.006063	0.055187	0.074515	0.058083	0.050609	0.020244	0.075282	0.061077	0.088052	0.023386	0.053554	0.042764	0.027742	0.052539	0.063106	0.055162	0.072065	0.011359	0.059642	0	0	0	0	0	0
151528	0.532086	0.089626	0.009485	0.061916	0.06102	0.034431	0.077601	0.018821	0.046381	0.049892	0.084248	0.026962	0.041825	0.051983	0.049145	0.057286	0.066995	0.0658	0.060647	0.014938	0.030996	0	0	0	0	0	0
151534	0.342385	0.054388	0.004671	0.053053	0.082082	0.047047	0.046046	0.020354	0.078078	0.106106	0.090424	0.026693	0.059726	0.022356	0.035035	0.047714	0.072072	0.051385	0.053053	0.010677	0.039039	0	0	0	0	0	0
151535	0.351877	0.060152	0.006684	0.064216	0.072977	0.044617	0.061958	0.01427	0.070267	0.09095	0.084086	0.026102	0.055455	0.029805	0.041456	0.036579	0.066926	0.061326	0.057171	0.015083	0.039921	0	0	0	0	0	0
151536	0.353229	0.072325	0.005469	0.062158	0.064007	0.038743	0.065547	0.013633	0.068782	0.082878	0.077332	0.025957	0.067704	0.027035	0.044905	0.031888	0.073019	0.070323	0.057999	0.013325	0.036971	0	0	0	0	0	0
151537	0.356789	0.063374	0.004812	0.061104	0.065099	0.041311	0.070093	0.01371	0.072544	0.087979	0.080352	0.024605	0.063465	0.026693	0.039768	0.031959	0.074814	0.069457	0.058925	0.014709	0.035228	0	0	0	0	0	0
151538	0.358762	0.053139	0.008075	0.060432	0.071633	0.045845	0.050794	0.017973	0.08075	0.090128	0.102891	0.023183	0.05939	0.029956	0.034905	0.051055	0.057567	0.062256	0.05392	0.009377	0.036728	0	0	0	0	0	0
151539	0.330391	0.053172	0.005528	0.063438	0.079231	0.04896	0.046854	0.018426	0.075546	0.106344	0.08976	0.027639	0.064754	0.022901	0.037641	0.036589	0.063701	0.052382	0.051593	0.011582	0.043959	0	0	0	0	0	0
151599	0.631598	0.122511	0.008465	0.058003	0.063568	0.027826	0.077128	0.01936	0.043502	0.034253	0.103073	0.019125	0.029001	0.049538	0.052908	0.077363	0.055651	0.054397	0.063411	0.016695	0.02422	0	0	0	0	0	0
154784	0.438613	0.073643	0.012403	0.057364	0.037209	0.055039	0.052713	0.01938	0.062016	0.062016	0.084496	0.023256	0.051938	0.045736	0.034884	0.05814	0.081395	0.05969	0.075194	0.020155	0.033333	0	0	0	0	0	0
155148	0.466877	0.096009	0.012034	0.05849	0.064508	0.034953	0.072737	0.015839	0.065304	0.062472	0.077781	0.029024	0.04566	0.037342	0.047252	0.05619	0.065923	0.051146	0.060083	0.011946	0.035307	0	0	0	0	0	0
157239	0.399359	0.080572	0.008625	0.055538	0.067108	0.043231	0.059956	0.018723	0.06532	0.078994	0.087514	0.020301	0.060271	0.031345	0.047754	0.046177	0.062375	0.058378	0.05922	0.013674	0.034922	0	0	0	0	0	0
157898	0.252693	0.041633	0.007842	0.045323	0.068043	0.058009	0.040364	0.010841	0.110368	0.086149	0.098143	0.019836	0.074847	0.031946	0.045669	0.02987	0.061815	0.048322	0.052128	0.008073	0.060777	0	0	0	0	0	0
157899	0.251989	0.038986	0.008948	0.044312	0.072113	0.057201	0.039625	0.011717	0.108756	0.088411	0.096613	0.021304	0.073179	0.030358	0.044951	0.03366	0.061781	0.045484	0.053259	0.008522	0.060822	0	0	0	0	0	0
157924	0.391502	0.066138	0.008586	0.061798	0.074252	0.041513	0.065384	0.017926	0.074913	0.085857	0.083121	0.024814	0.054345	0.028305	0.039532	0.043778	0.062742	0.056892	0.056892	0.014247	0.038966	0	0	0	0	0	0
161736	0.552114	0.100317	0.006336	0.059134	0.053062	0.040391	0.079197	0.017159	0.054382	0.051214	0.083421	0.031943	0.041711	0.039071	0.035903	0.052534	0.068638	0.059662	0.084477	0.013464	0.027983	0	0	0	0	0	0
164037	0.65944	0.110847	0.00878	0.043534	0.061277	0.028901	0.096579	0.015548	0.033291	0.031461	0.099323	0.019938	0.023413	0.076642	0.042071	0.082678	0.047192	0.046461	0.078105	0.022499	0.031461	0	0	0	0	0	0
169683	0.368332	0.061605	0.009734	0.06729	0.063771	0.04034	0.056645	0.020219	0.073148	0.064041	0.083928	0.026815	0.061383	0.040635	0.034359	0.046911	0.060756	0.063081	0.068644	0.013008	0.043687	0	0	0	0	0	0
172667	0.445737	0.096755	0.013899	0.057149	0.06086	0.035625	0.068484	0.018082	0.06538	0.053775	0.085959	0.026719	0.044531	0.042845	0.041698	0.05499	0.071183	0.059173	0.059578	0.013764	0.029553	0	0	0	0	0	0
173443	0.475233	0.089342	0.012511	0.059748	0.06464	0.034806	0.072099	0.017163	0.06063	0.06039	0.079076	0.030155	0.048681	0.040581	0.046034	0.059909	0.061432	0.053974	0.057583	0.016521	0.034726	0	0	0	0	0	0
173707	0.385707	0.072842	0.006829	0.07039	0.074155	0.038785	0.059009	0.014708	0.070303	0.090089	0.082735	0.022676	0.056645	0.026265	0.039047	0.040974	0.059709	0.061548	0.064174	0.011206	0.037909	0	0	0	0	0	0
173824	0.453747	0.050587	0.00716	0.063263	0.090845	0.036972	0.065962	0.019249	0.069249	0.069836	0.092371	0.026056	0.041784	0.04331	0.026056	0.059155	0.060094	0.053873	0.064085	0.014085	0.046009	0	0	0	0	0	0
175950	0.51015	0.095486	0.011915	0.059154	0.062762	0.035409	0.07753	0.018459	0.051854	0.052861	0.085081	0.026095	0.041869	0.044471	0.041953	0.06335	0.060665	0.057057	0.066454	0.016362	0.031213	0	0	0	0	0	0
176106	0.333521	0.045953	0.012041	0.044807	0.068725	0.045462	0.047182	0.014663	0.094692	0.078309	0.090924	0.025311	0.061763	0.034076	0.032683	0.035305	0.067579	0.061845	0.072985	0.008355	0.057339	0	0	0	0	0	0
179237	0.614863	0.117727	0.014185	0.060559	0.058805	0.030318	0.085499	0.02533	0.045283	0.037995	0.08663	0.021316	0.028175	0.050388	0.035073	0.093021	0.060987	0.050193	0.068275	0.013756	0.016484	0	0	0	0	0	0
180503	0.435031	0.06722	0.015768	0.058091	0.049793	0.048963	0.058091	0.026556	0.077178	0.06722	0.077178	0.029046	0.044813	0.046473	0.043983	0.050622	0.06473	0.058091	0.06473	0.011618	0.039834	0	0	0	0	0	0
180504	0.61192	0.118973	0.011678	0.060836	0.061715	0.031642	0.081115	0.017014	0.047212	0.042692	0.079232	0.023732	0.032898	0.046773	0.040495	0.078227	0.058576	0.051482	0.072953	0.016763	0.025992	0	0	0	0	0	0
180816	0.493888	0.087468	0.02066	0.046842	0.053607	0.040187	0.065053	0.023147	0.051779	0.051523	0.084031	0.02823	0.04037	0.052474	0.043698	0.075511	0.074414	0.055289	0.063883	0.015614	0.026219	0	0	0	0	0	0
181007	0.347254	0.066445	0.008941	0.062851	0.082048	0.043917	0.055049	0.016918	0.072493	0.090112	0.084765	0.026911	0.06364	0.024194	0.034975	0.034099	0.056364	0.058555	0.062851	0.014288	0.040586	0	0	0	0	0	0
181604	0.437228	0.065718	0.018637	0.051005	0.046101	0.049534	0.057872	0.018637	0.070623	0.062285	0.092692	0.028445	0.043649	0.058362	0.036783	0.051005	0.080432	0.063266	0.061305	0.01128	0.032369	0	0	0	0	0	0
185959	0.231591	0.028675	0.005462	0.044606	0.043241	0.087392	0.041875	0.009103	0.094219	0.103323	0.099681	0.021848	0.085571	0.020938	0.034593	0.02822	0.058716	0.045061	0.059627	0.025944	0.061903	0	0	0	0	0	0
186152	0.333467	0.059641	0.004942	0.062573	0.074803	0.037527	0.063243	0.016837	0.071453	0.097588	0.083347	0.025381	0.065673	0.02781	0.036606	0.039956	0.064919	0.056626	0.056877	0.011643	0.042553	0	0	0	0	0	0
186153	0.334722	0.054686	0.006116	0.062421	0.075013	0.040925	0.059003	0.017359	0.077802	0.094621	0.0805	0.025094	0.0653	0.025814	0.038316	0.043893	0.059363	0.059723	0.058644	0.011783	0.043623	0	0	0	0	0	0
187764	0.452473	0.089854	0.010359	0.061862	0.072001	0.037543	0.076923	0.020792	0.054221	0.06605	0.076482	0.031078	0.041584	0.036074	0.043053	0.052531	0.058703	0.055764	0.066343	0.013959	0.034825	0	0	0	0	0	0
188350	0.522273	0.085062	0.010373	0.061311	0.070826	0.039133	0.083131	0.020318	0.051796	0.055015	0.084418	0.028116	0.043425	0.041923	0.038632	0.058306	0.05666	0.050937	0.070611	0.016383	0.033624	0	0	0	0	0	0
189836	0.642833	0.113736	0.023626	0.049451	0.02967	0.01978	0.134066	0.014286	0.041758	0.018681	0.094505	0.024176	0.015385	0.045604	0.034066	0.084066	0.076374	0.042308	0.097802	0.034615	0.006044	0	0	0	0	0	0
190478	0.283821	0.04984	0.013381	0.055367	0.09008	0.040919	0.061961	0.010957	0.087462	0.104625	0.084941	0.023466	0.072821	0.021914	0.025017	0.043246	0.058082	0.050519	0.0543	0.009406	0.041695	0	0	0	0	0	0
194699	0.654084	0.136986	0.007692	0.063805	0.056846	0.031426	0.082412	0.017947	0.039777	0.041682	0.085561	0.022123	0.03443	0.046883	0.044978	0.066369	0.049593	0.061021	0.066589	0.016409	0.027471	0	0	0	0	0	0
194701	0.524886	0.096163	0.011446	0.057698	0.062201	0.034337	0.068205	0.018294	0.04916	0.0516	0.095225	0.026644	0.045314	0.041936	0.042781	0.065203	0.063045	0.059011	0.0698	0.014729	0.027207	0	0	0	0	0	0
194802	0.495197	0.085013	0.010715	0.072452	0.071814	0.036546	0.073872	0.022495	0.050809	0.059537	0.078271	0.028243	0.044351	0.036262	0.040519	0.052299	0.053293	0.062092	0.070395	0.01476	0.036262	0	0	0	0	0	0
194948	0.496943	0.087961	0.021545	0.047807	0.052041	0.040526	0.065451	0.023588	0.050704	0.05011	0.085101	0.029345	0.038446	0.052227	0.042495	0.076483	0.07574	0.056239	0.063333	0.015601	0.025259	0	0	0	0	0	0
194949	0.499011	0.087468	0.021202	0.046958	0.053224	0.040109	0.065209	0.023679	0.050638	0.050164	0.085719	0.028634	0.038871	0.052313	0.043315	0.075956	0.075118	0.056539	0.063679	0.015628	0.025574	0	0	0	0	0	0
194966	0.472275	0.092266	0.009498	0.062264	0.072742	0.036107	0.080205	0.02171	0.056762	0.062641	0.077341	0.032037	0.040178	0.035504	0.041459	0.055706	0.05646	0.05239	0.067466	0.014322	0.032941	0	0	0	0	0	0
196242	0.506076	0.089615	0.015419	0.054428	0.06708	0.034001	0.063126	0.019373	0.058382	0.065894	0.080917	0.030443	0.047707	0.037559	0.040986	0.065235	0.063258	0.056009	0.061545	0.019636	0.029389	0	0	0	0	0	0
197310	0.353245	0.063286	0.010982	0.062117	0.073616	0.044599	0.059453	0.01631	0.076529	0.079864	0.073865	0.027158	0.056674	0.034384	0.033674	0.041533	0.066525	0.057306	0.064378	0.013991	0.043756	0	0	0	0	0	0
197783	0.574159	0.099281	0.008718	0.064664	0.067372	0.035971	0.08066	0.019128	0.050783	0.057808	0.079221	0.026238	0.041388	0.037749	0.045366	0.05857	0.062886	0.054168	0.065256	0.014727	0.030047	0	0	0	0	0	0
198110	0.453444	0.071289	0.009785	0.065544	0.065291	0.040199	0.064625	0.021659	0.061192	0.055497	0.084558	0.028556	0.049872	0.043793	0.037977	0.051902	0.055557	0.064342	0.072198	0.014652	0.041511	0	0	0	0	0	0
198538	0.378016	0.068666	0.005128	0.065015	0.078227	0.041199	0.059018	0.014515	0.071969	0.09309	0.087527	0.024685	0.055889	0.025467	0.040243	0.044329	0.063451	0.058236	0.056932	0.010865	0.03555	0	0	0	0	0	0
198539	0.382548	0.069053	0.005761	0.064938	0.072181	0.039177	0.063457	0.014156	0.06856	0.09037	0.092016	0.024198	0.058189	0.027901	0.038354	0.041235	0.061152	0.061152	0.061317	0.011193	0.035638	0	0	0	0	0	0
198540	0.380255	0.074078	0.006595	0.065762	0.070159	0.039381	0.066049	0.013382	0.071592	0.094341	0.081246	0.023609	0.05324	0.028675	0.038138	0.037373	0.065284	0.059931	0.06213	0.011852	0.037182	0	0	0	0	0	0
198541	0.385731	0.07096	0.007606	0.069342	0.073711	0.037948	0.057691	0.014726	0.069666	0.090703	0.083097	0.02306	0.055668	0.026701	0.038919	0.043531	0.061332	0.061655	0.064407	0.011085	0.038191	0	0	0	0	0	0
198542	0.38083	0.069115	0.005143	0.066859	0.070017	0.040512	0.064062	0.012993	0.071731	0.085536	0.077326	0.023279	0.061265	0.028061	0.037084	0.041685	0.062709	0.061265	0.064784	0.012632	0.043941	0	0	0	0	0	0
198543	0.397136	0.081276	0.004557	0.060398	0.071997	0.036951	0.064292	0.01251	0.068848	0.086247	0.088815	0.023529	0.05203	0.026926	0.039188	0.044076	0.065617	0.063629	0.061806	0.009362	0.037945	0	0	0	0	0	0
200913	0.470904	0.094001	0.013032	0.059223	0.066009	0.035086	0.068476	0.016502	0.065315	0.063541	0.079118	0.029997	0.047502	0.039944	0.044186	0.058066	0.060919	0.051434	0.058606	0.01442	0.034624	0	0	0	0	0	0
204086	0.296235	0.039785	0.006342	0.073227	0.063425	0.056506	0.050163	0.019796	0.072843	0.080338	0.081876	0.027676	0.083221	0.025562	0.037478	0.032673	0.063809	0.059197	0.053239	0.009802	0.063041	0	0	0	0	0	0
204090	0.293246	0.039409	0.005982	0.074419	0.064743	0.053483	0.049261	0.019353	0.076003	0.082512	0.081633	0.026214	0.084272	0.024455	0.038881	0.032196	0.064919	0.061049	0.0519	0.009148	0.060169	0	0	0	0	0	0
204270	0.622969	0.111611	0.009702	0.058833	0.061316	0.032133	0.079246	0.021111	0.042844	0.047113	0.090189	0.030037	0.035858	0.045638	0.04688	0.068302	0.04882	0.055883	0.068535	0.015834	0.030115	0	0	0	0	0	0
205868	0.613038	0.108881	0.011308	0.066146	0.060732	0.03026	0.087647	0.022668	0.041461	0.032595	0.073101	0.0215	0.031746	0.058024	0.035144	0.070659	0.060785	0.065085	0.07533	0.022881	0.024048	0	0	0	0	0	0
205869	0.631152	0.100937	0.011815	0.064816	0.066546	0.028948	0.088024	0.024475	0.043886	0.044476	0.08123	0.023926	0.033294	0.053507	0.032492	0.060343	0.05722	0.062959	0.070892	0.019833	0.030382	0	0	0	0	0	0
205872	0.653777	0.118445	0.010331	0.065449	0.05886	0.028704	0.087396	0.021779	0.043223	0.031943	0.080527	0.020997	0.030379	0.064667	0.036187	0.072988	0.052829	0.061987	0.069358	0.020662	0.023287	0	0	0	0	0	0
205874	0.689567	0.131483	0.010747	0.062985	0.057097	0.025605	0.089337	0.0214	0.036212	0.027054	0.084758	0.02154	0.028642	0.061116	0.03467	0.066442	0.050696	0.068825	0.079525	0.019858	0.022007	0	0	0	0	0	0
205875	0.65384	0.105448	0.012925	0.062076	0.066036	0.029445	0.087152	0.019342	0.044737	0.035089	0.078141	0.025622	0.030856	0.061894	0.033086	0.071633	0.053839	0.060756	0.075183	0.021936	0.024803	0	0	0	0	0	0
205876	0.609016	0.105645	0.013325	0.062634	0.062015	0.028506	0.09024	0.021365	0.046497	0.036489	0.077139	0.021084	0.031991	0.055999	0.036602	0.069605	0.059148	0.061228	0.072417	0.02457	0.023502	0	0	0	0	0	0
205879	0.613746	0.097718	0.015042	0.065299	0.070342	0.031209	0.089101	0.022102	0.048268	0.04043	0.080889	0.024523	0.032707	0.054838	0.02971	0.068181	0.054982	0.053772	0.068267	0.022362	0.030258	0	0	0	0	0	0
205880	0.573132	0.098103	0.009685	0.063534	0.061247	0.033986	0.084742	0.021836	0.048514	0.051652	0.072546	0.025243	0.042102	0.057526	0.040802	0.064969	0.051832	0.058826	0.066	0.019818	0.027037	0	0	0	0	0	0
207597	0.506181	0.096322	0.011874	0.059371	0.070996	0.033463	0.071826	0.020427	0.048742	0.05771	0.090675	0.024911	0.040106	0.038196	0.047496	0.056713	0.059038	0.054388	0.07058	0.015445	0.031138	0	0.000581	0	0	0	0
209052	0.633311	0.13992	0.009436	0.060524	0.045562	0.036126	0.081688	0.017524	0.047314	0.030195	0.083507	0.022242	0.037474	0.055604	0.041248	0.062344	0.051088	0.067197	0.068073	0.014491	0.028442	0	0	0	0	0	0
213236	0.665024	0.122095	0.011272	0.065367	0.058715	0.023098	0.09618	0.020095	0.046196	0.02878	0.079226	0.020696	0.028272	0.061256	0.030674	0.069294	0.04966	0.070541	0.075022	0.018617	0.024946	0	0	0	0	0	0
213769	0.33884	0.058301	0.006978	0.060214	0.075295	0.044232	0.061002	0.012606	0.06888	0.09229	0.085425	0.025999	0.064491	0.021835	0.033765	0.035903	0.063365	0.064266	0.064941	0.017107	0.043106	0	0	0	0	0	0
213775	0.349434	0.060698	0.007754	0.055125	0.077417	0.043736	0.065059	0.010904	0.0693	0.089169	0.087109	0.02629	0.06409	0.021081	0.035983	0.035134	0.064211	0.064332	0.063848	0.015629	0.043131	0	0	0	0	0	0
215158	0.508482	0.104892	0.00926	0.062198	0.057445	0.036384	0.074572	0.016881	0.056543	0.049906	0.076129	0.027698	0.046382	0.040728	0.047693	0.056871	0.065394	0.05892	0.064902	0.015324	0.031877	0	0	0	0	0	0
215167	0.334633	0.059628	0.005427	0.063029	0.075693	0.041103	0.060714	0.017512	0.070989	0.096534	0.085969	0.025183	0.061944	0.027788	0.035531	0.039583	0.065779	0.056155	0.05572	0.012736	0.042984	0	0	0	0	0	0
221029	0.474306	0.097157	0.01354	0.058041	0.063267	0.035078	0.072611	0.016153	0.059704	0.061525	0.077837	0.027793	0.047906	0.039354	0.046797	0.059545	0.060258	0.053052	0.060496	0.015282	0.034603	0	0	0	0	0	0
222645	0.557933	0.06612	0.00838	0.089005	0.098904	0.037573	0.076757	0.022009	0.0489	0.042776	0.070771	0.023114	0.044986	0.044295	0.030021	0.05599	0.064371	0.056451	0.06787	0.013767	0.037941	0	0	0	0	0	0
223524	0.433705	0.072822	0.023798	0.061399	0.049024	0.050452	0.062351	0.015231	0.07663	0.060447	0.084246	0.026178	0.042361	0.055212	0.035697	0.045693	0.069491	0.056164	0.060447	0.013803	0.038553	0	0	0	0	0	0
225067	0.410408	0.067321	0.016129	0.04979	0.060309	0.051893	0.059607	0.01683	0.039972	0.057504	0.08345	0.028752	0.044881	0.054698	0.051893	0.07784	0.07784	0.048387	0.051192	0.014025	0.047686	0	0	0	0	0	0
225588	0.627621	0.121955	0.01017	0.06717	0.059952	0.03256	0.086935	0.017633	0.035594	0.043714	0.077257	0.020914	0.030345	0.054622	0.024276	0.069466	0.055934	0.0684	0.077996	0.018699	0.026327	0	8.2e-05	0	0	0	0
225725	0.376887	0.068054	0.00745	0.057116	0.083131	0.035239	0.061728	0.015432	0.071779	0.087093	0.085496	0.024892	0.04872	0.031337	0.045054	0.046177	0.057589	0.057411	0.06764	0.011648	0.037013	0	0	0	0	0	0
225726	0.34724	0.05813	0.009542	0.054625	0.075852	0.042454	0.068744	0.014508	0.074197	0.086368	0.08335	0.028432	0.058033	0.035833	0.038656	0.039241	0.057644	0.063389	0.06037	0.013729	0.036904	0	0	0	0	0	0
225979	0.327776	0.056757	0.004962	0.061255	0.077848	0.043343	0.05637	0.018919	0.079553	0.096767	0.082965	0.024037	0.066992	0.025045	0.037373	0.040785	0.058696	0.057145	0.056137	0.01101	0.044041	0	0	0	0	0	0
227470	0.427789	0.068681	0.012283	0.064311	0.066351	0.042681	0.064807	0.019204	0.067482	0.073823	0.070115	0.031459	0.054123	0.031266	0.034796	0.049243	0.060341	0.059514	0.074747	0.013276	0.041495	0	0	0	0	0	0
227720	0.483158	0.089922	0.011188	0.063899	0.070612	0.035886	0.073347	0.01931	0.053539	0.066799	0.081551	0.029587	0.04492	0.034974	0.037378	0.057185	0.061578	0.056937	0.062738	0.01583	0.032819	0	0	0	0	0	0
227940	0.521056	0.096429	0.009342	0.055844	0.065497	0.033423	0.067781	0.018165	0.054391	0.056778	0.091136	0.027818	0.04017	0.042246	0.037368	0.064148	0.062591	0.06529	0.067158	0.014843	0.029583	0	0	0	0	0	0
230158	0.424558	0.081613	0.009035	0.057886	0.066334	0.042386	0.063763	0.016161	0.068097	0.077793	0.093514	0.022038	0.052817	0.029751	0.046573	0.046867	0.062073	0.05818	0.059722	0.014178	0.03122	0	0	0	0	0	0
230871	0.346258	0.054444	0.005981	0.063931	0.065581	0.044545	0.057125	0.020623	0.069911	0.074861	0.08641	0.028047	0.07981	0.023922	0.040421	0.030522	0.063931	0.063312	0.059187	0.011136	0.0563	0	0	0	0	0	0
232237	0.520384	0.110455	0.009871	0.057508	0.053395	0.028642	0.079719	0.018546	0.04816	0.051675	0.085776	0.024454	0.038439	0.039112	0.048684	0.056461	0.0688	0.06222	0.069773	0.016004	0.032306	0	0	0	0	0	0
233894	0.410398	0.070376	0.011471	0.062273	0.067784	0.045046	0.063334	0.020227	0.071111	0.068314	0.071886	0.029881	0.055211	0.035821	0.034147	0.047945	0.06658	0.057905	0.066294	0.014247	0.040148	0	0	0	0	0	0
235201	0.393549	0.084034	0.004966	0.068277	0.05529	0.036574	0.069805	0.013846	0.06694	0.072383	0.07267	0.027024	0.060351	0.028839	0.035714	0.034568	0.074293	0.06885	0.07076	0.010027	0.044786	0	0	0	0	0	0
235266	0.3694	0.048556	0.013115	0.05324	0.072443	0.044028	0.05402	0.011866	0.086027	0.074473	0.094457	0.02623	0.048244	0.034973	0.034504	0.043872	0.066354	0.05605	0.072287	0.009055	0.056206	0	0	0	0	0	0
236750	0.397188	0.059789	0.007296	0.052898	0.078841	0.043981	0.073368	0.016011	0.054317	0.088974	0.080462	0.032023	0.047426	0.040535	0.036482	0.046615	0.057965	0.061208	0.067896	0.013782	0.04013	0	0	0	0	0	0
238854	0.378205	0.060218	0.007587	0.068298	0.062859	0.046031	0.07731	0.012674	0.072329	0.056627	0.071889	0.017427	0.064003	0.038602	0.035117	0.040873	0.078296	0.071325	0.064249	0.010597	0.043689	0	0	0	0	0	0
242527	0.653063	0.130412	0.008351	0.065155	0.061753	0.030515	0.081186	0.018711	0.04732	0.044381	0.074072	0.02634	0.034021	0.052938	0.040155	0.074124	0.051959	0.057577	0.063454	0.013557	0.024021	0	0	0	0	0	0
242861	0.606541	0.115919	0.011899	0.064564	0.056707	0.035983	0.076008	0.019472	0.046345	0.048224	0.078285	0.027044	0.038032	0.046402	0.039683	0.06593	0.054942	0.061432	0.066272	0.016283	0.030574	0	0	0	0	0	0
244310	0.63639	0.139585	0.009526	0.05905	0.044051	0.035741	0.08567	0.017026	0.045065	0.031957	0.083102	0.022026	0.036349	0.055131	0.041957	0.061212	0.051888	0.067158	0.069928	0.015675	0.027904	0	0	0	0	0	0
244589	0.396961	0.058294	0.007715	0.035577	0.060009	0.044578	0.061294	0.010287	0.088727	0.072439	0.106301	0.01886	0.05165	0.035791	0.033648	0.039006	0.065795	0.062795	0.074796	0.013502	0.058937	0	0	0	0	0	0
244590	0.384969	0.048073	0.005165	0.033373	0.055026	0.047279	0.057211	0.013707	0.079658	0.068335	0.1176	0.022646	0.055026	0.040127	0.035956	0.03675	0.075089	0.064561	0.071514	0.016488	0.056416	0	0	0	0	0	0
245685	0.426797	0.080888	0.013308	0.060634	0.072384	0.040249	0.070956	0.018696	0.066411	0.07524	0.069722	0.031485	0.050312	0.031291	0.038951	0.050312	0.055375	0.052778	0.067904	0.015191	0.037912	0	0	0	0	0	0
247080	0.569004	0.093151	0.025205	0.052603	0.043836	0.035068	0.092055	0.02137	0.033425	0.047123	0.070685	0.028493	0.029041	0.059726	0.043836	0.067397	0.071781	0.057534	0.085479	0.016438	0.025205	0	0.000548	0	0	0	0
248496	0.38746	0.053816	0.006938	0.03394	0.062066	0.04744	0.064129	0.011438	0.076505	0.073317	0.110819	0.021001	0.050441	0.041253	0.029252	0.040878	0.064504	0.064692	0.07463	0.013313	0.059629	0	0	0	0	0	0
254397	0.510533	0.095743	0.013527	0.055845	0.066083	0.032452	0.071792	0.01967	0.053549	0.052867	0.081968	0.02755	0.042194	0.041512	0.043373	0.067138	0.069434	0.056838	0.065153	0.016505	0.026806	0	0	0	0	0	0
255131	0.606835	0.122521	0.014032	0.05926	0.062797	0.031891	0.080888	0.018555	0.048069	0.041749	0.080598	0.02273	0.031138	0.045808	0.037748	0.076308	0.058448	0.05265	0.072886	0.016931	0.024991	0	0	0	0	0	0
255431	0.514854	0.095464	0.010669	0.058713	0.063705	0.030324	0.072066	0.016035	0.055032	0.054221	0.086479	0.025083	0.046671	0.037312	0.046858	0.058526	0.072627	0.066762	0.059587	0.014725	0.029138	0	0	0	0	0	0
256994	0.375341	0.049144	0.006329	0.033879	0.065153	0.04691	0.057148	0.012472	0.080045	0.078928	0.116158	0.021593	0.051564	0.035927	0.030715	0.037789	0.067945	0.06385	0.07204	0.012472	0.05994	0	0	0	0	0	0
259901	0.335331	0.055456	0.005233	0.062954	0.078185	0.042724	0.057565	0.016637	0.082324	0.099742	0.079044	0.025697	0.067094	0.027025	0.036085	0.041943	0.056315	0.053659	0.058033	0.010935	0.043349	0	0	0	0	0	0
260120	0.636991	0.100255	0.006331	0.066836	0.066118	0.031721	0.087331	0.019516	0.050323	0.041642	0.084133	0.020429	0.031917	0.05437	0.031068	0.063377	0.058743	0.065139	0.071144	0.02056	0.029045	0	0	0	0	0	0
260121	0.632459	0.097854	0.007092	0.067372	0.068491	0.031229	0.082675	0.019658	0.05014	0.042488	0.086283	0.019907	0.032037	0.05493	0.032784	0.062519	0.0586	0.064635	0.072659	0.020031	0.028616	0	0	0	0	0	0
260150	0.371957	0.048703	0.013231	0.069528	0.068584	0.045413	0.063006	0.020482	0.074363	0.074406	0.068827	0.032139	0.057728	0.032569	0.029822	0.042681	0.067025	0.057242	0.072732	0.014217	0.047287	0	1.4e-05	0	0	0	0
260372	0.505583	0.093029	0.008856	0.063373	0.064023	0.032987	0.08141	0.017387	0.053461	0.056955	0.070929	0.032499	0.047449	0.040461	0.039487	0.056061	0.067111	0.056061	0.067761	0.018362	0.032337	0	0	0	0	0	0
260373	0.634384	0.142257	0.009222	0.059466	0.045091	0.036073	0.080689	0.01668	0.0476	0.031055	0.08313	0.022579	0.037429	0.056279	0.041362	0.0615	0.049769	0.067399	0.068416	0.014917	0.029089	0	0	0	0	0	0
260827	0.504851	0.092581	0.00891	0.063178	0.066013	0.033776	0.081079	0.017577	0.053459	0.058885	0.069739	0.032723	0.048356	0.039041	0.039365	0.054593	0.067228	0.055808	0.066742	0.017982	0.032966	0	0	0	0	0	0
261665	0.483536	0.116311	0.007767	0.047202	0.053774	0.042024	0.087831	0.009361	0.068114	0.053376	0.077674	0.027285	0.049193	0.051583	0.041625	0.037244	0.056562	0.055965	0.066919	0.012348	0.037841	0	0	0	0	0	0
261726	0.569521	0.103711	0.013218	0.058828	0.066018	0.031375	0.071755	0.023967	0.047353	0.05171	0.087298	0.027017	0.034861	0.044811	0.046118	0.067688	0.057521	0.05556	0.070739	0.014816	0.025637	0	0	0	0	0	0
262071	0.287258	0.04873	0.01256	0.062526	0.085861	0.040769	0.053878	0.011393	0.090597	0.107824	0.084283	0.021277	0.072684	0.019904	0.029101	0.037131	0.057653	0.053329	0.057653	0.009266	0.043583	0	0	0	0	0	0
263374	0.654384	0.137109	0.007572	0.06436	0.056566	0.031104	0.083216	0.018039	0.039195	0.041051	0.085369	0.022047	0.03489	0.046916	0.045431	0.066068	0.049588	0.061614	0.065845	0.016406	0.027615	0	0	0	0	0	0
263375	0.654018	0.136718	0.007579	0.063944	0.057027	0.031126	0.083223	0.018102	0.039441	0.041133	0.085063	0.021928	0.035247	0.046946	0.04518	0.066152	0.049963	0.061589	0.066004	0.016409	0.027226	0	0	0	0	0	0
264729	0.628606	0.127149	0.006458	0.060136	0.056613	0.032291	0.081104	0.016103	0.046968	0.043613	0.091336	0.022897	0.030949	0.043781	0.04202	0.070871	0.056026	0.05871	0.073136	0.012832	0.027007	0	0	0	0	0	0
268747	0.355058	0.060346	0.010483	0.06662	0.060714	0.040564	0.08606	0.017993	0.065778	0.065528	0.068593	0.01923	0.06078	0.042576	0.033225	0.036276	0.073749	0.0725	0.066068	0.01122	0.041695	0	0	0	0	0	0
268747	0.367435	0.071937	0.007207	0.066179	0.057189	0.042701	0.080444	0.015323	0.065157	0.062111	0.068946	0.0198	0.060291	0.037148	0.036089	0.038708	0.070339	0.081502	0.065046	0.011404	0.042479	0	0	0	0	0	0
268748	0.387569	0.082238	0.010139	0.062411	0.060383	0.037477	0.06887	0.016973	0.060383	0.068644	0.080586	0.022306	0.05475	0.041532	0.042058	0.043935	0.068494	0.071799	0.059332	0.012843	0.034848	0	0	0	0	0	0
270161	0.483996	0.087921	0.010085	0.041528	0.05019	0.041172	0.072022	0.016611	0.067394	0.052326	0.101685	0.029188	0.03429	0.04224	0.022188	0.053275	0.052563	0.056716	0.099549	0.016137	0.052444	0	0.000475	0	0	0	0
270673	0.453646	0.08453	0.009431	0.054781	0.064212	0.041467	0.062478	0.013591	0.061993	0.059497	0.093336	0.028292	0.049997	0.046113	0.047916	0.048956	0.068373	0.058387	0.056168	0.014493	0.035989	0	0	0	0	0	0
273133	0.49327	0.062324	0.008439	0.059706	0.069423	0.043074	0.068961	0.020513	0.057812	0.059844	0.09394	0.023377	0.053592	0.044876	0.035605	0.052114	0.059044	0.06371	0.072442	0.012505	0.0387	0	0	0	0	0	0
279006	0.396725	0.067886	0.011151	0.062332	0.063021	0.041053	0.061705	0.021153	0.069557	0.06845	0.081543	0.028733	0.055629	0.038213	0.039947	0.044415	0.06064	0.063438	0.067594	0.013051	0.040489	0	0	0	0	0	0
279280	0.651939	0.134887	0.009033	0.063914	0.051313	0.028845	0.084788	0.016851	0.043191	0.038409	0.083346	0.023228	0.034841	0.051845	0.041901	0.067481	0.054805	0.064141	0.066267	0.017307	0.023607	0	0	0	0	0	0
279281	0.445922	0.08339	0.007155	0.071124	0.050852	0.036797	0.06661	0.021891	0.058603	0.073935	0.073595	0.025809	0.058007	0.03339	0.0454	0.044463	0.067206	0.059114	0.064566	0.017632	0.04046	0	0	0	0	0	0
279303	0.703878	0.117526	0.008486	0.061176	0.063339	0.024293	0.098059	0.020189	0.039545	0.027676	0.080477	0.01919	0.024182	0.06173	0.030061	0.07543	0.056351	0.072989	0.077815	0.020577	0.02091	0	0	0	0	0	0
279383	0.62122	0.091116	0.009701	0.066865	0.063598	0.040782	0.085226	0.018807	0.048503	0.041722	0.078693	0.024053	0.040683	0.041475	0.038901	0.063004	0.059144	0.071566	0.071764	0.018906	0.025489	0	0	0	0	0	0
279530	0.544526	0.11281	0.010523	0.061895	0.052549	0.038824	0.076078	0.019935	0.053791	0.045621	0.072549	0.028366	0.039869	0.048301	0.044444	0.059935	0.055621	0.064118	0.068366	0.016275	0.030131	0	0	0	0	0	0
280701	0.63172	0.12302	0.010594	0.061832	0.061089	0.030198	0.081337	0.020891	0.041287	0.038168	0.078911	0.023366	0.02896	0.058614	0.051386	0.078614	0.053218	0.054208	0.062921	0.016139	0.025248	0	0	0	0	0	0
280702	0.25104	0.043061	0.006553	0.047742	0.077463	0.061315	0.035104	0.011233	0.085888	0.118652	0.102972	0.016148	0.094781	0.026211	0.039785	0.021999	0.062953	0.044933	0.043295	0.015446	0.044465	0	0	0	0	0	0
28358.2	0.561591	0.104418	0.006378	0.064178	0.063391	0.027404	0.08292	0.019214	0.042681	0.040318	0.083235	0.024254	0.035515	0.055516	0.037168	0.057564	0.059926	0.072919	0.076384	0.020868	0.02575	0	0	0	0	0	0
28369.1	0.635298	0.100209	0.008699	0.064603	0.067166	0.035269	0.082608	0.021579	0.050577	0.045451	0.082204	0.023535	0.032841	0.054286	0.035201	0.064603	0.050509	0.058736	0.072291	0.0205	0.029132	0	0	0	0	0	0
285013	0.352153	0.070063	0.004546	0.046818	0.06397	0.041616	0.041007	0.011716	0.086091	0.074796	0.107086	0.020292	0.061487	0.040022	0.042834	0.038288	0.064626	0.059799	0.066267	0.007264	0.051411	0	0	0	0	0	0
287412	0.349666	0.060706	0.007441	0.055628	0.073107	0.043817	0.065549	0.012874	0.072635	0.088225	0.088697	0.02433	0.066375	0.021968	0.035904	0.035195	0.06236	0.063068	0.063777	0.01559	0.042754	0	0	0	0	0	0
292029	0.303882	0.041734	0.005384	0.069355	0.084293	0.039479	0.057739	0.016102	0.075175	0.091884	0.080534	0.025123	0.066712	0.027766	0.035623	0.03606	0.06579	0.058224	0.063656	0.008391	0.050974	0	0	0	0	0	0
292443	0.443788	0.077191	0.01567	0.052234	0.038886	0.062101	0.065583	0.020313	0.066744	0.057458	0.096924	0.03076	0.055136	0.044689	0.035403	0.044689	0.065583	0.064423	0.053395	0.012768	0.040046	0	0	0	0	0	0
29252.1	0.530858	0.099119	0.011238	0.061557	0.064493	0.034828	0.070365	0.018629	0.054875	0.056292	0.08697	0.026425	0.038068	0.041409	0.037663	0.065404	0.061658	0.062671	0.066822	0.015288	0.026223	0	0	0	0	0	0
292639	0.495295	0.096685	0.012187	0.034774	0.038837	0.035424	0.072311	0.014787	0.08076	0.041274	0.095385	0.030224	0.033312	0.050861	0.022099	0.038999	0.057036	0.067111	0.096685	0.017062	0.063211	0	0.000975	0	0	0	0
293178	0.395126	0.071327	0.010466	0.065148	0.072973	0.043585	0.062718	0.016837	0.068458	0.074063	0.076225	0.027685	0.053476	0.036008	0.034516	0.04303	0.0609	0.058413	0.066984	0.014273	0.042915	0	0	0	0	0	0
293644	0.500809	0.097987	0.01024	0.062059	0.069474	0.036547	0.077595	0.015448	0.049258	0.058528	0.077595	0.02613	0.043167	0.038136	0.037429	0.058704	0.059145	0.061529	0.073358	0.014301	0.033369	0	0	0	0	0	0
294382	0.417405	0.069311	0.00686	0.065211	0.086974	0.036982	0.062687	0.020028	0.062451	0.078615	0.079404	0.0261	0.0522	0.032014	0.046128	0.051411	0.057798	0.054329	0.061268	0.012537	0.037691	0	0	0	0	0	0
294631	0.305979	0.062874	0.008653	0.055878	0.060665	0.045844	0.065175	0.01031	0.085336	0.085428	0.090767	0.019608	0.072908	0.028169	0.035902	0.030747	0.062966	0.068121	0.058455	0.010034	0.042161	0	0	0	0	0	0
298338	0.373208	0.061514	0.006361	0.073188	0.057542	0.036312	0.063553	0.014868	0.066694	0.078878	0.077134	0.021578	0.069512	0.025926	0.032448	0.035319	0.087386	0.064466	0.067016	0.009286	0.050913	0	0.000107	0	0	0	0
300186	0.356561	0.054116	0.010099	0.050384	0.046652	0.044786	0.04753	0.015587	0.085291	0.058946	0.083644	0.026015	0.062788	0.040615	0.029418	0.031175	0.089133	0.074314	0.08551	0.00944	0.054555	0	0	0	0	0	0
306323	0.40151	0.079593	0.00509	0.061453	0.063119	0.039704	0.072652	0.011754	0.068394	0.075521	0.07441	0.024896	0.055993	0.029523	0.03739	0.04174	0.071448	0.068764	0.066451	0.01305	0.039056	0	0	0	0	0	0
307240	0.400701	0.061548	0.008028	0.049815	0.074722	0.043845	0.074516	0.017497	0.056814	0.085632	0.081103	0.031083	0.053314	0.040758	0.037464	0.04858	0.059284	0.056402	0.068753	0.010498	0.039728	0	0.000618	0	0	0	0
309181	0.39128	0.063462	0.011576	0.052159	0.052567	0.054746	0.048209	0.015934	0.080757	0.060738	0.09206	0.022743	0.056925	0.042489	0.047528	0.035544	0.074493	0.058968	0.06673	0.009261	0.053112	0	0	0	0	0	0
310539	0.43963	0.08226	0.015046	0.061177	0.069195	0.040364	0.070277	0.017389	0.059285	0.069015	0.079467	0.028741	0.052707	0.035589	0.037211	0.039823	0.069646	0.057393	0.066312	0.011893	0.03694	0	0.00018	9e-05	0	0	0
310953	0.459387	0.081469	0.007176	0.056142	0.043478	0.039679	0.058252	0.023639	0.048122	0.065006	0.089911	0.030393	0.058675	0.043056	0.0439	0.051921	0.078092	0.070494	0.060363	0.01393	0.036302	0	0	0	0	0	0
313629	0.4117	0.068085	0.017021	0.053191	0.057447	0.050355	0.059574	0.017021	0.042553	0.057447	0.08156	0.028369	0.043262	0.056028	0.052482	0.076596	0.078014	0.049645	0.050355	0.015603	0.04539	0	0	0	0	0	0
31532.1	0.34512	0.060599	0.00737	0.05592	0.079785	0.044455	0.062354	0.011582	0.070777	0.091015	0.086687	0.025971	0.062822	0.02059	0.035915	0.035447	0.064343	0.063875	0.062705	0.014272	0.043519	0	0	0	0	0	0
31535.1	0.578042	0.111947	0.014867	0.057632	0.069241	0.032399	0.074631	0.019428	0.051472	0.043831	0.086537	0.02541	0.03388	0.045134	0.039922	0.072736	0.063081	0.047207	0.06391	0.018717	0.028016	0	0	0	0	0	0
31537.1	0.363071	0.059565	0.008696	0.05971	0.073623	0.047101	0.07029	0.012899	0.064783	0.088261	0.082029	0.028696	0.065362	0.024203	0.038406	0.035217	0.057246	0.062899	0.059275	0.016087	0.045652	0	0	0	0	0	0
315953	0.412259	0.059749	0.005399	0.045318	0.07283	0.043605	0.052481	0.013549	0.074128	0.078073	0.09619	0.021387	0.053468	0.052533	0.040334	0.037739	0.068677	0.060995	0.067587	0.008773	0.047186	0	0	0	0	0	0
31754.1	0.349749	0.064368	0.005977	0.059157	0.057854	0.039923	0.068276	0.014023	0.069885	0.08636	0.079464	0.02567	0.06659	0.031494	0.043142	0.03295	0.070498	0.074789	0.058008	0.01364	0.037931	0	0	0	0	0	0
31757.1	0.622579	0.095272	0.01036	0.064717	0.069569	0.033768	0.080978	0.022818	0.049833	0.049374	0.080585	0.025179	0.034227	0.052521	0.036784	0.06393	0.050226	0.058357	0.070946	0.020064	0.03049	0	0	0	0	0	0
318593	0.482558	0.114343	0.007769	0.047012	0.054183	0.042032	0.088446	0.009761	0.06753	0.053187	0.078685	0.027291	0.049402	0.050996	0.041633	0.038247	0.055179	0.056773	0.067928	0.01255	0.037052	0	0	0	0	0	0
318594	0.482292	0.114343	0.007769	0.047211	0.054183	0.041833	0.088645	0.009761	0.06753	0.052789	0.078884	0.027291	0.049602	0.050598	0.041633	0.038247	0.055179	0.057171	0.067729	0.01255	0.037052	0	0	0	0	0	0
318595	0.483215	0.114428	0.007761	0.047164	0.054129	0.042189	0.088358	0.009751	0.066667	0.05194	0.076816	0.028657	0.049552	0.052139	0.041592	0.038408	0.054925	0.057512	0.067662	0.012736	0.037612	0	0	0	0	0	0
318596	0.481826	0.115117	0.007967	0.046803	0.053376	0.041426	0.08803	0.00956	0.068313	0.052977	0.07867	0.027086	0.050388	0.052181	0.041426	0.037642	0.056164	0.056363	0.065724	0.012348	0.038439	0	0	0	0	0	0
320122	0.287726	0.046962	0.015776	0.056968	0.085963	0.041557	0.055653	0.011613	0.086255	0.109626	0.085232	0.022641	0.068945	0.020231	0.028922	0.038124	0.057479	0.058428	0.057625	0.009641	0.042361	0	0	0	0	0	0
320831	0.31417	0.03965	0.008027	0.058866	0.078083	0.037704	0.048163	0.023109	0.077353	0.098516	0.085624	0.021406	0.072975	0.022865	0.038433	0.037704	0.073705	0.055218	0.061056	0.009243	0.052299	0	0	0	0	0	0
320832	0.292873	0.03794	0.007039	0.072618	0.061803	0.051845	0.046867	0.021974	0.073648	0.084807	0.082747	0.028155	0.08412	0.023863	0.041888	0.034335	0.063176	0.060773	0.052532	0.00927	0.060601	0	0	0	0	0	0
320834	0.343022	0.056663	0.005842	0.062797	0.074699	0.04352	0.054472	0.017379	0.073969	0.091639	0.080248	0.026579	0.068492	0.027601	0.038554	0.041037	0.056809	0.061409	0.061774	0.01161	0.044907	0	0	0	0	0	0
320835	0.34077	0.055799	0.006082	0.06174	0.074116	0.043352	0.054102	0.016266	0.076308	0.094696	0.076945	0.026308	0.069236	0.027864	0.037412	0.040523	0.057638	0.062518	0.062801	0.01075	0.045545	0	0	0	0	0	0
320836	0.369161	0.064519	0.004536	0.063502	0.074842	0.041214	0.060296	0.017909	0.067647	0.09189	0.082036	0.026668	0.061469	0.0244	0.039571	0.04575	0.062642	0.055525	0.061703	0.012747	0.041136	0	0	0	0	0	0
320837	0.337302	0.057598	0.005174	0.062908	0.075231	0.038943	0.059641	0.01845	0.071895	0.09838	0.080678	0.027574	0.065904	0.026144	0.039692	0.040101	0.061819	0.059028	0.056781	0.011778	0.042279	0	0	0	0	0	0
320839	0.334591	0.057773	0.00621	0.061262	0.076751	0.038376	0.059099	0.018141	0.070821	0.09866	0.085473	0.025607	0.062936	0.026514	0.035864	0.040608	0.064052	0.059099	0.057354	0.01242	0.042981	0	0	0	0	0	0
320840	0.351137	0.055433	0.006774	0.060824	0.069878	0.044512	0.061584	0.0188	0.074509	0.083425	0.076099	0.024468	0.067045	0.02979	0.043613	0.04154	0.058681	0.061239	0.062621	0.012372	0.046793	0	0	0	0	0	0
320841	0.359913	0.055466	0.005589	0.06322	0.066993	0.041146	0.061544	0.018023	0.07328	0.085435	0.07824	0.025428	0.064548	0.031505	0.041914	0.043381	0.059937	0.062173	0.065945	0.012574	0.04366	0	0	0	0	0	0
320842	0.350078	0.056334	0.005379	0.062774	0.074027	0.043808	0.05598	0.017197	0.074876	0.091791	0.07615	0.026822	0.065251	0.029229	0.041401	0.040552	0.060297	0.060651	0.062491	0.011394	0.043595	0	0	0	0	0	0
320843	0.350597	0.057533	0.005096	0.061374	0.074742	0.042467	0.059084	0.018759	0.076292	0.093648	0.074963	0.02644	0.065583	0.028065	0.039882	0.040399	0.058198	0.060783	0.061226	0.012112	0.043353	0	0	0	0	0	0
320844	0.352391	0.059771	0.0041	0.062433	0.072358	0.044451	0.057829	0.017694	0.078832	0.091275	0.074157	0.027188	0.06531	0.027332	0.040135	0.040639	0.059555	0.060922	0.061282	0.012156	0.042581	0	0	0	0	0	0
320845	0.357238	0.058938	0.006341	0.059586	0.070682	0.043663	0.056632	0.019454	0.073276	0.090208	0.078896	0.027668	0.063405	0.02846	0.043159	0.041357	0.061532	0.062757	0.060595	0.011312	0.042078	0	0	0	0	0	0
320846	0.353745	0.057487	0.005698	0.060805	0.073211	0.042989	0.058136	0.017888	0.074726	0.089657	0.077611	0.026976	0.06268	0.030078	0.040176	0.040032	0.05792	0.064484	0.063907	0.011613	0.043927	0	0	0	0	0	0
320847	0.355337	0.057936	0.005489	0.060375	0.074935	0.043223	0.059155	0.018448	0.073106	0.091477	0.073334	0.025919	0.066016	0.027977	0.043528	0.04025	0.057555	0.062891	0.062662	0.012197	0.043528	0	0	0	0	0	0
320848	0.354699	0.058179	0.005725	0.062831	0.071061	0.042508	0.058609	0.018177	0.072993	0.091742	0.07607	0.02519	0.063976	0.028338	0.041148	0.04079	0.060827	0.062402	0.061829	0.012881	0.044726	0	0	0	0	0	0
320849	0.357215	0.057795	0.006601	0.063553	0.071629	0.042697	0.056952	0.016784	0.073947	0.091994	0.076685	0.025843	0.064185	0.029916	0.040871	0.04073	0.05948	0.06243	0.06243	0.012079	0.043399	0	0	0	0	0	0
320850	0.359576	0.055396	0.005446	0.060341	0.073742	0.04221	0.055325	0.017128	0.074101	0.089508	0.074531	0.026874	0.064426	0.028522	0.04178	0.042497	0.060699	0.064999	0.064999	0.012255	0.04522	0	0	0	0	0	0
321024	0.439134	0.072353	0.011355	0.064186	0.06792	0.045287	0.066411	0.020616	0.070448	0.065902	0.071278	0.031235	0.05351	0.036554	0.034158	0.048361	0.062828	0.057037	0.067901	0.014372	0.038289	0	0	0	0	0	0
322855	0.518881	0.08398	0.010461	0.05536	0.057299	0.038728	0.074048	0.020393	0.059591	0.05389	0.081276	0.032087	0.044076	0.044017	0.038905	0.054478	0.068583	0.061765	0.068876	0.016279	0.035555	0	0.000353	0	0	0	0
326036	0.342794	0.055297	0.004948	0.062937	0.07807	0.042928	0.055879	0.018117	0.07516	0.093204	0.075087	0.026193	0.068612	0.027721	0.03718	0.041764	0.058498	0.06039	0.061554	0.011569	0.044892	0	0	0	0	0	0
326037	0.34899	0.056345	0.00447	0.064478	0.077521	0.044768	0.059056	0.018904	0.074443	0.090343	0.075615	0.025645	0.063819	0.027183	0.037368	0.042131	0.060155	0.059642	0.059496	0.01187	0.046747	0	0	0	0	0	0
326574	0.683836	0.106668	0.009871	0.105056	0.082393	0.028002	0.09861	0.017627	0.025181	0.022562	0.06668	0.015713	0.026189	0.05137	0.036765	0.070205	0.054089	0.06386	0.075141	0.015008	0.029009	0	0	0	0	0	0
329254	0.510746	0.103035	0.010583	0.059014	0.054678	0.029617	0.080473	0.019696	0.048945	0.053355	0.085397	0.025134	0.039465	0.038436	0.047549	0.053208	0.067833	0.063056	0.071581	0.01558	0.033365	0	0	0	0	0	0
329382	0.435211	0.06942	0.011378	0.066004	0.068707	0.041184	0.062918	0.018172	0.065475	0.073438	0.075154	0.029039	0.054937	0.035961	0.03355	0.04785	0.058096	0.060361	0.07141	0.013442	0.043504	0	0	0	0	0	0
329852	0.521154	0.081365	0.011374	0.044619	0.04112	0.046369	0.070866	0.013998	0.051619	0.04112	0.091864	0.019248	0.04112	0.047244	0.041995	0.072616	0.090114	0.066492	0.069116	0.020122	0.03762	0	0	0	0	0	0
329855	0.502572	0.074547	0.01276	0.069846	0.04634	0.043653	0.065144	0.014103	0.048355	0.048355	0.096038	0.012089	0.04231	0.050369	0.028207	0.077905	0.070517	0.063801	0.083277	0.014775	0.036938	0	0.000672	0	0	0	0
329864	0.469851	0.092032	0.013385	0.05948	0.063361	0.03667	0.069064	0.017662	0.061777	0.061698	0.078964	0.028671	0.048075	0.039601	0.045066	0.059005	0.064233	0.054016	0.058926	0.015999	0.032314	0	0	0	0	0	0
329886	0.42612	0.090427	0.00818	0.062348	0.073182	0.04046	0.073845	0.014482	0.056821	0.066549	0.079814	0.028631	0.046319	0.038138	0.042892	0.048088	0.059695	0.056268	0.064227	0.013155	0.03648	0	0	0	0	0	0
330395	0.360394	0.057443	0.006429	0.059707	0.08196	0.039536	0.058692	0.014679	0.06624	0.085526	0.08576	0.0247	0.056271	0.028916	0.033732	0.041592	0.068947	0.062075	0.072877	0.009708	0.045158	0	5.2e-05	0	0	0	0
330396	0.350995	0.065352	0.007261	0.061912	0.075289	0.044791	0.059237	0.016663	0.071773	0.093404	0.079263	0.022472	0.066422	0.024306	0.035313	0.036536	0.064053	0.057403	0.063365	0.012841	0.042345	0	0	0	0	0	0
330397	0.362119	0.072564	0.006905	0.057191	0.08253	0.04019	0.057908	0.015177	0.075234	0.09419	0.080836	0.023645	0.061621	0.027163	0.034653	0.043252	0.065008	0.057126	0.059341	0.010878	0.034588	0	0	0	0	0	0
330398	0.408185	0.055753	0.007288	0.07288	0.066776	0.044548	0.061583	0.018311	0.069327	0.077617	0.077617	0.028241	0.055844	0.034345	0.038353	0.043819	0.054842	0.06714	0.070147	0.012481	0.04309	0	0	0	0	0	0
330399	0.354973	0.067854	0.006752	0.061018	0.081441	0.04051	0.057726	0.014685	0.071398	0.092413	0.081357	0.026585	0.065828	0.026416	0.036121	0.037809	0.062537	0.060765	0.058233	0.011984	0.038569	0	0	0	0	0	0
331627	0.608816	0.124884	0.008244	0.06065	0.043874	0.029106	0.078715	0.0157	0.044949	0.030038	0.08696	0.023801	0.033264	0.056061	0.043157	0.066671	0.062729	0.071403	0.075274	0.015413	0.028963	0	0.000143	0	0	0	0
332032	0.648184	0.139403	0.010317	0.061983	0.05395	0.031346	0.082224	0.027014	0.036308	0.035993	0.088052	0.020871	0.025597	0.04631	0.034811	0.099551	0.046231	0.052532	0.073167	0.012838	0.021501	0	0	0	0	0	0
334856	0.62386	0.106683	0.017781	0.05886	0.04905	0.0374	0.117719	0.017167	0.03924	0.044145	0.08645	0.025138	0.030043	0.056407	0.033109	0.059473	0.055181	0.045371	0.074801	0.020233	0.025751	0	0	0	0	0	0
335797	0.606803	0.125914	0.009221	0.062798	0.057949	0.030048	0.081955	0.017965	0.049444	0.038633	0.078855	0.023529	0.031797	0.045946	0.036089	0.075994	0.065183	0.05159	0.073847	0.016773	0.026471	0	0	0	0	0	0
33771.1	0.558465	0.067406	0.008283	0.088969	0.097384	0.037516	0.080554	0.021957	0.047859	0.041548	0.069422	0.023097	0.044484	0.044397	0.029408	0.05531	0.066617	0.056405	0.06837	0.013893	0.037121	0	0	0	0	0	0
337828	0.440007	0.08079	0.015362	0.055963	0.057403	0.039846	0.069131	0.01598	0.063919	0.057061	0.084974	0.025924	0.050134	0.033194	0.038543	0.054729	0.079761	0.059735	0.070914	0.011248	0.035389	0	0	0	0	0	0
338101	0.452703	0.091381	0.010903	0.055556	0.048287	0.044133	0.058671	0.022326	0.040498	0.058152	0.084631	0.036345	0.04621	0.039979	0.055036	0.060748	0.081516	0.051921	0.06594	0.015057	0.03271	0	0	0	0	0	0
338102	0.450338	0.09181	0.010433	0.05686	0.048513	0.045383	0.05686	0.021909	0.039124	0.057381	0.08555	0.035472	0.04434	0.042254	0.054773	0.061555	0.078247	0.054773	0.066771	0.015649	0.032342	0	0	0	0	0	0
338103	0.447259	0.087637	0.010955	0.057903	0.047992	0.045383	0.05686	0.021388	0.039124	0.057903	0.085029	0.035994	0.04434	0.040689	0.055816	0.061033	0.081899	0.054773	0.067293	0.015649	0.032342	0	0	0	0	0	0
338105	0.449407	0.092853	0.010433	0.057381	0.048513	0.045905	0.055295	0.021388	0.039645	0.058946	0.084507	0.035472	0.044862	0.041732	0.054773	0.060511	0.078247	0.054251	0.067293	0.015649	0.032342	0	0	0	0	0	0
338106	0.44831	0.086072	0.010433	0.057381	0.048513	0.045383	0.055295	0.021909	0.039645	0.057903	0.08555	0.035994	0.049035	0.043818	0.054251	0.062076	0.076682	0.054251	0.068858	0.015128	0.031821	0	0	0	0	0	0
338107	0.449347	0.089202	0.011476	0.055295	0.048513	0.046427	0.057381	0.021909	0.040167	0.05999	0.08555	0.035472	0.046948	0.042254	0.05373	0.061033	0.077726	0.05373	0.066771	0.015128	0.031299	0	0	0	0	0	0
338108	0.458649	0.078604	0.007146	0.053384	0.046238	0.038672	0.060109	0.023539	0.04918	0.063892	0.090794	0.031106	0.057587	0.042875	0.044136	0.054645	0.076503	0.071038	0.061791	0.013871	0.034889	0	0	0	0	0	0
338109	0.450877	0.09494	0.010433	0.056338	0.050078	0.046427	0.056338	0.022431	0.039124	0.058946	0.08555	0.035472	0.044862	0.04121	0.05373	0.061033	0.078769	0.052686	0.064684	0.015649	0.031299	0	0	0	0	0	0
338110	0.443521	0.089724	0.010433	0.05373	0.049557	0.046427	0.056338	0.022431	0.040167	0.055816	0.086594	0.03495	0.049035	0.040167	0.054251	0.063119	0.080856	0.053208	0.065728	0.015128	0.032342	0	0	0	0	0	0
338111	0.444857	0.089385	0.011603	0.061882	0.042544	0.047271	0.062312	0.01719	0.045552	0.061882	0.093683	0.03352	0.04985	0.038676	0.047701	0.062742	0.070907	0.060163	0.055006	0.013322	0.034809	0	0	0	0	0	0
338112	0.443557	0.087667	0.012892	0.060593	0.043833	0.047271	0.063601	0.01676	0.044263	0.064031	0.094542	0.033949	0.051139	0.038247	0.046412	0.061023	0.068758	0.061453	0.056725	0.012462	0.034379	0	0	0	0	0	0
338113	0.447271	0.088956	0.012462	0.060593	0.043404	0.047271	0.062742	0.01633	0.045982	0.061882	0.092823	0.034379	0.050279	0.039966	0.048131	0.061882	0.067899	0.060593	0.056725	0.013322	0.034379	0	0	0	0	0	0
338114	0.444671	0.086377	0.012462	0.060163	0.042974	0.046841	0.06489	0.01719	0.044693	0.062312	0.092823	0.034379	0.050279	0.039106	0.047271	0.062312	0.067899	0.061882	0.057585	0.013322	0.035239	0	0	0	0	0	0
338115	0.448385	0.088096	0.012892	0.060593	0.043404	0.046841	0.062742	0.01719	0.045982	0.062312	0.092823	0.033949	0.04942	0.039106	0.047271	0.061453	0.069618	0.061453	0.056725	0.013322	0.034809	0	0	0	0	0	0
338116	0.444857	0.087237	0.012462	0.061882	0.042974	0.047271	0.063601	0.01719	0.044693	0.062312	0.092823	0.034809	0.04942	0.039536	0.047701	0.061882	0.067899	0.062312	0.055866	0.013322	0.034809	0	0	0	0	0	0
338117	0.448756	0.088096	0.013322	0.060163	0.043404	0.046841	0.063601	0.01719	0.045982	0.061882	0.092823	0.033949	0.04942	0.039106	0.047271	0.061882	0.068758	0.061453	0.056725	0.013322	0.034809	0	0	0	0	0	0
338118	0.450798	0.089385	0.012462	0.060163	0.042544	0.047271	0.062742	0.01676	0.046412	0.061453	0.093253	0.034379	0.050279	0.039536	0.047701	0.062742	0.068328	0.060593	0.056296	0.013322	0.034379	0	0	0	0	0	0
338119	0.444486	0.088526	0.012462	0.059304	0.042974	0.047701	0.063171	0.01633	0.044693	0.062312	0.093253	0.034809	0.04942	0.039106	0.048131	0.062312	0.067899	0.062312	0.056296	0.013322	0.035668	0	0	0	0	0	0
338120	0.445043	0.088526	0.012462	0.061023	0.042974	0.047271	0.063171	0.01633	0.045552	0.060593	0.093253	0.034809	0.050279	0.039106	0.04856	0.062312	0.068328	0.061453	0.055866	0.013322	0.034809	0	0	0	0	0	0
338121	0.445785	0.087667	0.012462	0.060593	0.043404	0.047271	0.064461	0.01719	0.044693	0.062312	0.093253	0.034379	0.04942	0.039106	0.047271	0.061882	0.067899	0.062742	0.056296	0.013322	0.034379	0	0	0	0	0	0
338122	0.443929	0.085518	0.012892	0.060593	0.043833	0.046841	0.064031	0.01719	0.044263	0.063171	0.092823	0.033949	0.050709	0.039106	0.047271	0.061023	0.066609	0.064461	0.057585	0.013322	0.034809	0	0	0	0	0	0
338123	0.443743	0.088096	0.012892	0.058444	0.042974	0.048131	0.06489	0.01676	0.045982	0.062312	0.092823	0.03352	0.051139	0.038247	0.04856	0.061882	0.068328	0.062312	0.055866	0.012892	0.033949	0	0	0	0	0	0
338124	0.445414	0.088956	0.012462	0.058444	0.043833	0.047271	0.062742	0.01633	0.044263	0.061882	0.093253	0.034809	0.050709	0.038676	0.047271	0.061453	0.069188	0.061453	0.058444	0.013322	0.035239	0	0	0	0	0	0
338125	0.447271	0.088526	0.012892	0.060593	0.043833	0.047701	0.063171	0.01719	0.044263	0.062742	0.092394	0.033949	0.04985	0.038676	0.047701	0.061023	0.067899	0.063171	0.056725	0.013322	0.034379	0	0	0	0	0	0
338126	0.445517	0.087667	0.012033	0.061023	0.043833	0.04856	0.063601	0.01676	0.043833	0.063171	0.092823	0.03352	0.04942	0.039966	0.045982	0.061023	0.068758	0.063171	0.056725	0.013322	0.034809	0	0	0	0	0	0
338127	0.46083	0.080944	0.006745	0.055228	0.043002	0.039629	0.059444	0.02403	0.051012	0.063238	0.090219	0.031197	0.059865	0.043423	0.043423	0.052277	0.074199	0.071669	0.059022	0.014755	0.036678	0	0	0	0	0	0
338128	0.460289	0.08074	0.006728	0.055509	0.043314	0.039529	0.059294	0.02397	0.050883	0.06434	0.089992	0.031119	0.058873	0.043314	0.043734	0.052565	0.074432	0.071489	0.058873	0.014718	0.036585	0	0	0	0	0	0
338129	0.462996	0.08032	0.007149	0.055509	0.043734	0.03995	0.058452	0.02439	0.04878	0.063078	0.08873	0.031119	0.058032	0.043734	0.044575	0.052986	0.075694	0.073591	0.059294	0.015139	0.035744	0	0		0	0	0
338130	0.459566	0.081891	0.007176	0.056142	0.0439	0.039679	0.058252	0.023217	0.048122	0.064162	0.090756	0.030393	0.058675	0.043056	0.0439	0.052343	0.07767	0.06965	0.060363	0.01393	0.036724	0	0	0	0	0	0
338131	0.462794	0.082313	0.007176	0.055298	0.043478	0.039679	0.059941	0.024483	0.048122	0.06374	0.090756	0.030393	0.058675	0.041368	0.045167	0.051921	0.074293	0.072182	0.060785	0.01393	0.035458	0	0.000844	0	0	0	0
338132	0.460821	0.080625	0.007176	0.055298	0.043478	0.039679	0.059519	0.024061	0.047699	0.064584	0.089911	0.030393	0.059519	0.042212	0.0439	0.051921	0.078936	0.070072	0.061207	0.01393	0.03588	0	0	0	0	0	0
338133	0.458132	0.078936	0.007176	0.054875	0.043056	0.040101	0.059519	0.023639	0.048966	0.065428	0.090333	0.031237	0.057408	0.041368	0.044322	0.051499	0.080625	0.067961	0.062896	0.01393	0.036724	0	0	0	0	0	0
338134	0.457952	0.081047	0.007176	0.054875	0.0439	0.039679	0.058252	0.023639	0.048544	0.064584	0.090333	0.031237	0.059519	0.04179	0.0439	0.051921	0.079358	0.06965	0.060363	0.01393	0.036302	0	0	0	0	0	0
338135	0.464641	0.082492	0.007155	0.054714	0.043771	0.039141	0.059343	0.024411	0.047559	0.063973	0.089226	0.030724	0.060185	0.04335	0.044613	0.052189	0.077862	0.069865	0.059343	0.014731	0.035354	0	0	0	0	0	0
338136	0.463194	0.081229	0.007155	0.055556	0.044192	0.039141	0.058502	0.024411	0.049242	0.063131	0.089646	0.031145	0.058502	0.04335	0.044613	0.05303	0.076178	0.073232	0.05766	0.014731	0.035354	0	0	0	0	0	0
338137	0.461385	0.08165	0.007576	0.053872	0.04335	0.039141	0.058502	0.024832	0.048401	0.065236	0.090488	0.029882	0.059343	0.043771	0.044613	0.052189	0.077862	0.069444	0.058502	0.014731	0.036616	0	0	0	0	0	0
338138	0.457949	0.079545	0.007155	0.053451	0.046717	0.039562	0.060185	0.02399	0.049242	0.063131	0.090067	0.031145	0.056397	0.042929	0.043771	0.055135	0.078283	0.069024	0.061448	0.013889	0.034933	0	0	0	0	0	0
338140	0.450784	0.084739	0.007589	0.056492	0.043845	0.037521	0.060708	0.020658	0.048061	0.062395	0.094857	0.029933	0.053541	0.044688	0.044688	0.054806	0.069983	0.075885	0.058179	0.014334	0.037099	0	0	0	0	0	0
338473	0.495021	0.08167	0.007142	0.065922	0.051273	0.035525	0.079473	0.016297	0.062077	0.05878	0.06171	0.028566	0.055301	0.039919	0.032961	0.057682	0.074345	0.063908	0.066105	0.019044	0.0423	0	0	0	0	0	0
340054	0.429102	0.087511	0.010393	0.055633	0.060961	0.035022	0.065328	0.021223	0.060262	0.069345	0.08786	0.026376	0.051528	0.040873	0.048384	0.054236	0.065415	0.055895	0.054934	0.015459	0.033362	0	0	0	0	0	0
340435	0.45953	0.076863	0.009558	0.058066	0.055358	0.030706	0.068181	0.016627	0.069296	0.037715	0.098628	0.023457	0.052132	0.047611	0.034489	0.062666	0.07087	0.065871	0.064637	0.0138	0.04347	0	0	0	0	0	0
341698	0.381097	0.069282	0.004873	0.064327	0.073099	0.041667	0.069201	0.014295	0.067008	0.082846	0.075455	0.023067	0.059129	0.026966	0.043291	0.041829	0.062865	0.067576	0.061891	0.012183	0.039149	0	0	0	0	0	0
342564	0.421046	0.079766	0.009756	0.054057	0.068404	0.046482	0.060714	0.017216	0.074372	0.08252	0.083439	0.021921	0.057041	0.031332	0.042924	0.053598	0.058074	0.057041	0.057845	0.012281	0.031218	0	0	0	0	0	0
343516	0.48972	0.100749	0.010173	0.056722	0.060303	0.032633	0.075358	0.014974	0.056803	0.050944	0.079915	0.030192	0.047038	0.040527	0.047526	0.062337	0.065674	0.056315	0.063639	0.016927	0.03125	0	0	0	0	0	0
344022	0.497758	0.087286	0.009254	0.065027	0.068779	0.036432	0.077866	0.017757	0.050104	0.063193	0.077866	0.029012	0.044352	0.038599	0.037516	0.05544	0.062693	0.058274	0.070196	0.014923	0.035431	0	0	0	0	0	0
344022	0.450531	0.08832	0.011049	0.061128	0.072392	0.036375	0.074186	0.021811	0.054599	0.0678	0.078706	0.032788	0.040034	0.036232	0.042115	0.054671	0.056393	0.054742	0.066581	0.014278	0.035801	0	0	0	0	0	0
345922	0.34945	0.064542	0.008322	0.058433	0.087561	0.03745	0.05861	0.015494	0.069234	0.097388	0.084728	0.0278	0.054714	0.024878	0.041346	0.0471	0.057725	0.055954	0.061443	0.010801	0.036476	0	0	0	0	0	0
346881	0.368538	0.048453	0.01358	0.04765	0.070952	0.044596	0.052391	0.013419	0.086541	0.072559	0.086621	0.025552	0.051426	0.04098	0.030775	0.035998	0.066693	0.060426	0.082443	0.010285	0.058658	0	0	0	0	0	0
346882	0.368699	0.049249	0.013773	0.046244	0.07429	0.044157	0.052421	0.013105	0.088648	0.073205	0.086644	0.024624	0.05192	0.039733	0.031803	0.036811	0.066194	0.05985	0.0798	0.010184	0.057346	0	0	0	0	0	0
346883	0.379726	0.051576	0.0112	0.046306	0.069365	0.044612	0.054494	0.013835	0.086871	0.076047	0.092894	0.022118	0.0512	0.039812	0.033129	0.038212	0.064565	0.059106	0.081318	0.009318	0.053929	0	9.4e-05	0	0	0	0
346884	0.36803	0.047996	0.013762	0.047308	0.07165	0.044727	0.053071	0.013074	0.085326	0.074316	0.087648	0.02417	0.051953	0.039997	0.030277	0.037072	0.066317	0.060554	0.082488	0.010494	0.057801	0	0	0	0	0	0
347324	0.620832	0.115299	0.008924	0.058566	0.066295	0.027888	0.084143	0.01745	0.044701	0.036335	0.093147	0.022869	0.031633	0.050359	0.043745	0.075378	0.057131	0.057131	0.06741	0.01753	0.024064	0	0	0	0	0	0
347325	0.535594	0.112629	0.009563	0.053734	0.063373	0.038783	0.077034	0.012675	0.049484	0.054038	0.080677	0.020644	0.047966	0.051154	0.042502	0.051078	0.05935	0.056694	0.070583	0.014344	0.033698	0	0	0	0	0	0
347326	0.448933	0.085691	0.009457	0.054412	0.065032	0.0403	0.063868	0.013385	0.061977	0.060886	0.093402	0.028152	0.050338	0.04641	0.049174	0.046046	0.06576	0.059067	0.056158	0.01484	0.035644	0	0	0	0	0	0
347327	0.447833	0.083189	0.013447	0.061635	0.068648	0.040275	0.072895	0.019237	0.0534	0.068134	0.076883	0.026443	0.05192	0.037058	0.039954	0.051406	0.05533	0.052564	0.071736	0.017307	0.038538	0	0	0	0	0	0
347328	0.644635	0.105478	0.010172	0.059705	0.068659	0.036131	0.080367	0.019496	0.04413	0.045296	0.086141	0.022145	0.038091	0.052659	0.039892	0.070354	0.048633	0.055202	0.065851	0.021244	0.030356	0	0	0	0	0	0
347329	0.549436	0.099793	0.009851	0.062063	0.070535	0.040932	0.073638	0.016846	0.060684	0.053394	0.073737	0.025465	0.042213	0.045414	0.039011	0.06226	0.064772	0.051226	0.064132	0.015565	0.02847	0	0	0	0	0	0
347962	0.352213	0.064165	0.007753	0.058105	0.08894	0.039034	0.059175	0.01622	0.069156	0.095892	0.084484	0.027449	0.053828	0.025577	0.041708	0.047411	0.057125	0.055343	0.061759	0.012209	0.034667	0	0	0	0	0	0
347966	0.352642	0.064258	0.007819	0.058416	0.088703	0.038914	0.058956	0.016267	0.069021	0.095893	0.084569	0.027501	0.053833	0.025793	0.0417	0.047183	0.057068	0.055271	0.061562	0.012312	0.034511	0	0.000449	0	0	0	0
348058	0.472638	0.092353	0.012236	0.059286	0.063729	0.038602	0.072979	0.019155	0.06118	0.061107	0.075965	0.027968	0.047196	0.039476	0.046832	0.058922	0.063438	0.050619	0.059578	0.016023	0.033358	0	0	0	0	0	0
348137	0.615391	0.136815	0.009853	0.059399	0.057428	0.030544	0.081709	0.016257	0.047505	0.041734	0.076149	0.025477	0.031248	0.047364	0.038145	0.076993	0.060455	0.053206	0.067563	0.017876	0.02428	0	0	0	0	0	0
35238.1	0.267925	0.037441	0.003632	0.059793	0.073764	0.067058	0.03325	0.015647	0.082425	0.101984	0.093602	0.017603	0.091925	0.020117	0.042191	0.037441	0.064543	0.04722	0.043308	0.011456	0.055602	0	0	0	0	0	0
35241.1	0.362219	0.067671	0.006044	0.060776	0.071587	0.042646	0.065969	0.011747	0.068012	0.09176	0.078226	0.025707	0.061713	0.029963	0.04256	0.034304	0.06682	0.061202	0.058989	0.014981	0.039326	0	0	0	0	0	0
35343.1	0.626223	0.113653	0.010523	0.060578	0.053441	0.030655	0.078239	0.02004	0.048042	0.040355	0.105051	0.020772	0.033858	0.046212	0.047584	0.069821	0.057559	0.057284	0.06067	0.01757	0.028093	0	0	0	0	0	0
35345.1	0.353784	0.064416	0.005181	0.063639	0.072619	0.043433	0.06148	0.011312	0.070374	0.090752	0.082981	0.025818	0.062603	0.029877	0.041534	0.034021	0.06882	0.060703	0.059235	0.013384	0.037821	0	0	0	0	0	0
354260	0.353673	0.070524	0.004341	0.064145	0.063524	0.039957	0.069195	0.012492	0.069815	0.084168	0.074953	0.026934	0.063524	0.026491	0.046336	0.032958	0.074245	0.067246	0.058209	0.014353	0.036591	0	0	0	0	0	0
355246	0.442827	0.084053	0.012194	0.061915	0.064818	0.039559	0.074399	0.014735	0.066996	0.066197	0.069609	0.026711	0.052551	0.030195	0.036873	0.049067	0.070407	0.057197	0.072875	0.011033	0.038615	0	0	0	0	0	0
359961	0.352583	0.063056	0.008576	0.056604	0.084375	0.038226	0.064527	0.015764	0.071224	0.092216	0.083395	0.027036	0.053337	0.030221	0.042963	0.046476	0.057747	0.057257	0.060769	0.010455	0.035776	0	0	0	0	0	0
359962	0.351296	0.064174	0.008055	0.059009	0.087988	0.039135	0.057696	0.016109	0.069077	0.096043	0.084574	0.027753	0.054194	0.02539	0.041324	0.048153	0.057521	0.054982	0.061811	0.011732	0.035283	0	0	0	0	0	0
360398	0.334686	0.052198	0.005791	0.0618	0.072849	0.039473	0.05799	0.018517	0.077117	0.096091	0.077955	0.026214	0.070639	0.027357	0.03932	0.043054	0.063172	0.05959	0.057152	0.011126	0.042597	0	0	0	0	0	0
36343.2	0.359901	0.060666	0.007262	0.060061	0.073979	0.044932	0.068986	0.013767	0.062784	0.088956	0.085628	0.028744	0.064145	0.024206	0.038275	0.036309	0.058245	0.062179	0.060968	0.014523	0.045386	0	0	0	0	0	0
363555	0.368969	0.074447	0.006971	0.070058	0.06059	0.035201	0.064119	0.012738	0.065582	0.08555	0.084861	0.026422	0.061537	0.030639	0.038644	0.039504	0.061365	0.061967	0.067476	0.012566	0.039762	0	0	0	0	0	0
365048	0.443791	0.067273	0.008069	0.057328	0.079002	0.043911	0.060424	0.016138	0.072059	0.080128	0.085945	0.026553	0.04513	0.034997	0.03875	0.058172	0.052355	0.05198	0.069619	0.010978	0.04119	0	0	0	0	0	0
369257	0.471891	0.087152	0.011047	0.062439	0.070458	0.034943	0.077987	0.018822	0.047954	0.069558	0.083715	0.032242	0.047627	0.036252	0.037725	0.05311	0.061293	0.053437	0.066612	0.014321	0.033306	0	0	0	0	0	0	0
370623	0.711944	0.141942	0.008487	0.062267	0.049104	0.0181	0.086083	0.021997	0.039577	0.020265	0.087988	0.020005	0.020611	0.069109	0.047978	0.076037	0.046332	0.071361	0.072227	0.0181	0.02243	0	0	0	0	0	0
372457	0.392108	0.086092	0.005309	0.06725	0.067562	0.045701	0.054133	0.010931	0.063398	0.093796	0.084114	0.020508	0.057985	0.023111	0.042473	0.041849	0.067562	0.064127	0.057672	0.00989	0.03654	0	0	0	0	0	0
373126	0.508263	0.103012	0.012163	0.059242	0.068013	0.036985	0.071653	0.021264	0.052871	0.054526	0.08332	0.024326	0.040791	0.040626	0.049975	0.064455	0.057008	0.055436	0.061559	0.012907	0.029869	0	0	0	0	0	0
373403	0.629365	0.101752	0.013162	0.063376	0.066068	0.029103	0.088248	0.025897	0.043547	0.045299	0.081282	0.024145	0.033974	0.05235	0.032991	0.059573	0.057009	0.061966	0.070043	0.019573	0.030641	0	0	0	0	0	0
373404	0.647354	0.097834	0.00818	0.071152	0.063643	0.031378	0.080955	0.024605	0.04328	0.038194	0.07561	0.025016	0.03391	0.056545	0.041527	0.068404	0.054359	0.064638	0.071174	0.019065	0.030534	0	0	0	0	0	0
373405	0.628816	0.098849	0.009037	0.062825	0.067591	0.032496	0.080899	0.021354	0.051498	0.048094	0.080527	0.024697	0.034662	0.054159	0.036581	0.062577	0.053417	0.059421	0.0718	0.019312	0.030205	0	0	0	0	0	0
373406	0.691058	0.127753	0.010613	0.066331	0.05386	0.024542	0.097329	0.019545	0.039223	0.029318	0.081896	0.021712	0.029053	0.062881	0.036261	0.06266	0.048377	0.06894	0.076943	0.019767	0.022995	0	0	0	0	0	0
373407	0.667218	0.13172	0.009664	0.069296	0.056267	0.029208	0.090343	0.023051	0.044241	0.034075	0.074809	0.020689	0.02978	0.062281	0.03472	0.071086	0.05054	0.060348	0.067793	0.019543	0.020545	0	0	0	0	0	0
373408	0.615299	0.104947	0.014119	0.066092	0.05831	0.030906	0.088438	0.023291	0.04169	0.034019	0.071651	0.022068	0.033852	0.059644	0.033519	0.072818	0.058255	0.066481	0.071873	0.023569	0.024458	0	0	0	0	0	0
373409	0.665103	0.122461	0.011298	0.065269	0.058966	0.023017	0.096363	0.019982	0.046501	0.02876	0.079462	0.020309	0.028479	0.060834	0.030674	0.068677	0.049629	0.070592	0.075494	0.018442	0.024791	0	0	0	0	0	0
373410	0.59711	0.092481	0.009667	0.069211	0.069161	0.032089	0.082117	0.019134	0.048931	0.054911	0.076287	0.022472	0.039564	0.051622	0.036026	0.065574	0.059295	0.058797	0.062435	0.019383	0.030844	0	0	0	0	0	0
373411	0.596632	0.092256	0.010036	0.06842	0.069144	0.031942	0.082847	0.019204	0.048299	0.055296	0.076188	0.022871	0.03918	0.052159	0.035754	0.065621	0.058673	0.059107	0.062437	0.019783	0.030784	0	0	0	0	0	0
373412	0.614178	0.107129	0.01266	0.064986	0.059866	0.029258	0.087042	0.023237	0.04293	0.032521	0.073764	0.021437	0.034153	0.061048	0.034716	0.06915	0.058291	0.06628	0.072132	0.024363	0.025038	0	0	0	0	0	0
373413	0.673352	0.113463	0.01136	0.068662	0.059218	0.026552	0.094347	0.018021	0.047858	0.032164	0.077969	0.021351	0.02929	0.060724	0.030385	0.068388	0.055249	0.065468	0.078334	0.019344	0.021853	0	0	0	0	0	0
373414	0.689632	0.130844	0.009613	0.062291	0.057921	0.026169	0.090304	0.02078	0.036607	0.027674	0.085158	0.021654	0.028839	0.060057	0.034957	0.066709	0.050493	0.068699	0.079332	0.019663	0.022236	0	0	0	0	0	0
373415	0.568516	0.0891	0.011447	0.065906	0.065009	0.034854	0.082522	0.024346	0.048052	0.043098	0.077439	0.026952	0.038143	0.053263	0.036691	0.062447	0.053349	0.058987	0.070519	0.025585	0.032291	0	0	0	0	0	0
374525	0.357087	0.062089	0.007383	0.062267	0.074275	0.046166	0.06369	0.012542	0.070806	0.090109	0.075876	0.026508	0.060399	0.028732	0.043053	0.033001	0.065825	0.060843	0.062444	0.013965	0.040028	0	0	0	0	0	0
374526	0.357336	0.06677	0.005003	0.061949	0.073774	0.043027	0.065223	0.012735	0.073228	0.086146	0.077049	0.023288	0.057764	0.031838	0.041208	0.034113	0.069863	0.066497	0.060493	0.01319	0.036842	0	0	0	0	0	0
374527	0.359886	0.065406	0.005337	0.063416	0.07002	0.043242	0.067758	0.012665	0.070834	0.084494	0.077167	0.024154	0.057626	0.031391	0.041976	0.034196	0.071558	0.070291	0.059526	0.014022	0.034919	0	0	0	0	0	0
374529	0.358312	0.065322	0.004524	0.062777	0.075596	0.042794	0.066359	0.013856	0.072957	0.083514	0.077387	0.024036	0.05731	0.031106	0.040909	0.035442	0.069752	0.067867	0.060609	0.012725	0.035159	0	0	0	0	0	0
37554.1	0.497861	0.100912	0.010459	0.056732	0.063007	0.031797	0.072044	0.01548	0.059242	0.05464	0.077065	0.026525	0.046189	0.038491	0.047527	0.061334	0.071793	0.060162	0.063258	0.015229	0.028115	0	0	0	0	0	0
376758	0.540233	0.098516	0.014169	0.062256	0.046971	0.027781	0.086355	0.027	0.046859	0.040054	0.073636	0.025773	0.035814	0.053665	0.039719	0.06326	0.06895	0.065938	0.075867	0.020194	0.027223	0	0	0	0	0	0
376821	0.415809	0.079341	0.010797	0.050709	0.073846	0.041165	0.059867	0.016967	0.064591	0.080208	0.09197	0.020534	0.053794	0.032295	0.051287	0.050901	0.058421	0.0563	0.062084	0.012822	0.032103	0	0	0	0	0	0
379329	0.49067	0.091189	0.012059	0.056883	0.067291	0.032159	0.073458	0.018117	0.050881	0.059967	0.078304	0.028194	0.044714	0.044989	0.047522	0.064482	0.063822	0.056553	0.063987	0.014482	0.030947	0	0	0	0	0	0
379501	0.356304	0.05902	0.005116	0.063839	0.07459	0.040558	0.060206	0.01735	0.074813	0.090754	0.07548	0.026025	0.064951	0.028249	0.041966	0.03989	0.057611	0.062356	0.061986	0.01216	0.043079	0	0	0	0	0	0
382359	0.40634	0.068535	0.009729	0.067341	0.060624	0.043642	0.078766	0.01648	0.063688	0.057491	0.071288	0.021552	0.059204	0.040716	0.036977	0.040751	0.068622	0.073105	0.065973	0.012447	0.04307	0	0	0	0	0	0
382685	0.370991	0.074401	0.003726	0.056142	0.074649	0.043845	0.065333	0.012545	0.056639	0.088685	0.088312	0.026332	0.059993	0.028319	0.035027	0.039001	0.056142	0.071047	0.06434	0.010433	0.045088	0	0	0	0	0	0
384359	0.599178	0.128967	0.012455	0.044194	0.040177	0.032543	0.081961	0.019285	0.039775	0.043793	0.073524	0.025311	0.028927	0.042587	0.047007	0.070309	0.062274	0.068301	0.091603	0.024508	0.022499	0	0	0	0	0	0
384360	0.626088	0.1292	0.016564	0.051112	0.051112	0.025083	0.08566	0.016091	0.04354	0.051112	0.079035	0.029815	0.019877	0.060104	0.038807	0.064837	0.053478	0.067203	0.073829	0.017037	0.026503	0	0	0	0	0	0
384848	0.509188	0.085049	0.009161	0.062099	0.078816	0.038865	0.074188	0.016859	0.05681	0.058226	0.079477	0.024509	0.038581	0.044626	0.032726	0.058793	0.073763	0.05544	0.064979	0.01667	0.030365	0	0	0	0	0	0
386792	0.623171	0.111556	0.010038	0.059476	0.061891	0.032606	0.078874	0.020077	0.041362	0.046721	0.091101	0.029738	0.036078	0.045588	0.046871	0.069288	0.048381	0.054646	0.068835	0.015548	0.031323	0	0	0	0	0	0
386793	0.609021	0.115665	0.012127	0.057257	0.065393	0.03047	0.079975	0.021184	0.040064	0.041753	0.093177	0.022105	0.031315	0.04467	0.047586	0.068539	0.052575	0.056259	0.070995	0.016578	0.032313	0	0	0	0	0	0
387905	0.341565	0.056655	0.004702	0.062192	0.07774	0.044369	0.057035	0.016231	0.076071	0.092833	0.072507	0.026318	0.069473	0.028669	0.037088	0.040728	0.057717	0.060523	0.062647	0.010846	0.045658	0	0	0	0	0	0
387908	0.345857	0.057208	0.005462	0.063852	0.078837	0.043257	0.055584	0.016314	0.073965	0.092788	0.076032	0.024876	0.066804	0.028493	0.038828	0.040452	0.056692	0.061637	0.062671	0.011368	0.044881	0	0	0	0	0	0
387909	0.329929	0.056051	0.004619	0.063019	0.07891	0.040473	0.056443	0.018084	0.078206	0.097385	0.080789	0.023485	0.06889	0.025912	0.039925	0.042587	0.05793	0.055738	0.0584	0.010333	0.042821	0	0	0	0	0	0
387910	0.34738	0.058339	0.004082	0.063238	0.075707	0.044608	0.059081	0.018259	0.074297	0.093669	0.073555	0.027017	0.065984	0.02865	0.037853	0.039857	0.057448	0.058116	0.062273	0.01143	0.046538	0	0	0	0	0	0
388452	0.351108	0.064318	0.008116	0.068133	0.063994	0.038266	0.061153	0.017693	0.070202	0.072556	0.077994	0.029298	0.062533	0.03502	0.035061	0.036887	0.072718	0.065049	0.063791	0.012012	0.045206	0	0	0	0	0	0
389469	0.642647	0.128671	0.008187	0.05864	0.061132	0.027674	0.077327	0.016551	0.043424	0.032212	0.099306	0.022424	0.028653	0.049297	0.049653	0.075903	0.058106	0.055971	0.06389	0.01664	0.026339	0	0	0	0	0	0
390978	0.41567	0.078548	0.010999	0.051003	0.074265	0.040783	0.060249	0.017033	0.065116	0.079034	0.092758	0.020635	0.05402	0.032315	0.050711	0.050905	0.058011	0.056551	0.062391	0.012751	0.031925	0	0	0	0	0	0
393598	0.617449	0.109859	0.011361	0.056615	0.055652	0.031003	0.077316	0.024456	0.044483	0.045542	0.098498	0.0259	0.033892	0.049201	0.051704	0.066436	0.052667	0.059599	0.059407	0.020797	0.025611	0	0	0	0	0	0
396034	0.448495	0.073081	0.009348	0.056746	0.081484	0.042867	0.060523	0.018129	0.072609	0.078746	0.086489	0.026438	0.045794	0.033047	0.037296	0.057313	0.051931	0.052781	0.063072	0.011897	0.040412	0	0	0	0	0	0
396359	0.281293	0.056068	0.011709	0.055393	0.098514	0.040644	0.053592	0.010245	0.078924	0.118329	0.088831	0.024882	0.069466	0.018014	0.028372	0.039406	0.05787	0.047737	0.056519	0.009683	0.035803	0	0	0	0	0	0
397353	0.641902	0.129162	0.007704	0.057434	0.060173	0.028332	0.076265	0.016006	0.042455	0.030985	0.097834	0.021827	0.031156	0.049816	0.048703	0.07635	0.059659	0.05692	0.065223	0.01806	0.025935	0	0	0	0	0	0
39803.2	0.485409	0.067393	0.015657	0.063989	0.044929	0.044929	0.068074	0.013615	0.060585	0.042886	0.089857	0.014976	0.049694	0.05582	0.022464	0.0742	0.089176	0.057182	0.067393	0.017699	0.039483	0	0	0	0	0	0
39804.2	0.512428	0.079301	0.012097	0.064516	0.045699	0.046371	0.0625	0.013441	0.043011	0.049059	0.103495	0.011425	0.041667	0.051747	0.028898	0.077285	0.072581	0.06922	0.075941	0.016129	0.035618	0	0	0	0	0	0
398839	0.346753	0.052826	0.00664	0.063966	0.073263	0.037922	0.061679	0.017486	0.071639	0.09333	0.076066	0.024716	0.069647	0.028036	0.040874	0.045227	0.058138	0.058507	0.061974	0.013428	0.044636	0	0	0	0	0	0
399183	0.435609	0.068217	0.016715	0.067741	0.070119	0.042324	0.069334	0.019735	0.059277	0.069548	0.077133	0.028747	0.049766	0.038067	0.032052	0.045843	0.055924	0.057755	0.071522	0.018237	0.041943	0	0	0	0	0	0
399185	0.349084	0.054064	0.005753	0.063726	0.07479	0.03592	0.059448	0.017775	0.072356	0.094926	0.076634	0.02611	0.068225	0.028175	0.040198	0.046246	0.057678	0.059965	0.060481	0.01335	0.044181	0	0	0	0	0	0
400567	0.518027	0.089556	0.006826	0.06028	0.058717	0.03347	0.065872	0.015625	0.047286	0.048355	0.092105	0.026891	0.043503	0.051234	0.054523	0.055921	0.06472	0.065543	0.067681	0.014145	0.037747	0	0	0	0	0	0
403905	0.396507	0.080363	0.005023	0.061973	0.072586	0.03686	0.063675	0.0128	0.070642	0.084332	0.087654	0.02406	0.052738	0.027544	0.038318	0.043584	0.065781	0.06173	0.061244	0.009721	0.039371	0	0	0	0	0	0
40521.1	0.361072	0.076773	0.00693	0.058398	0.079109	0.038387	0.057775	0.012302	0.071011	0.091879	0.082769	0.025617	0.06377	0.022658	0.037608	0.035039	0.06634	0.060811	0.06268	0.010434	0.03971	0	0	0	0	0	0
40522.2	0.366841	0.083537	0.00616	0.059489	0.076449	0.039068	0.057801	0.012657	0.069024	0.092144	0.082947	0.024555	0.061514	0.023711	0.036706	0.035778	0.064383	0.06278	0.063201	0.010041	0.038056	0	0	0	0	0	0
40523.2	0.359289	0.057066	0.006764	0.058664	0.081294	0.039897	0.058812	0.014857	0.066486	0.086361	0.086927	0.024696	0.056697	0.028164	0.033059	0.041348	0.068257	0.062649	0.073374	0.009495	0.045136	0	0	0	0	0	0
405947	0.355648	0.058797	0.0048	0.061647	0.077471	0.043273	0.059847	0.018524	0.070946	0.09232	0.073196	0.025124	0.066672	0.028799	0.042148	0.040348	0.057897	0.062322	0.060972	0.012374	0.042523	0	0	0	0	0	0
40631.1	0.51172	0.09852	0.011557	0.060465	0.066314	0.032558	0.073573	0.01494	0.053066	0.051727	0.081818	0.026145	0.040874	0.041156	0.042213	0.062509	0.068781	0.060183	0.0642	0.017125	0.032276	0	0	0	0	0	0
406340	0.653483	0.130827	0.011397	0.056905	0.05089	0.030313	0.081124	0.022952	0.039968	0.037119	0.091017	0.020815	0.029284	0.04812	0.039177	0.082232	0.050178	0.059121	0.076613	0.0167	0.025247	0	0	0	0	0	0
407392	0.32586	0.04376	0.005381	0.053355	0.085581	0.066809	0.044219	0.011973	0.079532	0.090774	0.098826	0.015498	0.064014	0.031725	0.025801	0.037503	0.074901	0.047828	0.062407	0.005256	0.054857	0	0	0	0	0	0
413066	0.416114	0.076736	0.003108	0.064983	0.073142	0.038271	0.062749	0.015056	0.069743	0.082856	0.077222	0.026421	0.055755	0.027392	0.041282	0.044488	0.057601	0.06304	0.06576	0.015639	0.038757	0	0	0	0	0	0
414970	0.491164	0.091531	0.014377	0.057438	0.057712	0.035736	0.072979	0.018416	0.0547	0.05292	0.083522	0.025262	0.044568	0.045047	0.041761	0.062778	0.070377	0.057781	0.067228	0.017526	0.028343	0	0	0	0	0	0
416419	0.648861	0.09593	0.007379	0.099949	0.091401	0.023599	0.083072	0.021772	0.039746	0.021699	0.075108	0.015562	0.025718	0.047344	0.031344	0.070505	0.061591	0.067582	0.077811	0.014247	0.02864	0	0	0	0	0	0
417280	0.558931	0.10272	0.011217	0.060016	0.06505	0.041777	0.073441	0.017709	0.057808	0.056571	0.071542	0.027734	0.042793	0.042086	0.040011	0.063019	0.058735	0.057543	0.067523	0.014794	0.02791	0	0	0	0	0	0
418443	0.498383	0.094376	0.007527	0.062315	0.062894	0.033582	0.07925	0.02041	0.050083	0.058768	0.080046	0.030397	0.047188	0.039155	0.042918	0.054353	0.060505	0.058189	0.069697	0.014692	0.033654	0	0	0	0	0	0
423476	0.374818	0.066429	0.006477	0.0651	0.077721	0.039608	0.058291	0.01312	0.06892	0.097152	0.087603	0.026405	0.056298	0.023997	0.04102	0.044341	0.060533	0.057461	0.05854	0.011957	0.039027	0	0	0	0	0	0
424716	0.461255	0.085226	0.014339	0.060818	0.064927	0.034638	0.070646	0.019655	0.062671	0.064766	0.071854	0.031336	0.048977	0.032866	0.042533	0.052924	0.067424	0.057032	0.065088	0.014822	0.037458	0	0	0	0	0	0
424944	0.49852	0.097742	0.009919	0.058548	0.068548	0.035645	0.078387	0.016452	0.05129	0.060484	0.077903	0.025645	0.044355	0.038387	0.038065	0.057097	0.059274	0.063387	0.07121	0.014274	0.033387	0	0	0	0	0	0
430796	0.330404	0.057519	0.004479	0.062282	0.074796	0.038749	0.0615	0.017846	0.070601	0.096978	0.083327	0.026022	0.065553	0.027586	0.037611	0.038891	0.065268	0.057945	0.056665	0.0123	0.04401	0	7.1e-05	0	0	0	0
431891	0.604491	0.123635	0.012802	0.058721	0.059626	0.031239	0.081055	0.017672	0.049189	0.042789	0.079802	0.024212	0.031587	0.045432	0.039658	0.076324	0.063035	0.049676	0.072775	0.015515	0.025256	0	0	0	0	0	0
431892	0.646171	0.141909	0.010269	0.062943	0.054798	0.032135	0.07994	0.021246	0.042581	0.037978	0.084012	0.023017	0.027975	0.04869	0.034348	0.081356	0.05046	0.056746	0.070467	0.015138	0.023991	0	0	0	0	0	0
431893	0.654291	0.137116	0.008279	0.063442	0.053209	0.03386	0.076558	0.023163	0.040186	0.039349	0.088372	0.023535	0.02986	0.047349	0.03414	0.082233	0.050512	0.059349	0.06893	0.015814	0.024744	0	0	0	0	0	0
431894	0.630508	0.126987	0.006922	0.061101	0.05717	0.031533	0.080072	0.017177	0.047684	0.04401	0.091266	0.022304	0.030422	0.04324	0.041275	0.072295	0.054606	0.057255	0.074004	0.014784	0.025893	0	0	0	0	0	0
43685.1	0.354603	0.065198	0.004445	0.063222	0.070829	0.040699	0.06263	0.013435	0.074583	0.086338	0.079324	0.025882	0.058876	0.031117	0.042675	0.038822	0.072805	0.063618	0.058184	0.011657	0.035661	0	0	0	0	0	0
437329	0.562941	0.110319	0.010782	0.05653	0.060368	0.037342	0.080958	0.017117	0.054337	0.051901	0.069262	0.029727	0.045809	0.049829	0.044591	0.055738	0.053911	0.055556	0.06646	0.01864	0.030824	0	0	0	0	0	0
437444	0.345637	0.04567	0.011674	0.049647	0.066838	0.055548	0.05016	0.013214	0.087364	0.077486	0.106222	0.024759	0.058371	0.039769	0.035536	0.035664	0.065555	0.053624	0.05914	0.006158	0.057473	0	0.000128	0	0	0	0
438482	0.549704	0.102449	0.008394	0.061786	0.059516	0.038874	0.075547	0.016719	0.048645	0.046168	0.085317	0.021123	0.048438	0.040319	0.046924	0.050433	0.071488	0.070937	0.064057	0.011972	0.030893	0	0	0	0	0	0
439809	0.617392	0.111547	0.01181	0.066939	0.058404	0.028236	0.089699	0.022438	0.04289	0.0321	0.073863	0.022492	0.03151	0.059101	0.03414	0.06812	0.059531	0.067153	0.070804	0.024478	0.024746	0	0	0	0	0	0
440250	0.464797	0.077083	0.007316	0.066225	0.057986	0.034345	0.065224	0.016248	0.034037	0.055213	0.090328	0.018019	0.04528	0.042815	0.052672	0.058833	0.067996	0.076236	0.078161	0.01132	0.044663	0	0	0	0	0	0
442493	0.357375	0.054837	0.007766	0.06168	0.088436	0.037505	0.062083	0.014727	0.066345	0.079225	0.086613	0.025548	0.058129	0.029834	0.034309	0.039991	0.061988	0.062888	0.070559	0.010821	0.046716	0	0	0	0	0	0
444474	0.35974	0.064693	0.005375	0.06375	0.074217	0.041399	0.065824	0.01358	0.07318	0.082233	0.079121	0.024802	0.05828	0.029423	0.041211	0.038382	0.068465	0.068842	0.059883	0.012448	0.034892	0	0	0	0	0	0
444859	0.411376	0.0746	0.007971	0.068091	0.059516	0.043633	0.081557	0.014363	0.060646	0.05593	0.071287	0.019858	0.056359	0.039249	0.037319	0.040398	0.069377	0.079452	0.067818	0.010582	0.041996	0	0	0	0	0	0
444860	0.404258	0.063365	0.008877	0.067872	0.066525	0.043866	0.07972	0.016787	0.063157	0.064608	0.070135	0.021674	0.055921	0.039203	0.034575	0.042554	0.069288	0.070014	0.069236	0.011537	0.041086	0	0	0	0	0	0
444861	0.406166	0.069044	0.007599	0.067973	0.059943	0.045247	0.082273	0.013591	0.064589	0.053605	0.070495	0.018824	0.061325	0.03991	0.036784	0.03896	0.073638	0.077575	0.068232	0.010327	0.040066	0	0	0	0	0	0
444862	0.376443	0.071816	0.008065	0.065484	0.056302	0.04304	0.080247	0.015226	0.062327	0.060902	0.070103	0.019095	0.060922	0.038998	0.035668	0.038516	0.071008	0.081383	0.067235	0.010779	0.042886	0	0	0	0	0	0
444878	0.395702	0.072512	0.008161	0.066474	0.059326	0.042869	0.080809	0.01264	0.063495	0.054068	0.071577	0.020197	0.058508	0.037688	0.036539	0.038291	0.073993	0.079855	0.069825	0.011569	0.041564	0	3.9e-05	0	0	0	0
445515	0.336199	0.0521	0.005647	0.061168	0.074769	0.038976	0.055997	0.01742	0.078508	0.092189	0.079383	0.025533	0.072542	0.026328	0.042157	0.043668	0.061088	0.061486	0.058145	0.011374	0.041441	0	8e-05	0	0	0	0
445516	0.3359	0.059045	0.005407	0.062247	0.079462	0.039198	0.060184	0.017571	0.071566	0.098243	0.084157	0.02561	0.062602	0.026606	0.035712	0.039909	0.062816	0.05684	0.056769	0.012592	0.043466	0	0	0	0	0	0
445517	0.33458	0.05465	0.006752	0.060142	0.078329	0.038174	0.057981	0.017286	0.076078	0.096696	0.0804	0.02674	0.065364	0.02575	0.037634	0.044566	0.059242	0.059872	0.057711	0.011434	0.045197	0	0	0	0	0	0
445683	0.41107	0.071028	0.008851	0.068264	0.05893	0.043103	0.081957	0.013768	0.063421	0.055572	0.06921	0.020986	0.057799	0.040153	0.038168	0.041303	0.0719	0.074981	0.06728	0.011356	0.041971	0	0	0	0	0	0
445684	0.412509	0.074552	0.007373	0.065983	0.059747	0.044335	0.085101	0.01404	0.060336	0.056394	0.070866	0.019962	0.057943	0.038001	0.037923	0.040864	0.070905	0.076983	0.066905	0.010569	0.041217	0	0	0	0	0	0
445685	0.399622	0.073801	0.00842	0.065324	0.058151	0.043326	0.082317	0.014941	0.059935	0.05842	0.070138	0.019716	0.058132	0.038435	0.037112	0.038991	0.070081	0.079958	0.069735	0.011239	0.04183	0	0	0	0	0	0
445686	0.391162	0.061908	0.010826	0.067579	0.062195	0.044523	0.080439	0.017758	0.063913	0.06503	0.068997	0.021395	0.05744	0.040785	0.035258	0.038909	0.068926	0.07093	0.067665	0.012473	0.043048	0	0	0	0	0	0
445688	0.370864	0.069763	0.008211	0.068577	0.057642	0.041721	0.081903	0.015068	0.065259	0.060274	0.069911	0.018127	0.05829	0.037569	0.034381	0.036865	0.074174	0.082107	0.068781	0.010935	0.040442	0	0	0	0	0	0
445696	0.381152	0.072114	0.00836	0.064124	0.056559	0.042725	0.080493	0.015647	0.062718	0.058446	0.069173	0.020123	0.059778	0.038138	0.035955	0.035364	0.074648	0.086263	0.067546	0.010894	0.040931	0	0	0	0	0	0
445700	0.378494	0.07053	0.008553	0.065709	0.057156	0.042506	0.079416	0.016072	0.062808	0.058892	0.068775	0.019766	0.059779	0.038239	0.037205	0.036891	0.07343	0.08335	0.067925	0.011065	0.041934	0	0	0	0	0	0
446529	0.683145	0.134588	0.00834	0.063516	0.063088	0.022455	0.089749	0.021029	0.039991	0.023952	0.085329	0.01775	0.019319	0.056601	0.030582	0.085757	0.05375	0.063373	0.083119	0.019247	0.018463	0	0	0	0	0	0
446807	0.636402	0.142307	0.009654	0.059812	0.045838	0.035104	0.08371	0.017417	0.042868	0.031661	0.08155	0.022345	0.03713	0.055357	0.041653	0.063255	0.051239	0.065956	0.069331	0.015527	0.028286	0	0	0	0	0	0
447909	0.447862	0.074855	0.010987	0.05735	0.080275	0.041969	0.059767	0.015015	0.06797	0.077565	0.083571	0.026148	0.048561	0.031422	0.04109	0.05713	0.052955	0.056764	0.061891	0.01399	0.040724	0	0	0	0	0	0
448384	0.404992	0.066606	0.013329	0.065695	0.07422	0.044733	0.062169	0.020148	0.069958	0.076603	0.072418	0.031133	0.052308	0.032179	0.030978	0.048066	0.055951	0.058372	0.069008	0.013561	0.042563	0	0	0	0	0	0
451705	0.440227	0.082646	0.01093	0.058805	0.06232	0.040332	0.073698	0.020262	0.061553	0.061298	0.076894	0.028508	0.049856	0.037584	0.038351	0.047939	0.068776	0.060978	0.069096	0.013806	0.036369	0	0	0	0	0	0
45406.2	0.353403	0.063486	0.011131	0.062076	0.073054	0.044942	0.059884	0.016963	0.07557	0.080049	0.073874	0.02735	0.057273	0.033925	0.033563	0.042026	0.066383	0.056854	0.064287	0.013951	0.04336	0	0	0	0	0	0
455649	0.222109	0.027519	0.00577	0.046161	0.044385	0.095428	0.041722	0.008877	0.100311	0.106081	0.098091	0.019973	0.090546	0.019973	0.034177	0.027075	0.054594	0.044385	0.053262	0.022193	0.059476	0	0	0	0	0	0
458639	0.417953	0.064515	0.006958	0.068667	0.078691	0.037566	0.064906	0.020816	0.062664	0.076666	0.074091	0.032185	0.048632	0.037132	0.04017	0.050137	0.053898	0.059944	0.068479	0.011384	0.042499	0	0	0	0	0	0
459290	0.384737	0.050847	0.003345	0.032114	0.061998	0.046387	0.06066	0.008921	0.083854	0.071588	0.115076	0.021632	0.053301	0.038582	0.030776	0.035905	0.070473	0.066682	0.073818	0.01628	0.057761	0	0	0	0	0	0
459291	0.384801	0.047591	0.00694	0.032917	0.057109	0.047591	0.058299	0.012691	0.080508	0.072378	0.113623	0.021218	0.053936	0.042435	0.030736	0.039262	0.071783	0.065437	0.073369	0.014872	0.057307	0	0	0	0	0	0
459845	0.397856	0.077942	0.005947	0.05893	0.063975	0.040097	0.071094	0.012525	0.067129	0.07668	0.073797	0.024329	0.056677	0.028203	0.037664	0.043161	0.072716	0.069021	0.066949	0.012885	0.040278	0	0	0	0	0	0
46014.1	0.319599	0.052857	0.001833	0.058051	0.052551	0.04919	0.05469	0.015582	0.099603	0.072411	0.09227	0.019554	0.070883	0.029025	0.033303	0.034219	0.065689	0.063856	0.068744	0.01436	0.051329	0	0	0	0	0	0
462590	0.64262	0.106036	0.009694	0.059645	0.069559	0.036806	0.080348	0.01906	0.043871	0.045733	0.086428	0.021634	0.037901	0.051922	0.039654	0.069942	0.048472	0.055044	0.06693	0.020539	0.030781	0	0	0	0	0	0
466051	0.577618	0.096458	0.00403	0.052314	0.075421	0.041112	0.069173	0.016711	0.036084	0.050725	0.114796	0.019225	0.032202	0.051982	0.034827	0.065439	0.052795	0.049209	0.081781	0.014678	0.041038	0	0	0	0	0	0
466052	0.577587	0.096791	0.003969	0.052271	0.074662	0.040514	0.06912	0.017074	0.03662	0.050511	0.11555	0.019321	0.032314	0.052159	0.034336	0.0662	0.05317	0.048789	0.080316	0.015052	0.041263	0	0	0	0	0	0
467481	0.639315	0.136754	0.012143	0.059381	0.056595	0.027406	0.085004	0.018995	0.039884	0.042279	0.082108	0.027072	0.02852	0.049799	0.033255	0.074421	0.058879	0.062389	0.065508	0.018605	0.021	0	0	0	0	0	0
469660	0.408892	0.083718	0.008348	0.058433	0.083556	0.039144	0.067266	0.014912	0.061107	0.080963	0.080233	0.024232	0.051382	0.036713	0.047168	0.04733	0.060053	0.054948	0.057379	0.011346	0.031769	0	0	0	0	0	0
470314	0.519025	0.108244	0.010231	0.059312	0.054122	0.028396	0.080294	0.019499	0.047375	0.052862	0.084742	0.023577	0.038849	0.039442	0.047227	0.055679	0.067542	0.060053	0.072361	0.016533	0.03366	0	0	0	0	0	0
47049.2	0.486421	0.091667	0.009951	0.063673	0.072896	0.035437	0.080583	0.019175	0.047654	0.070793	0.079288	0.029773	0.04644	0.034709	0.038188	0.055906	0.055421	0.053074	0.066424	0.01521	0.033738	0	0	0	0	0	0
470865	0.289441	0.040515	0.006528	0.074693	0.06298	0.054531	0.049155	0.018625	0.077765	0.084101	0.079685	0.025346	0.087366	0.025538	0.037442	0.031298	0.060676	0.060484	0.052035	0.009601	0.061636	0	0	0	0	0	0
475178	0.336889	0.071217	0.003895	0.066624	0.061915	0.036451	0.067438	0.01622	0.075751	0.080228	0.079356	0.027208	0.064299	0.032963	0.03744	0.03401	0.061508	0.066043	0.062671	0.013081	0.041625	0	5.8e-05	0	0	0	0
476523	0.623318	0.113306	0.009991	0.059643	0.061913	0.031638	0.078943	0.020814	0.042007	0.046549	0.089616	0.029064	0.035952	0.046094	0.047078	0.069482	0.047305	0.055101	0.068271	0.015668	0.031562	0	0	0	0	0	0
480808	0.672678	0.137984	0.009411	0.072344	0.049288	0.026232	0.092166	0.020174	0.043407	0.026703	0.064345	0.022233	0.032232	0.069404	0.027409	0.078638	0.041819	0.06958	0.075932	0.018351	0.02235	0	0	0	0	0	0
482058	0.58021	0.09278	0.010759	0.056882	0.050547	0.036086	0.068416	0.023843	0.042955	0.049624	0.087982	0.024659	0.040483	0.050988	0.047406	0.060196	0.065262	0.068576	0.076087	0.015116	0.031221	0	0.000134	0	0	0	0
482822	0.518835	0.105757	0.011515	0.05684	0.065904	0.03381	0.069743	0.017722	0.049326	0.053981	0.076031	0.028991	0.03969	0.037811	0.044753	0.062474	0.068273	0.063291	0.068028	0.016578	0.029481	0	0	0	0	0	0
484895	0.522477	0.082273	0.011335	0.060553	0.071669	0.038175	0.083077	0.020842	0.051192	0.056823	0.082127	0.027205	0.043513	0.043148	0.040149	0.058725	0.05792	0.052216	0.069841	0.017186	0.032032	0	0	0	0	0	0
484896	0.622784	0.113059	0.01004	0.059414	0.062186	0.031393	0.07822	0.020604	0.042182	0.045703	0.090732	0.02967	0.036338	0.046452	0.046153	0.069154	0.047801	0.056642	0.068405	0.015284	0.030569	0	0	0	0	0	0
487152	0.343264	0.056903	0.005587	0.062197	0.076386	0.044258	0.055212	0.015586	0.07271	0.091972	0.07543	0.02529	0.066975	0.028599	0.038083	0.041538	0.057565	0.064623	0.062711	0.012278	0.046096	0	0	0	0	0	0
489779	0.495039	0.092617	0.012213	0.057582	0.067529	0.032825	0.073884	0.018678	0.052443	0.059682	0.078249	0.028625	0.043435	0.043656	0.045977	0.066092	0.062611	0.056145	0.063108	0.015252	0.029399	0	0	0	0	0	0
489828	0.448253	0.092332	0.010433	0.057381	0.049035	0.045905	0.055295	0.021909	0.039645	0.058946	0.084507	0.035472	0.04434	0.041732	0.05373	0.05999	0.079812	0.054251	0.067293	0.015649	0.032342	0	0	0	0	0	0
489829	0.452242	0.083895	0.00801	0.057336	0.043845	0.037943	0.060287	0.019815	0.048061	0.06113	0.095278	0.030354	0.054384	0.043423	0.044266	0.055228	0.071248	0.076728	0.057757	0.014755	0.036256	0	0	0	0	0	0
490103	0.422738	0.078233	0.012274	0.061457	0.069399	0.03848	0.072542	0.017371	0.056912	0.062816	0.073859	0.028414	0.0567	0.036271	0.04175	0.051391	0.067955	0.057252	0.067913	0.01461	0.034402	0	0	0	0	0	0
490912	0.479152	0.079781	0.008334	0.065066	0.068192	0.039674	0.072793	0.019273	0.056689	0.054345	0.078913	0.032902	0.052522	0.043493	0.04358	0.050265	0.060682	0.061811	0.066108	0.01402	0.031557	0	0	0	0	0	0
490913	0.470399	0.08	0.007696	0.064435	0.067348	0.038391	0.073087	0.018652	0.056609	0.056043	0.078304	0.032565	0.052652	0.043217	0.044217	0.050609	0.061348	0.06213	0.066	0.01413	0.032565	0	0	0	0	0	0
491003	0.399005	0.077887	0.010481	0.063605	0.072065	0.041889	0.061858	0.018975	0.067612	0.072065	0.083813	0.028531	0.050281	0.033806	0.036991	0.044458	0.06155	0.056994	0.065283	0.012467	0.039389	0	0	0	0	0	0
493906	0.488924	0.092228	0.011589	0.054733	0.071095	0.038566	0.06155	0.019673	0.061161	0.063109	0.086093	0.02834	0.043631	0.041586	0.050545	0.051032	0.064667	0.056389	0.059797	0.015485	0.02873	0	0	0	0	0	0
494269	0.347244	0.061974	0.006912	0.056215	0.07741	0.043313	0.061168	0.012095	0.070038	0.092386	0.084552	0.024306	0.066467	0.022232	0.038014	0.033982	0.064969	0.064969	0.061629	0.015436	0.041931	0	0	0	0	0	0
496396	0.62182	0.110064	0.010019	0.058397	0.061762	0.031853	0.079856	0.021759	0.042246	0.046508	0.089203	0.029834	0.035143	0.046433	0.046807	0.069912	0.049649	0.056154	0.068566	0.015852	0.029984	0	0	0	0	0	0
496874	0.4549	0.086512	0.004174	0.071043	0.05672	0.035194	0.06826	0.01727	0.05852	0.07489	0.079064	0.026436	0.051972	0.034212	0.042888	0.04698	0.065559	0.066377	0.060157	0.014487	0.039286	0	0	0	0	0	0
499235	0.589782	0.108372	0.009234	0.06281	0.075878	0.029271	0.075094	0.022476	0.046084	0.03807	0.084589	0.024479	0.032407	0.04408	0.042948	0.080233	0.056451	0.054186	0.069257	0.01751	0.026483	0	8.7e-05	0	0	0	0
49964.1	0.677454	0.134952	0.01565	0.053596	0.06552	0.024283	0.080425	0.017824	0.022233	0.034095	0.08738	0.021736	0.021426	0.061545	0.039995	0.090237	0.05726	0.058254	0.072662	0.019501	0.021426	0	0	0	0	0	0
503388	0.336585	0.053596	0.007021	0.056164	0.065068	0.046233	0.053253	0.017637	0.070548	0.081849	0.08339	0.027055	0.075	0.030308	0.046233	0.031164	0.061473	0.07363	0.058048	0.013699	0.04863	0	0	0	0	0	0
504346	0.562639	0.10707	0.014604	0.057713	0.068455	0.032788	0.070772	0.017412	0.054202	0.049498	0.081865	0.026118	0.032226	0.048304	0.041003	0.068033	0.064804	0.050762	0.066348	0.018114	0.029909	0	0	0	0	0	0
504501	0.540999	0.099561	0.01209	0.065308	0.047766	0.029631	0.088183	0.025009	0.047292	0.039706	0.074671	0.025957	0.036032	0.048951	0.042432	0.062226	0.065545	0.060211	0.081664	0.020979	0.026787	0	0	0	0	0	0
504553	0.539718	0.097465	0.011636	0.067166	0.048157	0.027995	0.085484	0.025922	0.048618	0.04159	0.074654	0.025576	0.037788	0.048387	0.042051	0.061175	0.065899	0.062097	0.080645	0.020276	0.027419	0	0	0	0	0	0
505291	0.64329	0.126244	0.008148	0.059091	0.058834	0.02813	0.077787	0.015609	0.042196	0.034906	0.094082	0.022127	0.029074	0.050257	0.05163	0.072899	0.061149	0.055832	0.066895	0.018096	0.027015	0	0	0	0	0	0
505292	0.64514	0.132473	0.009023	0.058015	0.059027	0.027321	0.075807	0.017118	0.042415	0.0312	0.096214	0.02184	0.030441	0.050763	0.048318	0.076313	0.058268	0.056666	0.065183	0.017708	0.025888	0	0	0	0	0	0
50948.1	0.404419	0.067257	0.013256	0.066048	0.074645	0.044701	0.061603	0.019768	0.069713	0.076868	0.073066	0.030685	0.052538	0.032127	0.030899	0.04784	0.055735	0.058016	0.068933	0.013471	0.04283	0	0	0	0	0	0
511969	0.457528	0.079137	0.005925	0.057977	0.042742	0.039357	0.057554	0.024545	0.049513	0.062209	0.090986	0.032586	0.057131	0.044858	0.046128	0.053322	0.074905	0.073212	0.056284	0.013119	0.03851	0	0	0	0	0	0
512792	0.346449	0.044428	0.015239	0.046202	0.073456	0.04588	0.051766	0.013707	0.094985	0.078374	0.087325	0.024915	0.05362	0.03822	0.032172	0.034349	0.064748	0.057329	0.070392	0.009676	0.063216	0	0	0	0	0	0
513550	0.386512	0.060131	0.006536	0.059477	0.068845	0.045316	0.073203	0.016558	0.05817	0.086057	0.082789	0.032898	0.05098	0.036819	0.042484		0.040523	0.06122	0.061438	0.069717	0.009804	0.037037	0	0	0	0	0
51369.1	0.448895	0.084121	0.005943	0.071853	0.05669	0.035126	0.069186	0.018363	0.059662	0.074825	0.078482	0.025754	0.049451	0.039546	0.040689	0.046937	0.066748	0.062329	0.062786	0.015773	0.035736	0	0	0	0	0	0
515982	0.665593	0.131847	0.00947	0.070076	0.05609	0.029429	0.090326	0.023091	0.043925	0.034819	0.075393	0.020469	0.02972	0.061772	0.034892	0.070586	0.051209	0.059732	0.067599	0.019376	0.020178	0	0	0	0	0	0
520962	0.596483	0.135735	0.012987	0.044407	0.042313	0.033515	0.080017	0.018014	0.040218	0.040218	0.079179	0.025555	0.032258	0.04315	0.048178	0.058651	0.06284	0.066611	0.090909	0.022204	0.023041	0	0	0	0	0	0
526118	0.465409	0.087631	0.008896	0.06473	0.074383	0.035299	0.073625	0.017791	0.053374	0.068894	0.07883	0.029337	0.047317	0.036718	0.037097	0.053279	0.059336	0.058389	0.063594	0.013911	0.03757	0	0	0	0	0	0
528321	0.597293	0.092103	0.009872	0.06881	0.068907	0.0319	0.08262	0.019062	0.048726	0.055339	0.076007	0.022758	0.039243	0.05213	0.035985	0.065989	0.059035	0.059035	0.062196	0.019549	0.030733	0	0	0	0	0	0
52979.1	0.430606	0.081217	0.007282	0.073189	0.054892	0.035941	0.068708	0.020071	0.059746	0.07767	0.080657	0.028379	0.052745	0.03062	0.042476	0.038555	0.068708	0.067961	0.060119	0.011949	0.039115	0	0	0	0	0	0
529929	0.508644	0.095386	0.01012	0.061476	0.06933	0.036176	0.075221	0.019938	0.049468	0.065101	0.08164	0.029001	0.042822	0.037233	0.040782	0.059814	0.059814	0.05415	0.066234	0.01518	0.031115	0	0	0	0	0	0
532074	0.487769	0.090613	0.011337	0.060599	0.070712	0.035886	0.077155	0.019493	0.047712	0.06957	0.080336	0.031074	0.046244	0.035315	0.037517	0.055053	0.057663	0.05595	0.069081	0.015904	0.032787	0	0	0	0	0	0
532075	0.49944	0.085503	0.010314	0.064293	0.066705	0.035848	0.077684	0.017134	0.051235	0.066705	0.078932	0.029111	0.045163	0.037345	0.038343	0.054313	0.062879	0.059303	0.070199	0.014639	0.034351	0	0	0	0	0	0
532076	0.483896	0.087389	0.012723	0.063295	0.071247	0.034669	0.074825	0.020833	0.053038	0.066317	0.081823	0.03125	0.044609	0.033556	0.037293	0.056854	0.060989	0.055503	0.063931	0.016062	0.033795	0	0	0	0	0	0
532077	0.532479	0.089445	0.010638	0.061877	0.065997	0.036033	0.08113	0.017454	0.048093	0.06405	0.083452	0.025695	0.042026	0.036782	0.0424	0.055585	0.0642	0.058057	0.069144	0.014233	0.03371	0	0	0	0	0	0
532078	0.472658	0.088891	0.01019	0.062712	0.071659	0.035126	0.078038	0.01806	0.047552	0.069174	0.082346	0.032806	0.047718	0.036202	0.037859	0.053351	0.060227	0.053931	0.06702	0.014746	0.032392	0	0	0	0	0	0
53369.2	0.341031	0.054882	0.006169	0.062398	0.075516	0.042331	0.054173	0.017089	0.075161	0.093172	0.076225	0.02659	0.070127	0.027157	0.036517	0.041835	0.058782	0.062044	0.062256	0.010849	0.046728	0	0	0	0	0	0
537874	0.405075	0.069518	0.005197	0.067814	0.078463	0.039615	0.064577	0.013972	0.067984	0.087408	0.081019	0.021298	0.05495	0.028625	0.040722	0.044215	0.066451	0.053075	0.06185	0.012779	0.040467	0	0	0	0	0	0
538398	0.549282	0.099798	0.009283	0.062664	0.07175	0.040344	0.07249	0.016937	0.06059	0.053429	0.075058	0.024986	0.041479	0.045825	0.03822	0.062219	0.064293	0.052047	0.064441	0.015357	0.028789	0	0	0	0	0	0
538979	0.556397	0.108889	0.011315	0.054638	0.055878	0.030303	0.085484	0.022863	0.041618	0.045803	0.084709	0.025265	0.035341	0.044253	0.041153	0.064481	0.061769	0.064326	0.072386	0.01798	0.031543	0	0	0	0	0	0
540064	0.63387	0.097049	0.007269	0.065983	0.065051	0.031873	0.088972	0.020565	0.047903	0.041876	0.084001	0.020255	0.03206	0.055856	0.033116	0.062752	0.059957	0.062752	0.073315	0.019385	0.030009	0	0	0	0	0	0
540065	0.637125	0.100549	0.00699	0.064224	0.065972	0.031956	0.086756	0.019973	0.049307	0.041131	0.085258	0.021096	0.033017	0.055986	0.031582	0.063413	0.05817	0.063101	0.072713	0.019973	0.028835	0	0	0	0	0	0
540066	0.635724	0.098292	0.007422	0.06583	0.06583	0.03023	0.087069	0.020395	0.048814	0.041574	0.085078	0.020817	0.031859	0.055512	0.032402	0.064925	0.059615	0.063416	0.072105	0.019972	0.028842	0	0	0	0	0	0
540067	0.634252	0.098079	0.006699	0.066987	0.066418	0.031724	0.086957	0.019906	0.049103	0.042151	0.08544	0.020665	0.03185	0.055485	0.032672	0.062247	0.059214	0.061994	0.072422	0.01978	0.030207	0	0	0	0	0	0
540068	0.632629	0.099669	0.009016	0.062193	0.066241	0.034961	0.087218	0.020854	0.050601	0.049068	0.078263	0.025209	0.032569	0.054956	0.036249	0.065199	0.051644	0.059004	0.069431	0.020179	0.027478	0	0	0	0	0	0
541865	0.304209	0.050846	0.012797	0.056944	0.091128	0.042515	0.055312	0.011595	0.083999	0.099717	0.084257	0.026368	0.069484	0.021214	0.033067	0.042343	0.055656	0.056343	0.053766	0.011337	0.041312	0	0	0	0	0	0
543152	0.683423	0.127443	0.01033	0.065778	0.053794	0.024371	0.096812	0.01887	0.039261	0.028708	0.081116	0.021911	0.028887	0.064168	0.03546	0.06399	0.048786	0.07101	0.07727	0.019675	0.022358	0	0	0	0	0	0
543153	0.562858	0.095363	0.009733	0.06696	0.062749	0.034907	0.087361	0.018249	0.053764	0.052033	0.071312	0.024098	0.042862	0.052033	0.037621	0.063684	0.058303	0.058257	0.065509	0.018436	0.026765	0	0	0	0	0	0
543939	0.270403	0.041873	0.010932	0.052186	0.061056	0.04538	0.063325	0.012789	0.074257	0.102517	0.084777	0.022071	0.077764	0.042904	0.036304	0.031766	0.06745	0.060437	0.055074	0.005982	0.051155	0	0	0	0	0	0
546182	0.611282	0.107873	0.012231	0.064294	0.05895	0.028979	0.087268	0.022423	0.042808	0.032725	0.074707	0.022698	0.034158	0.061649	0.03526	0.068481	0.059391	0.064514	0.072833	0.022919	0.025839	0	0	0	0	0	0
546183	0.62917	0.103696	0.012134	0.064068	0.066391	0.029216	0.086571	0.025042	0.044792	0.044232	0.081279	0.023278	0.033604	0.053268	0.033561	0.060324	0.05671	0.062261	0.069446	0.020094	0.030033	0	0	0	0	0	0
546184	0.675665	0.115174	0.011503	0.069067	0.059481	0.026187	0.095207	0.017629	0.047978	0.031751	0.079355	0.021931	0.028712	0.06079	0.030956	0.066682	0.053215	0.064718	0.077017	0.019967	0.022679	0	0	0	0	0	0	0
546185	0.628407	0.100653	0.011702	0.063512	0.066311	0.029127	0.087594	0.02616	0.044942	0.044433	0.079878	0.023616	0.034597	0.052701	0.032816	0.061223	0.057365	0.063088	0.070762	0.019206	0.030315	0	0	0	0	0	0
546803	0.647202	0.097454	0.008289	0.070001	0.064192	0.0311	0.080473	0.024146	0.042759	0.037544	0.075958	0.024952	0.033283	0.057069	0.041593	0.069004	0.055013	0.065718	0.072205	0.018825	0.030421	0	0	0	0	0	0
546805	0.65436	0.096281	0.009071	0.068339	0.064502	0.031346	0.084691	0.022098	0.045514	0.043329	0.070661	0.025187	0.035793	0.056297	0.043723	0.06523	0.05303	0.064148	0.070405	0.019126	0.031228	0	0	0	0	0	0
546806	0.647426	0.097873	0.008341	0.070781	0.063293	0.030953	0.080935	0.024703	0.042942	0.037524	0.075794	0.025044	0.033684	0.057683	0.0413	0.068669	0.055016	0.065085	0.070866	0.019157	0.030356	0	0	0	0	0	0
546807	0.648286	0.098299	0.007912	0.071015	0.0642	0.031261	0.080884	0.024403	0.043302	0.03726	0.07652	0.02451	0.034142	0.056632	0.041539	0.067984	0.054331	0.06435	0.071897	0.019157	0.030401	0	0	0	0	0	0
546808	0.647767	0.09748	0.008549	0.071026	0.064455	0.031047	0.080447	0.024646	0.042786	0.037788	0.076172	0.025114	0.034067	0.056863	0.041637	0.068453	0.054226	0.064306	0.071579	0.018905	0.030452	0	0	0	0	0	0
549445	0.55469	0.100121	0.009668	0.062108	0.070156	0.040848	0.072636	0.017007	0.060488	0.053806	0.073547	0.025714	0.042063	0.046214	0.038469	0.062209	0.062665	0.051427	0.066208	0.015742	0.028903	0	0	0	0	0	0
549446	0.55617	0.100177	0.009536	0.062918	0.070979	0.040356	0.072159	0.017548	0.060608	0.054562	0.073928	0.026298	0.041781	0.045173	0.038734	0.061689	0.062672	0.05176	0.06454	0.015877	0.028706	0	0	0	0	0	0
551790	0.617377	0.121351	0.008504	0.063893	0.054623	0.032789	0.083123	0.019459	0.042442	0.051329	0.079905	0.025665	0.039301	0.041293	0.047805	0.060369	0.056845	0.05922	0.066038	0.016241	0.029802	0	0	0	0	0	0
551895	0.461046	0.100356	0.013242	0.062311	0.059891	0.034819	0.074343	0.012637	0.064126	0.063924	0.074881	0.027963	0.049607	0.038113	0.035693	0.04591	0.067352	0.059017	0.066949	0.014922	0.033945	0	0	0	0	0	0
552525	0.364229	0.06432	0.008007	0.057041	0.08126	0.039174	0.0581	0.017139	0.073187	0.091451	0.078745	0.033086	0.056908	0.030439	0.039836	0.046188	0.054791	0.057239	0.062996	0.011382	0.038579	0	0.000132	0	0	0	0
55510.3	0.30261	0.035771	0.007252	0.063547	0.080049	0.040614	0.054477	0.015836	0.073336	0.096551	0.08561	0.022447	0.070338	0.027776	0.035464	0.035694	0.066648	0.062497	0.064419	0.008251	0.053426	0	0	0	0	0	0
55511.2	0.342504	0.057513	0.006941	0.058276	0.074905	0.043021	0.050496	0.019298	0.077803	0.09611	0.084134	0.025324	0.068802	0.02418	0.035927	0.038291	0.058352	0.060412	0.066362	0.009764	0.044088	0	0	0	0	0	0
555387	0.411203	0.068841	0.008412	0.068776	0.062478	0.044079	0.081419	0.014693	0.062347	0.054263	0.070711	0.018711	0.059117	0.040226	0.036798	0.041013	0.069563	0.07422	0.067529	0.011938	0.044866	0	0	0	0	0	0
555603	0.63843	0.09797	0.006188	0.065098	0.06613	0.029842	0.086304	0.019916	0.049307	0.041186	0.086304	0.019594	0.032162	0.056204	0.032356	0.063874	0.060522	0.065227	0.073348	0.020045	0.028424	0	0	0	0	0	0
557289	0.628697	0.124542	0.00992	0.066105	0.055018	0.029593	0.077609	0.016922	0.043014	0.036596	0.085862	0.027092	0.033178	0.046099	0.042181	0.073608	0.058186	0.057686	0.076109	0.016089	0.024592	0	0	0	0	0	0
557393	0.438127	0.078616	0.011418	0.063432	0.062877	0.04135	0.06803	0.020258	0.059428	0.070211	0.080122	0.028187	0.052093	0.031716	0.036315	0.044442	0.067198	0.06252	0.068982	0.012647	0.04016	0	0	0	0	0	0
55884.1	0.507687	0.092991	0.013432	0.056139	0.060961	0.036422	0.071638	0.019373	0.054331	0.052523	0.087222	0.026864	0.04176	0.046754	0.039091	0.064147	0.061133	0.058722	0.067935	0.018943	0.029619	0	0	0	0	0	0
559189	0.293265	0.052536	0.011299	0.055653	0.087213	0.039808	0.058186	0.01039	0.089097	0.105007	0.084876	0.022729	0.069615	0.020651	0.029807	0.035976	0.061562	0.057666	0.058056	0.009221	0.040652	0	0	0	0	0	0
560178	0.392587	0.055601	0.007438	0.065669	0.071383	0.042177	0.061134	0.017234	0.07356	0.081905	0.084444	0.028209	0.059048	0.033379	0.034195	0.04127	0.056508	0.062404	0.069478	0.010703	0.044263	0	0	0	0	0	0
561996	0.667722	0.114058	0.008886	0.068833	0.059881	0.02878	0.090318	0.01943	0.044828	0.032759	0.078515	0.021485	0.032759	0.060676	0.036406	0.07374	0.051326	0.058952	0.071485	0.020756	0.026127	0	0	0	0	0	0
561997	0.596744	0.09279	0.009691	0.069144	0.069241	0.03198	0.082469	0.019091	0.048454	0.055286	0.075976	0.022677	0.0392	0.051991	0.035953	0.065849	0.058872	0.058581	0.062312	0.019624	0.030817	0	0	0	0	0	0
561998	0.595538	0.090935	0.009964	0.070233	0.069508	0.031827	0.082132	0.019638	0.048757	0.055819	0.076424	0.022395	0.039421	0.052191	0.035262	0.065154	0.057754	0.058915	0.062446	0.01988	0.031344	0	0	0	0	0	0
561999	0.596119	0.091851	0.00959	0.068619	0.068209	0.032925	0.082876	0.019591	0.049079	0.055798	0.076158	0.02236	0.039387	0.05149	0.036566	0.064721	0.059952	0.059131	0.062106	0.019129	0.030463	0	0	0	0	0	0
562742	0.578812	0.098727	0.011038	0.06972	0.074546	0.036605	0.079166	0.019304	0.043844	0.04826	0.084146	0.026081	0.03409	0.046463	0.034809	0.063713	0.05519	0.066639	0.062429	0.019869	0.025362	0	0	0	0	0	0
563119	0.617725	0.104281	0.01069	0.068259	0.058404	0.030009	0.088247	0.022549	0.043984	0.032125	0.074383	0.023384	0.032348	0.059351	0.032682	0.069094	0.059295	0.066255	0.073882	0.024163	0.026613	0	0	0	0	0	0
563121	0.57337	0.090435	0.008053	0.067554	0.066038	0.036714	0.084466	0.018381	0.055711	0.051968	0.072102	0.023687	0.041594	0.051874	0.035909	0.067507	0.056137	0.056706	0.068075	0.019044	0.028045	0	0	0	0	0	0
563122	0.612631	0.101772	0.01213	0.066447	0.059584	0.029473	0.090334	0.023036	0.043145	0.033835	0.073788	0.021812	0.03458	0.060435	0.035963	0.068468	0.059424	0.065064	0.073256	0.022876	0.024578	0	0	0	0	0	0
563123	0.612192	0.106269	0.011814	0.065719	0.058323	0.029161	0.089613	0.021499	0.044647	0.033738	0.073223	0.022563	0.034962	0.059919	0.036079	0.068061	0.059281	0.065028	0.072691	0.022297	0.025117	0	0	0	0	0	0
563124	0.664982	0.121882	0.01108	0.064905	0.058878	0.022809	0.095874	0.019842	0.046175	0.029115	0.079972	0.020955	0.028744	0.061521	0.030876	0.068567	0.049189	0.071303	0.075012	0.018405	0.024896	0	0	0	0	0	0
563769	0.509148	0.093822	0.014481	0.054845	0.064921	0.032279	0.072041	0.020273	0.053156	0.054302	0.082177	0.027091	0.0432	0.04133	0.0432	0.069084	0.06836	0.057077	0.064197	0.016954	0.027211	0	0	0	0	0	0
564886	0.511148	0.094315	0.015098	0.055148	0.064308	0.033165	0.072394	0.019204	0.05439	0.05199	0.08168	0.029311	0.042388	0.04163	0.043904	0.067593	0.067025	0.058749	0.065193	0.015666	0.026342	0	0.000505	0	0	0	0
565140	0.378017	0.05639	0.008364	0.0563	0.083731	0.037054	0.068172	0.017358	0.069251	0.088677	0.071679	0.034805	0.057919	0.02878	0.037503	0.051623	0.054501	0.062865	0.063765	0.012771	0.038493	0	0	0	0	0	0
573591	0.636905	0.12908	0.011137	0.057309	0.053519	0.025599	0.082676	0.019103	0.038592	0.031555	0.08577	0.021964	0.027378	0.053906	0.044702	0.084841	0.065507	0.055298	0.071075	0.018948	0.022042	0	0	0	0	0	0
575608	0.349128	0.058476	0.004504	0.063446	0.07129	0.043255	0.055836	0.015609	0.070746	0.090704	0.073387	0.026404	0.07129	0.028267	0.040848	0.040537	0.057622	0.067096	0.064378	0.012581	0.043721	0	0	0	0	0	0
575610	0.332459	0.059184	0.004752	0.06084	0.077399	0.039456	0.059616	0.017352	0.070415	0.098855	0.083735	0.02556	0.063647	0.027144	0.037224	0.041256	0.063647	0.057528	0.056232	0.012672	0.043488	0	0	0	0	0	0
576789	0.405124	0.067254	0.012955	0.06585	0.074365	0.044016	0.062141	0.020758	0.069483	0.077133	0.072924	0.030542	0.052684	0.032618	0.030792	0.049051	0.05501	0.057951	0.068484	0.013358	0.042632	0	0	0	0	0	0
576790	0.395151	0.070415	0.010321	0.065027	0.072437	0.042967	0.063893	0.016824	0.0679	0.07429	0.07669	0.027429	0.053137	0.036427	0.034253	0.042665	0.061492	0.05877	0.067919	0.014196	0.042948	0	0	0	0	0	0
576791	0.388938	0.068237	0.01453	0.061405	0.067444	0.042535	0.063368	0.019663	0.06099	0.079748	0.079106	0.028872	0.052612	0.030306	0.034307	0.042006	0.066236	0.063368	0.070124	0.011624	0.043516	0	0	0	0	0	0
578234	0.370422	0.072814	0.007916	0.066464	0.056981	0.0408	0.062462	0.016877	0.067073	0.088821	0.079252	0.021575	0.059678	0.027925	0.048717	0.036103	0.070117	0.064463	0.059852	0.015485	0.036625	0	0	0	0	0	0
581037	0.55593	0.100683	0.009653	0.062469	0.070884	0.040887	0.072023	0.017771	0.060786	0.053955	0.074399	0.025245	0.042075	0.045243	0.038759	0.061974	0.062667	0.050787	0.065786	0.015642	0.028314	0	0	0	0	0	0
582345	0.547938	0.086037	0.013717	0.059276	0.075759	0.036814	0.070339	0.021491	0.04698	0.058267	0.086523	0.029825	0.039767	0.044476	0.040514	0.057034	0.054829	0.055464	0.070601	0.018687	0.0336	0	0	0	0	0	0
582382	0.555822	0.100275	0.009831	0.062475	0.071028	0.040946	0.072257	0.017548	0.060214	0.054021	0.074223	0.025757	0.04242	0.045026	0.038488	0.061345	0.062525	0.050973	0.066162	0.01568	0.028805	0	0	0	0	0	0
590739	0.474021	0.090167	0.01335	0.055611	0.063086	0.038599	0.073156	0.018918	0.059196	0.059883	0.07636	0.028377	0.046457	0.042719	0.048211	0.058586	0.066672	0.049355	0.059654	0.015409	0.036235	0	0	0	0	0	0
591487	0.674839	0.114818	0.01165	0.068945	0.059789	0.025883	0.094511	0.017814	0.048049	0.031821	0.079054	0.021713	0.028557	0.060695	0.031005	0.066225	0.053579	0.065953	0.077014	0.020035	0.022891	0	0	0	0	0	0
59241.3	0.403373	0.07199	0.008865	0.059589	0.079845	0.041634	0.064134	0.014701	0.068399	0.071821	0.084446	0.02626	0.049546	0.032432	0.041129	0.044888	0.065313	0.056615	0.066042	0.012625	0.039726	0	0	0	0	0	0
593132	0.53449	0.102276	0.008991	0.062377	0.055353	0.041023	0.076426	0.013768	0.051419	0.054791	0.084012	0.033717	0.036527	0.041023	0.037089	0.04889	0.065187	0.064906	0.082888	0.010958	0.028379	0	0	0	0	0	0
59506.3	0.345866	0.056406	0.006054	0.060964	0.075493	0.04259	0.055053	0.017449	0.074852	0.092586	0.075493	0.025782	0.068229	0.028702	0.037106	0.04145	0.060252	0.062674	0.063172	0.011751	0.043943	0	0	0	0	0	0
624134	0.547221	0.106711	0.010777	0.066378	0.061561	0.035434	0.079197	0.017391	0.05307	0.063031	0.072665	0.027678	0.043354	0.039108	0.038863	0.058867	0.047763	0.062296	0.072583	0.014696	0.028576	0	0	0	0	0	0
627087	0.36718	0.066087	0.003953	0.061186	0.073202	0.040791	0.075257	0.012648	0.064348	0.079209	0.079526	0.028933	0.060711	0.031779	0.04253	0.036522	0.061502	0.064664	0.070356	0.013439	0.03336	0	0	0	0	0	0
627480	0.628685	0.111428	0.010123	0.059238	0.061488	0.032169	0.079559	0.021146	0.041842	0.046566	0.090057	0.029619	0.036443	0.045366	0.046566	0.069586	0.047091	0.055339	0.069811	0.015522	0.031044	0	0	0	0	0	0
63118.1	0.343453	0.062356	0.006206	0.05565	0.076169	0.041137	0.061255	0.012411	0.070363	0.092383	0.086278	0.025623	0.067261	0.02222	0.036233	0.034431	0.064458	0.064558	0.065059	0.014013	0.041938	0	0	0	0	0	0
632112	0.373982	0.06388	0.007158	0.069814	0.057452	0.035625	0.061126	0.017542	0.063127	0.085849	0.082081	0.024276	0.059783	0.032117	0.037862	0.035201	0.077255	0.061102	0.064422	0.011867	0.052461	0	0	0	0	0	0
633135	0.389857	0.066704	0.00552	0.064833	0.068949	0.041538	0.066049	0.014875	0.067453	0.084292	0.07924	0.024979	0.063523	0.029189	0.044438	0.042754	0.062494	0.061278	0.058752	0.014127	0.039012	0	0	0	0	0	0
637730	0.503981	0.07198	0.011705	0.0655	0.065808	0.042789	0.068626	0.019193	0.05976	0.063792	0.081586	0.0288	0.048528	0.039127	0.037399	0.050215	0.05902	0.060871	0.073831	0.014071	0.037399	0	0	0	0	0	0
641487	0.343843	0.060509	0.011165	0.064702	0.068188	0.040575	0.061543	0.015903	0.068678	0.070367	0.086869	0.02794	0.062905	0.032841	0.039159	0.036	0.063068	0.070312	0.065792	0.011383	0.0421	0	0	0	0	0	0
641832	0.491088	0.095513	0.01359	0.066738	0.063701	0.034318	0.070913	0.020196	0.044492	0.050869	0.088376	0.029459	0.042442	0.039936	0.042518	0.058993	0.054514	0.063473	0.06818	0.014274	0.037507	0	0	0	0	0	0
64186.1	0.37566	0.063618	0.006895	0.068297	0.064439	0.041865	0.066574	0.015186	0.069447	0.082499	0.077491	0.025612	0.064686	0.029306	0.040387	0.039731	0.062551	0.062469	0.062141	0.015268	0.041537	0	0	0	0	0	0
642111	0.429553	0.070764	0.019628	0.057335	0.050103	0.050103	0.061983	0.015496	0.083678	0.0625	0.08626	0.027376	0.045455	0.054752	0.03564	0.041839	0.063533	0.059401	0.057851	0.014463	0.041839	0	0	0	0	0	0
644007	0.394903	0.065233	0.005893	0.060374	0.08074	0.041766	0.059237	0.014267	0.075468	0.083738	0.087873	0.024294	0.058927	0.027913	0.041973	0.042179	0.061305	0.057273	0.062028	0.012716	0.036803	0	0	0	0	0	0
644524	0.662021	0.129392	0.007964	0.064015	0.064267	0.031957	0.082161	0.019154	0.042694	0.044811	0.0745	0.025102	0.035032	0.055446	0.041585	0.076314	0.05091	0.053884	0.063612	0.013559	0.02364	0	0	0	0	0	0
644563	0.428033	0.087654	0.010008	0.059701	0.075145	0.040376	0.068847	0.017686	0.054353	0.069623	0.081615	0.029506	0.047278	0.037011	0.042878	0.049176	0.057027	0.056509	0.066086	0.0132	0.036321	0	0	0	0	0	0
645664	0.404449	0.071636	0.010409	0.063873	0.073212	0.043911	0.062706	0.017685	0.068406	0.075177	0.074301	0.028775	0.054281	0.036071	0.037141	0.041596	0.058386	0.060021	0.066208	0.014066	0.042141	0	0	0	0	0	0
646413	0.380298	0.075901	0.004858	0.059034	0.074892	0.040792	0.060042	0.013383	0.072967	0.083601	0.079476	0.030342	0.056742	0.026125	0.044367	0.040517	0.068109	0.061692	0.056559	0.010358	0.040242	0	0	0	0	0	0
648017	0.335678	0.051042	0.006225	0.059673	0.072039	0.039754	0.059341	0.018342	0.079094	0.095029	0.077351	0.02689	0.068387	0.025977	0.040252	0.042161	0.062744	0.060752	0.058096	0.011536	0.045232	0	8.3e-05	0	0	0	0
649688	0.6669	0.132837	0.009367	0.069627	0.056055	0.029429	0.090721	0.022496	0.044107	0.034813	0.075675	0.020431	0.02965	0.061735	0.034961	0.070586	0.05104	0.059522	0.067562	0.019324	0.020062	0	0	0	0	0	0
655097	0.532182	0.092455	0.009489	0.057186	0.06995	0.036109	0.066843	0.020154	0.048747	0.060797	0.091993	0.031406	0.045388	0.038754	0.043918	0.053239	0.059957	0.05685	0.068816	0.014024	0.033925	0	0	0	0	0	0
655098	0.55019	0.091363	0.009324	0.060939	0.068567	0.037384	0.067006	0.01887	0.049964	0.058842	0.0894	0.031183	0.045592	0.040864	0.044209	0.054872	0.056701	0.058128	0.070931	0.013249	0.032611	0	0	0	0	0	0
658056	0.252721	0.029535	0.011052	0.05907	0.060213	0.046684	0.043636	0.009337	0.098704	0.082508	0.082317	0.018864	0.106136	0.028963	0.035061	0.028963	0.081936	0.05545	0.049162	0.011052	0.061357	0	0	0	0	0	0
658401	0.523008	0.096723	0.017339	0.070437	0.065963	0.033352	0.082068	0.017062	0.047266	0.047729	0.079878	0.021196	0.044551	0.043842	0.039029	0.046958	0.068833	0.067228	0.064698	0.016815	0.029032	0	0	0	0	0	0
663241	0.343889	0.062934	0.005742	0.058477	0.077063	0.039816	0.058779	0.013599	0.070792	0.091342	0.082804	0.024781	0.063312	0.030372	0.040722	0.03634	0.066712	0.063237	0.063161	0.010804	0.039211	0	0	0	0	0	0
663554	0.646029	0.097076	0.008229	0.070613	0.063399	0.031541	0.08119	0.024666	0.043049	0.037803	0.075774	0.024877	0.03391	0.057222	0.041378	0.068265	0.055339	0.064859	0.071755	0.018743	0.030314	0	0	0	0	0	0
663557	0.638722	0.096748	0.008548	0.062186	0.065159	0.033013	0.090059	0.019573	0.046454	0.044596	0.083865	0.024837	0.032951	0.058842	0.035243	0.067637	0.053825	0.055311	0.071849	0.02044	0.028863	0	0	0	0	0	0
665032	0.562774	0.081898	0.010777	0.060918	0.063862	0.038731	0.069793	0.02413	0.054067	0.060795	0.081612	0.032678	0.046031	0.043311	0.039978	0.055437	0.059282	0.056705	0.068607	0.017668	0.033721	0	0	0	0	0	0
665033	0.517604	0.102195	0.012062	0.058888	0.063076	0.03091	0.074468	0.016251	0.052438	0.048584	0.090049	0.028229	0.042218	0.039621	0.042553	0.072374	0.057296	0.060312	0.06249	0.018931	0.027056	0	0	0	0	0	0
665883	0.346995	0.060004	0.007362	0.061416	0.072408	0.042053	0.063231	0.012808	0.073215	0.09167	0.086527	0.024808	0.067164	0.023296	0.035397	0.033683	0.062424	0.063433	0.06313	0.014421	0.041549	0	0	0	0	0	0
665886	0.351465	0.062871	0.007102	0.057748	0.070206	0.04401	0.06357	0.011992	0.072069	0.087088	0.089067	0.026196	0.067063	0.023984	0.035394	0.033066	0.062988	0.066364	0.062988	0.015718	0.040517	0	0	0	0	0	0
665887	0.350253	0.062755	0.007102	0.057981	0.070206	0.04401	0.063453	0.012109	0.072069	0.087437	0.088951	0.026196	0.066946	0.023751	0.035278	0.033066	0.06322	0.06648	0.062755	0.015601	0.040633	0	0	0	0	0	0
6.66667e+06	0.635318	0.100463	0.006279	0.066953	0.068209	0.032584	0.085856	0.019299	0.050496	0.04197	0.084732	0.019299	0.031593	0.054065	0.030998	0.060344	0.060674	0.065499	0.071646	0.019762	0.02928	0	0	0	0	0	0
6.66667e+06	0.688259	0.125625	0.010495	0.065718	0.055268	0.024413	0.098014	0.019188	0.039683	0.030224	0.081753	0.022341	0.030314	0.06234	0.035269	0.062385	0.04707	0.069591	0.077114	0.019729	0.023467	0	0	0	0	0	0
6.66667e+06	0.639434	0.096885	0.008392	0.062619	0.064336	0.032994	0.089828	0.019453	0.046217	0.043802	0.08328	0.025048	0.033376	0.05925	0.036618	0.067069	0.053783	0.056834	0.071011	0.02028	0.028926	0	0	0	0	0	0
6.66667e+06	0.666158	0.132091	0.010953	0.066263	0.058253	0.026157	0.089041	0.021416	0.037382	0.034549	0.082775	0.021688	0.027028	0.056727	0.033568	0.071713	0.049916	0.058198	0.078633	0.020871	0.022778	0	0	0	0	0	0
6.66667e+06	0.628572	0.103868	0.012862	0.065104	0.067263	0.03013	0.08638	0.024535	0.044005	0.044886	0.080433	0.024139	0.034799	0.052066	0.033389	0.058409	0.054797	0.061845	0.071536	0.019558	0.029997	0	0	0	0	0	0
6.66667e+06	0.597968	0.088866	0.008861	0.069646	0.073881	0.033227	0.081569	0.020392	0.052772	0.046387	0.082742	0.022151	0.035312	0.051078	0.034269	0.059613	0.055965	0.059483	0.07336	0.020392	0.030035	0	0	0	0	0	0
6.66667e+06	0.634357	0.099644	0.007254	0.064266	0.065347	0.031878	0.089145	0.021316	0.049313	0.041486	0.082527	0.02068	0.032133	0.054276	0.032642	0.061784	0.060257	0.064647	0.071392	0.019407	0.030606	0	0	0	0	0	0
6.66667e+06	0.613582	0.094707	0.009056	0.065497	0.068495	0.034758	0.086607	0.019962	0.051276	0.050574	0.080166	0.022704	0.034311	0.054082	0.034821	0.059949	0.05389	0.059184	0.070472	0.020408	0.029082	0	0	0	0	0	0
6.66667e+06	0.634481	0.099539	0.006229	0.066214	0.068706	0.030584	0.08652	0.020057	0.05033	0.042046	0.084963	0.020556	0.031892	0.053881	0.032827	0.061729	0.059487	0.063536	0.072381	0.019684	0.02884	0	0	0	0	0	0
6.66667e+06	0.636499	0.100484	0.0065	0.065331	0.06679	0.031306	0.087949	0.020031	0.049546	0.041056	0.083903	0.021423	0.032102	0.053791	0.03124	0.061153	0.061219	0.062944	0.07329	0.020296	0.029648	0	0	0	0	0	0
6.66667e+06	0.647698	0.098155	0.008094	0.070979	0.064114	0.031322	0.080433	0.024413	0.043013	0.038275	0.075124	0.024851	0.034502	0.057358	0.041477	0.068522	0.054484	0.063741	0.07144	0.018863	0.030839	0	0	0	0	0	0
6.66667e+06	0.64182	0.100398	0.007698	0.063866	0.06765	0.03464	0.085981	0.020419	0.046578	0.04299	0.082719	0.024398	0.034184	0.05519	0.038946	0.066084	0.050949	0.059691	0.069215	0.019375	0.02903	0	0	0		0	0
6.66667e+06	0.66515	0.122622	0.010817	0.065601	0.059026	0.023079	0.096466	0.019722	0.046158	0.02914	0.079588	0.020794	0.028534	0.060518	0.030539	0.067139	0.049608	0.071195	0.075718	0.018743	0.024991	0	0	0	0	0	0
6.66667e+06	0.665301	0.122625	0.010608	0.066003	0.059167	0.023243	0.096695	0.019377	0.046297	0.02923	0.079817	0.02032	0.028523	0.060205	0.030503	0.067088	0.049503	0.071048	0.075857	0.018764	0.025128	0	0	0	0	0	0
6.66667e+06	0.684229	0.121786	0.01007	0.064557	0.060151	0.024591	0.097689	0.018837	0.047653	0.028952	0.079887	0.021129	0.029131	0.061769	0.032323	0.065816	0.052509	0.067119	0.073818	0.019196	0.023017	0	0	0	0	0	0
6.66667e+06	0.666063	0.130688	0.011227	0.06578	0.058205	0.025996	0.089487	0.021745	0.037713	0.034171	0.083056	0.021582	0.026868	0.056951	0.03368	0.070903	0.050738	0.058968	0.078315	0.020982	0.022944	0	0	0	0	0	0
6.66667e+06	0.599598	0.089931	0.009065	0.069454	0.072062	0.034107	0.081909	0.01989	0.052759	0.046563	0.081779	0.022629	0.03502	0.051324	0.034955	0.060454	0.055889	0.060128	0.071932	0.020151	0.029999	0	0	0	0	0	0
6.66667e+06	0.675409	0.115257	0.011466	0.069718	0.059917	0.026214	0.095284	0.017291	0.048405	0.032455	0.079196	0.021775	0.028433	0.059824	0.031068	0.065742	0.053259	0.065372	0.076653	0.019926	0.022746	0	0	0	0	0	0
6.66667e+06	0.646808	0.09838	0.007483	0.070673	0.062493	0.03164	0.082537	0.024157	0.043123	0.038336	0.074875	0.024561	0.034673	0.057639	0.041617	0.067661	0.05492	0.065032	0.07092	0.018359	0.030921	0	0	0	0	0	0
6.66667e+06	0.663943	0.131929	0.011043	0.066844	0.056975	0.025447	0.089944	0.022086	0.038997	0.033342	0.081515	0.020912	0.026887	0.055321	0.034623	0.072073	0.050787	0.058789	0.078848	0.020912	0.022726	0	0	0	0	0	0
6.66667e+06	0.689098	0.131902	0.010474	0.063415	0.058154	0.025878	0.088962	0.020759	0.036542	0.027347	0.085075	0.021423	0.02858	0.060714	0.034931	0.065216	0.050429	0.068629	0.079625	0.019906	0.022039	0	0	0	0	0	0
6.66667e+06	0.689928	0.132831	0.010473	0.063312	0.058715	0.025922	0.088712	0.020898	0.035826	0.027438	0.084779	0.021135	0.028528	0.060373	0.034499	0.064875	0.049948	0.068903	0.080703	0.019951	0.022178	0	0	0	0	0	0
6.66667e+06	0.675258	0.115269	0.011636	0.069408	0.059688	0.026011	0.094825	0.017204	0.04828	0.03208	0.079173	0.021539	0.028521	0.060509	0.030848	0.066122	0.05371	0.065666	0.076891	0.019987	0.022634	0	0	0	0	0	0
6.66667e+06	0.665688	0.133496	0.008849	0.069418	0.056068	0.029293	0.091616	0.021665	0.04455	0.035396	0.076817	0.020368	0.029445	0.060645	0.034938	0.069723	0.051262	0.058738	0.067663	0.019376	0.020673	0	0	0	0	0	0
6.66667e+06	0.670777	0.117003	0.009446	0.06873	0.059805	0.029837	0.092899	0.020456	0.043974	0.032182	0.078958	0.020847	0.03114	0.061498	0.037785	0.070554	0.052704	0.059023	0.068664	0.020391	0.024104	0	0	0	0	0	0
6.66667e+06	0.636879	0.095485	0.008197	0.063977	0.064425	0.034134	0.089145	0.020045	0.046366	0.045405	0.082677	0.024207	0.033557	0.058533	0.035863	0.068204	0.053474	0.055844	0.071726	0.020429	0.028306	0	0	0	0	0	0
6.66667e+06	0.607317	0.097787	0.01188	0.065947	0.06831	0.033405	0.089005	0.022227	0.048351	0.040335	0.082106	0.023824	0.03366	0.054291	0.031552	0.062083	0.055696	0.056334	0.070226	0.023026	0.029956	0	0	0	0	0	0
6.66667e+06	0.690748	0.12774	0.010459	0.065712	0.055252	0.025148	0.097817	0.018918	0.040064	0.029059	0.080582	0.021919	0.028968	0.062301	0.036244	0.062256	0.04925	0.070032	0.076353	0.019463	0.022465	0	0	0	0	0	0
6.66667e+06	0.664945	0.12214	0.010625	0.065808	0.058629	0.022877	0.097588	0.019671	0.045898	0.029195	0.080549	0.020532	0.028956	0.060304	0.030583	0.066431	0.049584	0.070977	0.075907	0.018522	0.025223	0	0	0	0	0	0
6.66667e+06	0.675639	0.115088	0.011355	0.069576	0.059857	0.026354	0.095182	0.017195	0.048175	0.032101	0.078922	0.021868	0.028597	0.060371	0.031307	0.065651	0.053502	0.06509	0.077052	0.019999	0.022756	0	0	0	0	0	0
6.66667e+06	0.615458	0.095004	0.008915	0.065997	0.068791	0.03526	0.088018	0.019693	0.051627	0.051094	0.079369	0.022088	0.034795	0.053689	0.036325	0.058013	0.054687	0.057947	0.069456	0.020358	0.028874	0	0	0	0	0	0
6.66667e+06	0.638066	0.099779	0.006293	0.066628	0.066498	0.033411	0.084274	0.019203	0.049565	0.043207	0.084274	0.019657	0.032503	0.055729	0.032049	0.061048	0.058843	0.065265	0.072207	0.02076	0.028805	0	0	0	0	0	0
6.66667e+06	0.659883	0.120814	0.010026	0.063766	0.062914	0.025416	0.089683	0.019801	0.041658	0.029477	0.081712	0.019601	0.029126	0.060608	0.035643	0.071837	0.051534	0.065871	0.079306	0.019751	0.021456	0	0	0	0	0	0
6.66667e+06	0.617524	0.106836	0.01261	0.066028	0.056512	0.030066	0.088622	0.022009	0.042968	0.03351	0.073968	0.023235	0.034328	0.06165	0.034445	0.067546	0.058614	0.068831	0.070407	0.023411	0.024403	0	0	0	0	0	0
6.66667e+06	0.611696	0.107293	0.012205	0.066414	0.057942	0.030452	0.088631	0.022335	0.043841	0.034007	0.072279	0.022276	0.034244	0.061556	0.035192	0.065051	0.059601	0.066888	0.070561	0.023165	0.026068	0	0	0	0	0	0
6.66667e+06	0.646848	0.098513	0.007537	0.070626	0.063333	0.031345	0.081133	0.024096	0.043138	0.037995	0.075902	0.024916	0.034537	0.057059	0.041586	0.068409	0.054554	0.063931	0.071756	0.01882	0.030813	0	0	0	0	0	0
6.66667e+06	0.684376	0.147617	0.009322	0.06536	0.055403	0.02357	0.1	0.021504	0.035646	0.02982	0.080085	0.021028	0.023093	0.05625	0.031144	0.081197	0.040148	0.05911	0.073782	0.023729	0.022193	0	0	0	0	0	0
6.66667e+06	0.630077	0.100552	0.011879	0.064916	0.067196	0.029149	0.08806	0.024678	0.044403	0.045411	0.080389	0.023845	0.034058	0.053213	0.032875	0.058122	0.05615	0.06347	0.071623	0.019637	0.030376	0	0	0	0	0	0
6.66667e+06	0.615334	0.094796	0.009022	0.066488	0.068319	0.03478	0.087016	0.019025	0.05204	0.05034	0.079759	0.022424	0.035107	0.054263	0.036676	0.057793	0.054263	0.058447	0.069691	0.02079	0.028962	0	0	0	0	0	0
6.66667e+06	0.589179	0.105181	0.00982	0.064522	0.060523	0.03195	0.086074	0.019508	0.041459	0.050658	0.08363	0.023374	0.036749	0.050258	0.035905	0.063367	0.054524	0.059101	0.074031	0.020485	0.028884	0	0	0	0	0	0
6.66667e+06	0.664557	0.122498	0.011136	0.064897	0.059809	0.023136	0.097106	0.01944	0.046321	0.029472	0.080113	0.0204	0.028656	0.061057	0.030528	0.066193	0.049489	0.070945	0.075553	0.018336	0.024912	0	0	0	0	0	0
6.66667e+06	0.674859	0.114613	0.011018	0.070121	0.058217	0.026611	0.095331	0.017554	0.048786	0.0331	0.079132	0.021008	0.028618	0.059804	0.031092	0.065453	0.054528	0.066106	0.076471	0.019514	0.022923	0	0	0	0	0	0
6.66667e+06	0.609543	0.093359	0.008464	0.069531	0.074805	0.034115	0.085221	0.019401	0.050065	0.04668	0.08138	0.022591	0.032878	0.050977	0.033594	0.060156	0.051432	0.059245	0.076172	0.019401	0.030534	0	0	0	0	0	0
6.66667e+06	0.646478	0.098818	0.007791	0.070791	0.062777	0.031433	0.081053	0.023975	0.043187	0.037933	0.075844	0.02491	0.034661	0.056989	0.041807	0.068253	0.054229	0.064224	0.071637	0.0189	0.030787	0	0	0	0	0	0
6.66667e+06	0.614272	0.095344	0.008816	0.065043	0.068634	0.034676	0.088879	0.018742	0.051133	0.051655	0.079214	0.022922	0.034481	0.054006	0.034676	0.058708	0.05381	0.06008	0.070136	0.020114	0.02893	0	0	0	0	0	0
6.66667e+06	0.613693	0.103314	0.012942	0.065659	0.059076	0.029956	0.087973	0.024434	0.044237	0.034363	0.072297	0.022537	0.033917	0.059578	0.034921	0.068392	0.057626	0.066886	0.071907	0.023541	0.026442	0	0	0	0	0	0
6.66667e+06	0.617584	0.10409	0.012997	0.069468	0.056471	0.029972	0.0907	0.022353	0.043361	0.033445	0.073838	0.022297	0.03479	0.061008	0.03395	0.069076	0.056695	0.066331	0.071204	0.023249	0.024706	0	0	0	0	0	0
6.66667e+06	0.664746	0.121948	0.010431	0.065763	0.059599	0.022853	0.097008	0.019629	0.046133	0.029586	0.080176	0.020483	0.028685	0.060547	0.030487	0.066853	0.049689	0.070551	0.075625	0.018586	0.025366	0	0	0	0	0	0
6.66667e+06	0.689552	0.131858	0.010263	0.063753	0.057841	0.025918	0.089009	0.020762	0.036133	0.027384	0.085178	0.021235	0.028944	0.060585	0.034856	0.064699	0.050653	0.068861	0.08007	0.019958	0.022039	0	0	0	0	0	0
6.66667e+06	0.62962	0.103064	0.012299	0.06441	0.067452	0.029526	0.087379	0.024641	0.044525	0.044183	0.080866	0.023484	0.034026	0.052625	0.032826	0.058839	0.055367	0.062824	0.071138	0.020141	0.030384	0	0	0	0	0	0
6.66667e+06	0.664492	0.121948	0.010768	0.0665	0.059132	0.022907	0.097105	0.019931	0.046191	0.029424	0.07996	0.020498	0.028621	0.060313	0.030369	0.066878	0.04945	0.07075	0.075379	0.018703	0.025174	0	0	0	0	0	0
6.66667e+06	0.66564	0.13294	0.00916	0.069422	0.056174	0.029298	0.091529	0.021803	0.044591	0.035203	0.076614	0.020592	0.02945	0.060792	0.0349	0.069725	0.05095	0.058975	0.067757	0.019381	0.020743	0	0	0	0	0	0
6.66667e+06	0.612392	0.109723	0.012081	0.066184	0.056963	0.029182	0.09023	0.02212	0.043656	0.033326	0.072604	0.021945	0.033792	0.059589	0.033501	0.066593	0.058597	0.067818	0.072663	0.024571	0.024863	0	0	0	0	0	0
6.66667e+06	0.66519	0.122313	0.010795	0.066038	0.05881	0.023045	0.097062	0.019572	0.045762	0.029334	0.079931	0.020745	0.028255	0.060875	0.030367	0.066695	0.049376	0.071341	0.075706	0.018774	0.025204	0	0	0	0	0	0
6.66667e+06	0.667943	0.114492	0.009061	0.068721	0.060321	0.028441	0.089688	0.019776	0.04491	0.032939	0.079172	0.021496	0.032806	0.061049	0.03651	0.074277	0.051194	0.057279	0.071169	0.020636	0.02606	0	0	0	0	0	0
6.66667e+06	0.665047	0.123032	0.010514	0.065798	0.058756	0.02317	0.09715	0.019221	0.046482	0.029259	0.08007	0.02041	0.028688	0.059946	0.030782	0.066797	0.049431	0.071364	0.075979	0.018412	0.02474	0	0	0	0	0	0
6.66667e+06	0.636393	0.098968	0.005935	0.067871	0.066903	0.032516	0.082774	0.01929	0.048645	0.042129	0.086194	0.021161	0.032516	0.054839	0.03271	0.063032	0.058645	0.062452	0.074581	0.02	0.028839	0	0	0	0	0	0
6.66667e+06	0.61573	0.094184	0.008259	0.064131	0.068781	0.034217	0.092102	0.019295	0.052332	0.050805	0.079262	0.021793	0.035397	0.054137	0.034634	0.056288	0.054553	0.059689	0.070516	0.020197	0.029428	0	0	0	0	0	0
6.66667e+06	0.639818	0.101262	0.007623	0.063346	0.067749	0.033973	0.084965	0.021159	0.047181	0.044027	0.082074	0.025496	0.033776	0.054409	0.038901	0.066434	0.049678	0.058155	0.070837	0.019188	0.029767	0	0	0	0	0	0
6.66667e+06	0.587807	0.104141	0.010889	0.062556	0.063407	0.031099	0.082049	0.020479	0.04266	0.051846	0.085634	0.023436	0.03791	0.051264	0.033339	0.065065	0.053325	0.056596	0.071429	0.021151	0.031726	0	0	0	0	0	0
6.66667e+06	0.674777	0.115095	0.011459	0.069491	0.05965	0.025967	0.095135	0.017419	0.048468	0.032343	0.079656	0.021901	0.028554	0.060066	0.031003	0.065887	0.053135	0.065009	0.07693	0.019914	0.022917	0	0	0	0	0	0
6.66667e+06	0.665204	0.12241	0.010761	0.066115	0.058879	0.023025	0.097223	0.019548	0.045769	0.029369	0.080024	0.020629	0.028288	0.060852	0.030403	0.066585	0.049293	0.071237	0.075701	0.018796	0.025093	0	0	0	0	0	0
6.66667e+06	0.665091	0.122348	0.010728	0.065894	0.058981	0.022934	0.097554	0.019787	0.045868	0.02899	0.08058	0.020598	0.029085	0.060363	0.030754	0.066752	0.048586	0.070281	0.076384	0.0185	0.025032	0	0	0	0	0	0
6.66667e+06	0.636305	0.102013	0.006517	0.066525	0.065234	0.032778	0.087302	0.020325	0.049232	0.041296	0.084721	0.020196	0.031682	0.05433	0.032714	0.061556	0.058588	0.063686	0.071816	0.020132	0.029359	0	0	0	0	0	0
6.66667e+06	0.638367	0.100159	0.006749	0.066794	0.067112	0.031964	0.087806	0.020567	0.047692	0.041452	0.083286	0.020057	0.031264	0.054378	0.03171	0.061445	0.059153	0.064311	0.072588	0.021267	0.030245	0	0	0	0	0	0
6.66667e+06	0.65295	0.129079	0.010146	0.067782	0.054707	0.02636	0.087395	0.022071	0.040795	0.033891	0.078661	0.02113	0.029027	0.054655	0.034205	0.076046	0.049791	0.064697	0.077981	0.01977	0.02181	0	0	0	0	0	0
6.66667e+06	0.637603	0.102111	0.00589	0.066508	0.065581	0.030838	0.088412	0.019191	0.048839	0.040633	0.085964	0.020647	0.032294	0.054265	0.032493	0.062736	0.059427	0.063199	0.071405	0.019919	0.029647	0	0	0	0	0	0
6.66667e+06	0.639318	0.099827	0.008014	0.060396	0.065141	0.032378	0.088863	0.020581	0.048022	0.043726	0.081746	0.025069	0.033853	0.058986	0.036417	0.067769	0.052382	0.056357	0.071039	0.020389	0.029044	0	0	0	0	0	0
6.66667e+06	0.629688	0.101115	0.011492	0.064365	0.067839	0.029074	0.087993	0.024871	0.044511	0.04494	0.080532	0.024014	0.033962	0.053173	0.032719	0.058405	0.056003	0.062607	0.071527	0.019468	0.031389	0	0	0	0	0	0
6.66667e+06	0.648373	0.098534	0.008158	0.071143	0.062941	0.031548	0.081268	0.024053	0.043243	0.03818	0.075277	0.024694	0.033935	0.057171	0.042226	0.067583	0.054275	0.064577	0.071298	0.018836	0.031061	0	0	0	0	0	0
6.66667e+06	0.613452	0.100595	0.011903	0.066495	0.070806	0.032041	0.087599	0.021457	0.049188	0.041242	0.080779	0.024224	0.033618	0.053659	0.029468	0.066656	0.054045	0.054367	0.068136	0.023162	0.030561	0	0	0	0	0	0
6.66667e+06	0.63424	0.097999	0.013503	0.065383	0.067021	0.033461	0.083553	0.021893	0.044532	0.037234	0.082311	0.026411	0.035248	0.05873	0.036638	0.068063	0.055205	0.055751	0.067815	0.022588	0.026659	0	0	0	0	0	0
6.66667e+06	0.640414	0.101891	0.007231	0.063615	0.06733	0.033367	0.08597	0.020962	0.047562	0.044975	0.082454	0.025141	0.03403	0.054461	0.038939	0.06534	0.049486	0.058773	0.070116	0.019303	0.029055	0	0	0	0	0	0
6.66667e+06	0.610549	0.105025	0.012831	0.064892	0.058787	0.02962	0.090611	0.022893	0.044429	0.032276	0.071675	0.022893	0.033916	0.058843	0.035329	0.065514	0.061331	0.066644	0.072297	0.023571	0.026624	0	0	0	0	0	0
6.66667e+06	0.637523	0.099617	0.006291	0.066152	0.068098	0.031779	0.085868	0.019911	0.049744	0.041248	0.0871	0.020818	0.031909	0.054867	0.032492	0.06252	0.05824	0.064985	0.070238	0.019781	0.028342	0	0	0	0	0	0
6.66667e+06	0.636371	0.099905	0.00733	0.065213	0.065972	0.031406	0.087204	0.020348	0.049668	0.042148	0.084866	0.019905	0.032543	0.055039	0.030837	0.064076	0.060348	0.064202	0.069321	0.020537	0.029131	0	0	0	0	0	0
6.66667e+06	0.646515	0.098604	0.007751	0.070859	0.063637	0.031356	0.080702	0.024332	0.043643	0.037874	0.075351	0.024948	0.034483	0.056701	0.04241	0.068063	0.053948	0.064407	0.072114	0.018452	0.030365	0	0	0	0	0	0
6.66667e+06	0.596778	0.092288	0.009689	0.069082	0.069809	0.03178	0.083471	0.019233	0.0483	0.056196	0.076543	0.022721	0.039483	0.051109	0.036479	0.064529	0.058957	0.056971	0.062736	0.019766	0.030859	0	0	0	0	0	0
6.66667e+06	0.663882	0.121995	0.011295	0.065426	0.059755	0.023105	0.097202	0.020387	0.046773	0.029854	0.07958	0.020809	0.029151	0.059943	0.030417	0.066457	0.04921	0.070394	0.075503	0.018091	0.024652	0	0	0	0	0	0
6.66667e+06	0.664523	0.122119	0.010772	0.066234	0.059225	0.02305	0.096858	0.020134	0.046194	0.029448	0.079452	0.020604	0.028554	0.059977	0.030389	0.067128	0.049111	0.070844	0.076065	0.018534	0.025308	0	0	0	0	0	0
6.66667e+06	0.607907	0.096918	0.011649	0.065633	0.068562	0.033016	0.089663	0.022166	0.047727	0.041303	0.081009	0.023597	0.033782	0.055016	0.031252	0.062371	0.056547	0.056913	0.069826	0.022965	0.030087	0	0	0	0	0	0
6.66667e+06	0.663272	0.12157	0.011099	0.065889	0.058818	0.023415	0.097265	0.019575	0.046642	0.029596	0.079657	0.020746	0.029034	0.060925	0.03072	0.066077	0.049499	0.070572	0.075724	0.018498	0.024679	0	0	0	0	0	0
6.66667e+06	0.625762	0.1005	0.00805	0.06304	0.066026	0.032656	0.089463	0.018178	0.050899	0.047458	0.079595	0.025969	0.03311	0.0546	0.03772	0.060118	0.054405	0.060962	0.069727	0.018633	0.02889	0	0	0	0	0	0
6.66667e+06	0.664607	0.122546	0.011102	0.065418	0.059844	0.023108	0.097008	0.020154	0.046693	0.029255	0.079808	0.020583	0.029064	0.060273	0.030779	0.066752	0.048933	0.070278	0.075281	0.018296	0.024824	0	0	0	0	0	0
6.66667e+06	0.673034	0.134361	0.011255	0.063853	0.058117	0.02711	0.090963	0.020779	0.036472	0.034578	0.082522	0.02105	0.026461	0.056277	0.036147	0.067262	0.049729	0.059253	0.080519	0.021104	0.022186	0	0	0	0	0	0
6.66667e+06	0.628537	0.103855	0.011743	0.065526	0.066966	0.029161	0.08696	0.02449	0.044615	0.044222	0.081547	0.023836	0.034225	0.052211	0.033701	0.058366	0.054743	0.061597	0.071768	0.019514	0.030951	0	0	0	0	0	0
6.66667e+06	0.645297	0.101825	0.007972	0.064022	0.068942	0.035685	0.083702	0.019057	0.049324	0.044093	0.081335	0.025659	0.033132	0.055614	0.037118	0.063337	0.050196	0.061469	0.069876	0.019182	0.028461	0	0	0	0	0	0
6.66667e+06	0.608726	0.10026	0.009774	0.069913	0.060011	0.031841	0.08387	0.020445	0.049298	0.044304	0.080029	0.027615	0.035725	0.050066	0.037646	0.05984	0.055145	0.061761	0.069358	0.023048	0.030048	0	0	0	0	0	0
6.66667e+06	0.6428	0.097896	0.007151	0.064153	0.068111	0.033535	0.083455	0.020898	0.048115	0.041936	0.081164	0.023606	0.034784	0.057627	0.039853	0.065403	0.04999	0.05721	0.075748	0.019093	0.030271	0	0	0	0	0	0
6.66667e+06	0.611277	0.105692	0.012237	0.064257	0.057769	0.029141	0.089698	0.022254	0.04428	0.033978	0.075299	0.021286	0.034548	0.060672	0.035458	0.064713	0.060899	0.064713	0.074445	0.022311	0.026352	0	0	0	0	0	0
6.66667e+06	0.665025	0.122857	0.010733	0.065726	0.059315	0.02308	0.096642	0.019423	0.04673	0.028827	0.079973	0.020563	0.028637	0.060312	0.030631	0.066819	0.04958	0.070998	0.075747	0.018426	0.02498	0	0	0	0	0	0
6.66667e+06	0.647818	0.097994	0.008505	0.071072	0.063556	0.031251	0.08061	0.02413	0.043602	0.038547	0.074676	0.025119	0.033778	0.057205	0.041997	0.067776	0.054524	0.064369	0.071446	0.018834	0.031009	0	0	0	0	0	0
6.66667e+06	0.559982	0.094859	0.008599	0.064627	0.064124	0.032794	0.082098	0.020216	0.047887	0.054382	0.079812	0.022045	0.04066	0.052323	0.040157	0.061014	0.05493	0.061745	0.068377	0.018615	0.030735	0	0	0	0	0	0	0
6.66667e+06	0.664569	0.12206	0.010704	0.066288	0.059105	0.022863	0.097085	0.020093	0.046101	0.029435	0.079574	0.020656	0.028872	0.059809	0.030327	0.06718	0.0492	0.070936	0.076006	0.018591	0.025116	0	0	0	0	0	0
6.66667e+06	0.63877	0.096931	0.00876	0.063107	0.064898	0.033184	0.089962	0.019629	0.046483	0.044373	0.082353	0.024872	0.032928	0.059015	0.036509	0.066816	0.053261	0.056074	0.0711	0.020716	0.029028	0	0	0	0	0	0
6.66667e+06	0.629224	0.1045	0.012039	0.063488	0.068338	0.030142	0.086787	0.024512	0.044866	0.044303	0.080508	0.023689	0.034775	0.052834	0.033909	0.057295	0.05409	0.062622	0.071413	0.019878	0.030012	0	0	0	0	0	0
6.66667e+06	0.685573	0.128603	0.010261	0.065761	0.056138	0.024854	0.098139	0.018378	0.039265	0.02873	0.081676	0.021525	0.029916	0.061702	0.035434	0.061748	0.048978	0.069409	0.077298	0.019427	0.022756	0	0	0	0	0	0
6.66667e+06	0.665612	0.122313	0.010842	0.065861	0.05927	0.022782	0.097431	0.020107	0.045611	0.028799	0.080523	0.02068	0.029134	0.060369	0.030614	0.066339	0.048715	0.070589	0.076464	0.018579	0.024979	0	0	0	0	0	0
6.66667e+06	0.637558	0.101535	0.007454	0.066896	0.065142	0.032321	0.087379	0.019919	0.049421	0.04109	0.084184	0.019919	0.031882	0.054056	0.031256	0.062762	0.059004	0.064955	0.070717	0.020357	0.029753	0	0	0	0	0	0
6.66667e+06	0.664553	0.121172	0.011059	0.06621	0.059783	0.023062	0.097448	0.020369	0.046408	0.02949	0.079962	0.020558	0.028922	0.059877	0.030151	0.066588	0.049244	0.070794	0.075662	0.018431	0.024811	0	0	0	0	0	0
6.66667e+06	0.607936	0.098719	0.01163	0.067693	0.069852	0.033986	0.085661	0.021554	0.050491	0.040811	0.082666	0.023295	0.033812	0.051884	0.0312	0.064837	0.054704	0.056271	0.070061	0.022007	0.028867	0	0	0	0	0	0
6.66667e+06	0.630174	0.103752	0.011629	0.064456	0.066877	0.029569	0.087238	0.024468	0.044743	0.04457	0.081964	0.02356	0.034109	0.052308	0.033071	0.059009	0.055075	0.061949	0.071805	0.019929	0.029915	0	0	0	0	0	0
6.66667e+06	0.587932	0.104234	0.010699	0.062219	0.06355	0.030811	0.081734	0.020479	0.043301	0.051887	0.084994	0.023143	0.037928	0.051474	0.034209	0.065066	0.054091	0.057443	0.070714	0.021214	0.030811	0	0	0	0	0	0
6.66667e+06	0.63846	0.098656	0.006845	0.064431	0.066189	0.032027	0.089676	0.019593	0.048166	0.041258	0.085594	0.019656	0.03209	0.053944	0.031839	0.063238	0.05991	0.065247	0.073286	0.01997	0.028385	0	0	0	0	0	0
6.66667e+06	0.664803	0.122005	0.010638	0.065945	0.059355	0.023064	0.096776	0.020005	0.045987	0.029419	0.07936	0.020711	0.028948	0.059826	0.030595	0.06731	0.049329	0.071264	0.075688	0.018404	0.025371	0	0	0	0	0	0
6.66667e+06	0.640465	0.101284	0.007376	0.063747	0.067962	0.033849	0.085413	0.020876	0.04702	0.044122	0.082186	0.025354	0.033783	0.054593	0.038525	0.06592	0.048864	0.059532	0.070464	0.01923	0.029898	0	0	0	0	0	0
6.66667e+06	0.664501	0.121518	0.010612	0.066136	0.059788	0.023024	0.09712	0.020135	0.046665	0.029515	0.079875	0.020466	0.029136	0.05974	0.030273	0.066989	0.049034	0.070826	0.075753	0.018476	0.024919	0	0	0	0	0	0
6.66667e+06	0.617863	0.107295	0.012366	0.068956	0.058264	0.030617	0.088936	0.022517	0.043631	0.032885	0.07225	0.022355	0.032615	0.057832	0.032723	0.069442	0.058804	0.067498	0.071818	0.024245	0.024947	0	0	0	0	0	0
6.66667e+06	0.674382	0.11461	0.011456	0.069712	0.060019	0.026206	0.094341	0.017254	0.048377	0.032282	0.078618	0.02166	0.02834	0.060065	0.03154	0.065909	0.054082	0.065677	0.076902	0.020083	0.022866	0	0	0	0	0	0
6.66667e+06	0.664882	0.122354	0.011264	0.065237	0.059652	0.023091	0.096729	0.01943	0.046135	0.029427	0.079974	0.020463	0.028911	0.06045	0.030647	0.066973	0.049608	0.070869	0.075421	0.018304	0.025062	0	0	0	0	0	0
6.66667e+06	0.610229	0.110746	0.013621	0.063853	0.059007	0.030257	0.088026	0.021859	0.045171	0.036287	0.075213	0.021751	0.032519	0.056746	0.037472	0.065737	0.058146	0.061591	0.073813	0.023258	0.024927	0	0	0	0	0	0
6.66667e+06	0.688755	0.124939	0.010668	0.065438	0.055528	0.024059	0.09829	0.019506	0.040039	0.029237	0.08173	0.021917	0.030085	0.062626	0.03562	0.062313	0.048208	0.069678	0.077177	0.019953	0.022988	0	0	0	0	0	0
6.66667e+06	0.665079	0.121956	0.010451	0.06592	0.059536	0.023029	0.096657	0.019956	0.046295	0.029508	0.079775	0.020712	0.028846	0.060009	0.030406	0.067196	0.049321	0.071027	0.075519	0.01849	0.025394	0	0	0	0	0	0
6.66667e+06	0.636487	0.098647	0.006732	0.065681	0.066751	0.031771	0.086946	0.019755	0.048632	0.041774	0.085058	0.021453	0.031708	0.054168	0.032211	0.062472	0.060333	0.064297	0.073356	0.02051	0.027745	0	0	0	0	0	0
6.66667e+06	0.595669	0.090794	0.009827	0.069819	0.069427	0.031536	0.082091	0.019655	0.049235	0.056031	0.077006	0.022491	0.039554	0.051582	0.035838	0.064587	0.05784	0.058964	0.063023	0.01941	0.031291	0	0	0	0	0	0
6.66667e+06	0.618714	0.107565	0.012536	0.067386	0.058737	0.030053	0.090596	0.022553	0.042205	0.032297	0.074228	0.02217	0.033173	0.059886	0.033556	0.070342	0.06109	0.062076	0.072969	0.022717	0.023867	0	0	0	0	0	0
6.66667e+06	0.629579	0.101705	0.012526	0.06461	0.067071	0.028789	0.08786	0.024833	0.044436	0.044699	0.08052	0.024262	0.034371	0.052787	0.032744	0.058588	0.055556	0.062808	0.071246	0.019383	0.031206	0	0	0	0	0	0
6.66667e+06	0.663817	0.122296	0.010579	0.065939	0.059725	0.023102	0.096869	0.019734	0.046632	0.029839	0.079744	0.020493	0.029127	0.059772	0.030503	0.067315	0.049004	0.070446	0.07519	0.018691	0.025	0	0	0	0	0	0
6.66667e+06	0.647597	0.098199	0.008054	0.071199	0.064062	0.031387	0.080563	0.02401	0.043305	0.038437	0.075019	0.02473	0.034596	0.057077	0.041515	0.068253	0.054633	0.064062	0.071221	0.018946	0.030732	0	0	0	0	0	0
6.66667e+06	0.647319	0.098346	0.007774	0.071114	0.062508	0.031591	0.081652	0.023615	0.042758	0.038242	0.076372	0.02494	0.033906	0.057565	0.042331	0.067541	0.054532	0.064868	0.071002	0.018649	0.030692	0	0	0	0	0	0
6.66667e+06	0.613309	0.094554	0.009338	0.064647	0.068042	0.034217	0.089983	0.019459	0.051587	0.050738	0.078294	0.022986	0.034413	0.054395	0.034282	0.058443	0.054786	0.059619	0.070589	0.020047	0.029581	0	0	0	0	0	0
6.66667e+06	0.638736	0.098691	0.008214	0.061537	0.064618	0.032405	0.090092	0.020021	0.047356	0.044533	0.08297	0.025475	0.03356	0.058586	0.035613	0.067826	0.051848	0.05634	0.070649	0.020277	0.029389	0	0	0	0	0	0
6.66667e+06	0.618839	0.105605	0.012727	0.0684	0.057514	0.029678	0.089846	0.022529	0.043325	0.031248	0.073653	0.02215	0.033956	0.060872	0.033035	0.070079	0.05746	0.066667	0.072136	0.0228	0.02632	0	0	0	0	0	0
6.66667e+06	0.646662	0.098023	0.008101	0.07119	0.062737	0.031478	0.081117	0.024236	0.043299	0.03828	0.075768	0.024831	0.034384	0.057035	0.041824	0.06813	0.054328	0.064145	0.071454	0.018931	0.030708	0	0	0	0	0	0
6.66667e+06	0.618288	0.107938	0.01169	0.067524	0.056558	0.030116	0.089011	0.021487	0.044478	0.031006	0.074816	0.022823	0.033456	0.060677	0.032732	0.069417	0.061011	0.063961	0.072256	0.023992	0.02505	0	0	0	0	0	0
66797.1	0.34635	0.050083	0.009756	0.062109	0.080577	0.043327	0.054022	0.01839	0.076116	0.096254	0.087803	0.023555	0.061952	0.026398	0.035737	0.036728	0.067508	0.053683	0.059709	0.010538	0.045753	0	0	0	0	0	0
668618	0.339933	0.054995	0.005325	0.064929	0.082174	0.043471	0.057538	0.0151	0.077724	0.095923	0.081618	0.025431	0.064532	0.025828	0.036478	0.044504	0.055631	0.05428	0.058094	0.011762	0.044663	0	0	0	0	0	0
668994	0.679502	0.111971	0.007553	0.039653	0.054947	0.026057	0.097243	0.011707	0.034366	0.032289	0.105929	0.019449	0.020204	0.079305	0.043807	0.082704	0.048905	0.048716	0.085725	0.018882	0.030589	0	0	0	0	0	0
669008	0.487319	0.093239	0.009111	0.063011	0.073059	0.035933	0.078849	0.018478	0.047939	0.070674	0.078253	0.030399	0.047173	0.034826	0.038147	0.055518	0.057221	0.055007	0.065821	0.014731	0.032612	0	0	0	0	0	0
670252	0.567568	0.122627	0.011585	0.055432	0.055521	0.030657	0.078335	0.025221	0.040995	0.042153	0.085376	0.022458	0.031815	0.054184	0.045985	0.068889	0.053293	0.061848	0.068176	0.016754	0.028696	0	0	0	0	0	0
673375	0.545817	0.10223	0.012892	0.064321	0.060976	0.036237	0.078885	0.0177	0.053659	0.061115	0.073868	0.027108	0.042718	0.039233	0.038258	0.063972	0.049129	0.060976	0.071638	0.016725	0.028362	0	0	0	0	0	0
673832	0.340135	0.064269	0.007399	0.059279	0.077175	0.03906	0.061688	0.010927	0.071582	0.088962	0.083455	0.026499	0.06642	0.026929	0.041556	0.038802	0.064785	0.059537	0.060656	0.011443	0.039577	0	0	0	0	0	0
673835	0.346071	0.06586	0.005723	0.058636	0.076743	0.039779	0.062389	0.012102	0.070082	0.086593	0.084811	0.025894	0.065203	0.027207	0.042593	0.038184	0.063327	0.063796	0.06145	0.010508	0.039122	0	0	0	0	0	0
673837	0.345462	0.065806	0.005944	0.060627	0.080496	0.03787	0.063259	0.012737	0.069967	0.094421	0.086949	0.023605	0.058589	0.030059	0.03872	0.039654	0.065297	0.052305	0.062495	0.012652	0.03855	0	0	0	0	0	0
673839	0.377774	0.070908	0.005168	0.061081	0.084802	0.042359	0.058116	0.013385	0.069553	0.089376	0.084124	0.021772	0.052016	0.031006	0.038207	0.037699	0.057946	0.064554	0.064216	0.013894	0.039817	0	0	0	0	0	0
674081	0.540156	0.102544	0.012973	0.060637	0.056701	0.030902	0.072298	0.019459	0.045478	0.046717	0.088113	0.028569	0.038846	0.038481	0.048539	0.060564	0.06603	0.058378	0.072371	0.014576	0.037825	0	0	0	0	0	0
674082	0.5237	0.088964	0.010033	0.062079	0.065449	0.037153	0.080107	0.017244	0.049773	0.065371	0.081282	0.025945	0.04358	0.037623	0.04264	0.056357	0.06153	0.058708	0.068114	0.014579	0.033469	0	0	0	0	0	0
67571.2	0.438862	0.089501	0.012695	0.054531	0.055968	0.037285	0.061158	0.021876	0.061717	0.065868	0.090539	0.025629	0.050539	0.043194	0.045988	0.060439	0.068583	0.055409	0.053653	0.014611	0.030818	0	0	0	0	0	0
682370	0.393948	0.074567	0.006329	0.06301	0.063744	0.042924	0.070531	0.012382	0.068605	0.079795	0.076768	0.025589	0.057599	0.028066	0.037146	0.043383	0.068605	0.064569	0.06512	0.012015	0.039255	0	0	0	0	0	0
683735	0.424426	0.084467	0.010416	0.05991	0.063408	0.041511	0.0647	0.01589	0.069566	0.076028	0.086976	0.021288	0.054284	0.029271	0.050939	0.045997	0.062191	0.058238	0.060138	0.014749	0.030031	0	0	0	0	0	0
685506	0.61491	0.107347	0.010979	0.068762	0.056967	0.030178	0.08978	0.021896	0.043604	0.031307	0.073781	0.023276	0.034695	0.059351	0.033691	0.067194	0.059539	0.06688	0.071397	0.024155	0.025221	0	0	0	0	0	0
686439	0.570074	0.111965	0.004971	0.060347	0.06289	0.031676	0.081734	0.017168	0.053237	0.043815	0.072948	0.025896	0.04052	0.048844	0.035838	0.062023	0.064509	0.068035	0.066705	0.016012	0.030867	0	0	0	0	0	0
693582	0.589143	0.11429	0.011585	0.061732	0.056523	0.032421	0.076971	0.022314	0.039652	0.052791	0.087234	0.027367	0.038719	0.044861	0.042528	0.061343	0.052402	0.060177	0.072384	0.015627	0.029078	0	0	0	0	0	0
693627	0.381918	0.05007	0.005762	0.034771	0.0606	0.05007	0.05762	0.013511	0.07729	0.077886	0.104908	0.023445	0.0606	0.03636	0.035367	0.034373	0.063382	0.061792	0.076098	0.018478	0.05762	0	0	0	0	0	0
693628	0.389842	0.045486	0.007182	0.036081	0.060192	0.046341	0.06156	0.012996	0.08567	0.073529	0.103112	0.024453	0.05301	0.035397	0.032319	0.040356	0.070622	0.069083	0.073016	0.014877	0.05472	0	0	0	0	0	0
693629	0.376954	0.053585	0.007854	0.040917	0.058145	0.052572	0.065493	0.015455	0.080441	0.064226	0.095389	0.022802	0.058399	0.040917	0.031923	0.034963	0.068153	0.065746	0.06866	0.017608	0.056752	0	0	0	0	0	0
697228	0.395906	0.070842	0.010168	0.063975	0.073112	0.042813	0.06405	0.016754	0.06844	0.074275	0.076095	0.027335	0.053732	0.035552	0.034783	0.043451	0.062718	0.05906	0.066808	0.013583	0.042456	0	0	0	0	0	0
700939	0.403332	0.07222	0.010654	0.062832	0.073097	0.044193	0.063981	0.017568	0.068169	0.074811	0.07372	0.027871	0.053113	0.036149	0.037824	0.042421	0.058645	0.060437	0.065968	0.014374	0.041953	0	0	0	0	0	0
70203.1	0.434227	0.06929	0.018293	0.057095	0.042683	0.049889	0.058204	0.019956	0.077605	0.063747	0.090355	0.028825	0.044346	0.05765	0.039911	0.041574	0.071508	0.060976	0.059313	0.011086	0.037694	0	0	0	0	0	0
70734.2	0.488975	0.092451	0.011471	0.054706	0.071471	0.038333	0.060882	0.019608	0.061176	0.063137	0.085882	0.028137	0.043529	0.041373	0.050882	0.051078	0.064706	0.056765	0.060098	0.01549	0.028824	0	0	0	0	0	0
707758	0.418314	0.066911	0.011297	0.066744	0.069726	0.041113	0.063133	0.017242	0.067411	0.073708	0.074893	0.029131	0.055133	0.03552	0.033206	0.047132	0.060633	0.059429	0.0698	0.013223	0.044614	0	0	0	0	0	0
709484	0.399184	0.070939	0.010759	0.062741	0.073855	0.043115	0.064988	0.018464	0.068377	0.072929	0.073323	0.02871	0.053165	0.036061	0.034937	0.045755	0.059687	0.058781	0.067904	0.015074	0.040435	0	0	0	0	0	0
71366.1	0.335547	0.051765	0.005572	0.061778	0.0726	0.039732	0.057014	0.01712	0.078898	0.091173	0.080917	0.026003	0.07155	0.025115	0.040297	0.043285	0.062021	0.061617	0.059033	0.010902	0.043608	0	0	0	0	0	0
714583	0.4706	0.091091	0.011836	0.06118	0.067099	0.035509	0.069018	0.017274	0.06262	0.06406	0.080134	0.029431	0.050144	0.038228	0.043986	0.058941	0.06182	0.051344	0.058061	0.015915	0.03231	0	0	0	0	0	0
72638.1	0.38274	0.067124	0.006499	0.065076	0.064097	0.042108	0.070685	0.014956	0.065076	0.081902	0.075492	0.025461	0.063118	0.029912	0.041218	0.040951	0.061782	0.061337	0.063385	0.016736	0.043087	0	0	0	0	0	0
74336.1	0.487313	0.067301	0.014276	0.063222	0.044188	0.044867	0.07002	0.012237	0.055744	0.041468	0.091094	0.016315	0.049626	0.056424	0.023793	0.076139	0.084296	0.058464	0.07274	0.016995	0.040789	0	0	0	0	0	0
743813	0.494882	0.082286	0.013678	0.060709	0.076865	0.040748	0.070726	0.019459	0.054714	0.061715	0.078983	0.030409	0.042364	0.036655	0.035004	0.05554	0.05694	0.054965	0.071767	0.018058	0.038415	0	0	0	0	0	0
747764	0.662539	0.120691	0.009	0.063541	0.054001	0.02898	0.086041	0.0171	0.03825	0.036	0.086851	0.02439	0.02466	0.056521	0.03348	0.074791	0.059491	0.066061	0.077311	0.01755	0.02529	0	0	0	0	0	0
753084	0.544738	0.09496	0.012802	0.060192	0.063112	0.034229	0.090243	0.016126	0.049591	0.048423	0.080855	0.019315	0.042404	0.042719	0.040428	0.050894	0.068502	0.067155	0.064909	0.016306	0.036834	0	0	0	0	0	0
753085	0.607199	0.112869	0.011699	0.06214	0.054469	0.033563	0.081511	0.018124	0.051592	0.031646	0.081799	0.023878	0.028865	0.053222	0.044687	0.064154	0.066743	0.072785	0.060702	0.018316	0.027234	0	0	0	0	0	0
75320.1	0.425993	0.070267	0.012586	0.06731	0.076031	0.042912	0.05897	0.023124	0.066673	0.066564	0.075407	0.02859	0.050995	0.031451	0.03411	0.049883	0.060597	0.060272	0.068585	0.01363	0.042044	0	0	0	0	0	0
75590.1	0.290335	0.045214	0.007395	0.055145	0.070568	0.059582	0.035284	0.014578	0.086837	0.112614	0.09719	0.015635	0.084936	0.027044	0.034439	0.028946	0.065286	0.05599	0.04606	0.013733	0.043524	0	0	0	0	0	0
75725.1	0.508239	0.077027	0.014189	0.064865	0.041216	0.042568	0.066216	0.017568	0.044595	0.047973	0.097973	0.014865	0.042568	0.053378	0.027027	0.081081	0.070946	0.065541	0.078378	0.015541	0.036486	0	0	0	0	0	0
760732	0.390059	0.071602	0.010223	0.062974	0.068556	0.044082	0.061359	0.019097	0.070457	0.070887	0.078186	0.027009	0.056513	0.036517	0.036946	0.043121	0.061277	0.060889	0.067411	0.012861	0.040034	0	0	0	0	0	0
760939	0.400278	0.074374	0.011079	0.06192	0.066026	0.044547	0.060913	0.020027	0.069416	0.069299	0.080068	0.027697	0.054076	0.037381	0.03494	0.044043	0.063508	0.062462	0.067246	0.013132	0.037845	0	0	0	0	0	0
762660	0.363662	0.064242	0.010919	0.062123	0.068632	0.04535	0.059061	0.018987	0.070038	0.073947	0.080552	0.026363	0.057097	0.034682	0.035722	0.041769	0.067573	0.060949	0.069345	0.011516	0.041075	0	5.8e-05	0	0	0	0
762906	0.520831	0.077142	0.00684	0.042941	0.057382	0.034011	0.071442	0.01482	0.056812	0.049781	0.100323	0.017291	0.039521	0.049781	0.020521	0.054342	0.077522	0.060422	0.097093	0.01653	0.055292	0	0.00019	0	0	0	0
764561	0.37296	0.066615	0.007143	0.066787	0.07548	0.041914	0.06214	0.014717	0.069799	0.09407	0.075996	0.024098	0.057406	0.025992	0.037955	0.038816	0.061537	0.064291	0.066615	0.010758	0.037869	0	0	0	0	0	0
764562	0.36377	0.067864	0.007419	0.063803	0.075595	0.036548	0.06474	0.013432	0.070754	0.096915	0.078875	0.025927	0.058961	0.025927	0.037563	0.036548	0.065365	0.059898	0.065053	0.011246	0.037563	0	0	0	0	0	0
767806	0.345766	0.057385	0.008487	0.062235	0.088301	0.036977	0.053546	0.015963	0.070317	0.085674	0.087492	0.030309	0.056577	0.028086	0.040008	0.038998	0.053142	0.063851	0.068701	0.011113	0.042837	0	0	0	0	0	0
77048.1	0.463062	0.052638	0.006563	0.06104	0.087425	0.039774	0.067209	0.01759	0.06629	0.063271	0.086506	0.026516	0.041349	0.049619	0.022316	0.064453	0.064321	0.05592	0.069835	0.014046	0.043318	0	0	0	0	0	0
77775.1	0.390064	0.06518	0.017979	0.055305	0.062201	0.046289	0.057962	0.022487	0.062175	0.07747	0.087694	0.028954	0.051709	0.030967	0.034428	0.042505	0.071701	0.062684	0.070305	0.011646	0.040359	0	0	0	0	0	0
78541.1	0.38556	0.073347	0.005469	0.062007	0.066109	0.040614	0.069406	0.012627	0.069889	0.076725	0.076323	0.023645	0.060479	0.029114	0.037076	0.04166	0.068441	0.066752	0.065144	0.01335	0.041821	0	0	0	0	0	0
83129.2	0.346801	0.061081	0.005817	0.056606	0.075736	0.043293	0.062087	0.012194	0.068688	0.092963	0.088936	0.025842	0.066003	0.022709	0.035015	0.035574	0.063094	0.061864	0.066562	0.014096	0.041839	0	0	0	0	0	0
83201.1	0.445266	0.083436	0.014724	0.056442	0.050307	0.046626	0.058078	0.015542	0.067485	0.058896	0.092434	0.022086	0.04499	0.045399	0.03681	0.046626	0.078937	0.068303	0.071166	0.013497	0.028221	0	0	0	0	0	0
85154.1	0.382612	0.071188	0.006744	0.063095	0.065942	0.039715	0.070438	0.012814	0.069389	0.079356	0.076058	0.022705	0.0577	0.028625	0.036943	0.041214	0.069239	0.066392	0.066916	0.013938	0.041589	0	0	0	0	0	0
857312	0.414245	0.066763	0.006358	0.062552	0.075911	0.033716	0.063835	0.01927	0.061632	0.068743	0.084974	0.024681	0.051007	0.033744	0.033465	0.043087	0.066457	0.072927	0.076887	0.009315	0.044676	0	0	0	0	0	0
861044	0.663881	0.132846	0.010617	0.0648	0.059464	0.025689	0.090654	0.021068	0.038561	0.03416	0.083118	0.021508	0.027614	0.055834	0.033445	0.070631	0.050388	0.058309	0.077232	0.021013	0.023049	0	0	0	0	0	0
861046	0.668768	0.13284	0.010825	0.066202	0.058859	0.025893	0.088886	0.021596	0.037317	0.034706	0.082957	0.020834	0.027362	0.0569	0.032639	0.07137	0.050808	0.057499	0.078768	0.020834	0.022902	0	0	0	0	0	0
861048	0.588349	0.10498	0.010572	0.062367	0.063248	0.031114	0.081935	0.020078	0.04368	0.051841	0.08467	0.023092	0.037745	0.051841	0.034174	0.06399	0.054298	0.057637	0.071177	0.021284	0.030279	0	0	0	0	0	0
864178	0.283799	0.054214	0.011617	0.057256	0.096533	0.040752	0.048682	0.009497	0.089065	0.117002	0.084086	0.024064	0.072285	0.015766	0.025355	0.033376	0.060852	0.054767	0.054582	0.009312	0.040937	0	0	0	0	0	0
866889	0.489262	0.086887	0.011479	0.064194	0.069404	0.03479	0.076203	0.019249	0.053245	0.065254	0.078146	0.031082	0.043355	0.036026	0.036468	0.058455	0.062781	0.058543	0.064194	0.015717	0.034525	0	0	0	0	0	0
867696	0.4522	0.06795	0.010544	0.06437	0.066496	0.042176	0.067646	0.018354	0.062895	0.062873	0.078862	0.028985	0.052155	0.038552	0.038336	0.049574	0.064392	0.060855	0.07231	0.013755	0.038921	0	0	0	0	0	0
871584	0.312556	0.064888	0.014735	0.069199	0.054082	0.039074	0.062323	0.014571	0.076894	0.091246	0.087044	0.026686	0.068653	0.027941	0.030998	0.032744	0.053154	0.065597	0.064342	0.00955	0.046278	0	0	0	0	0	0
872294	0.340161	0.057335	0.004044	0.063125	0.077557	0.042744	0.054401	0.016178	0.076289	0.093577	0.071531	0.025535	0.071055	0.027914	0.03981	0.041951	0.056384	0.061063	0.062728	0.01142	0.045361	0	0	0	0	0	0
877240	0.408209	0.085165	0.010088	0.066051	0.066051	0.040353	0.073166	0.00977	0.065626	0.066582	0.080493	0.022619	0.056812	0.02676	0.043751	0.041627	0.077838	0.062228	0.061591	0.008283	0.035149	0	0	0	0	0	0
879628	0.412973	0.071379	0.011814	0.062805	0.069369	0.045412	0.062969	0.019691	0.071379	0.067297	0.070948	0.030746	0.055236	0.035751	0.033474	0.048037	0.064856	0.057267	0.066477	0.014789	0.040304	0	0	0	0	0	0
879630	0.429968	0.069813	0.011978	0.064453	0.067666	0.042628	0.064867	0.019619	0.067784	0.073055	0.068776	0.032367	0.053659	0.031834	0.03364	0.050475	0.060159	0.0593	0.073899	0.012778	0.041251	0	0	0	0	0	0
881953	0.326894	0.050717	0.005131	0.069156	0.080257	0.044031	0.056843	0.014491	0.075811	0.093255	0.080226	0.025125	0.064772	0.022948	0.034298	0.034671	0.068845	0.061134	0.062471	0.009951	0.045866	0	0	0	0	0	0
88870.1	0.681137	0.131175	0.010916	0.06679	0.057169	0.026704	0.08708	0.023127	0.039408	0.036694	0.08227	0.023312	0.027382	0.058649	0.035091	0.072032	0.050385	0.055134	0.075177	0.020722	0.020783	0	0	0	0	0	0
90410.1	0.390722	0.064709	0.006085	0.064709	0.063261	0.043558	0.068573	0.014873	0.068766	0.081128	0.078327	0.024145	0.06442	0.031775	0.040757	0.042109	0.063743	0.062005	0.062585	0.01497	0.039502	0	0	0	0	0	0
90963.1	0.409803	0.066714	0.017217	0.050215	0.055954	0.055237	0.061693	0.016499	0.043759	0.060976	0.078192	0.028694	0.046628	0.058106	0.048063	0.072453	0.075323	0.050933	0.053085	0.014347	0.045911	0	0	0	0	0	0
910473	0.637072	0.123523	0.007726	0.063716	0.054899	0.033176	0.077804	0.020905	0.044356	0.043628	0.091165	0.022541	0.028631	0.045901	0.035448	0.081531	0.053263	0.060625	0.071623	0.014543	0.024995	0	0	0	0	0	0
910474	0.632252	0.123579	0.007896	0.06475	0.0518	0.035929	0.081807	0.019978	0.04422	0.04114	0.088203	0.023057	0.031665	0.047615	0.034902	0.07849	0.053538	0.063013	0.068383	0.014608	0.025426	0	0	0	0	0	0
910475	0.622799	0.137585	0.007133	0.062642	0.056853	0.032562	0.076287	0.020364	0.048894	0.045586	0.087451	0.025222	0.030287	0.043312	0.034215	0.071325	0.055406	0.062022	0.064503	0.013438	0.024912	0	0	0	0	0	0
925984	0.473297	0.090733	0.012351	0.063548	0.05996	0.035327	0.072932	0.016767	0.067619	0.060719	0.077003	0.027531	0.048644	0.034361	0.0365	0.053267	0.07514	0.057407	0.060236	0.016698	0.033257	0	0	0	0	0	0
925986	0.438302	0.07894	0.011289	0.063929	0.063686	0.041109	0.068582	0.019624	0.059276	0.070403	0.079668	0.027959	0.051548	0.03156	0.036617	0.043698	0.067408	0.062472	0.069229	0.012624	0.04038	0	0	0	0	0	0
926543	0.616621	0.107392	0.020223	0.04742	0.046722	0.039052	0.088563	0.018131	0.04742	0.042538	0.088563	0.031381	0.018131	0.050907	0.050907	0.055091	0.050907	0.057183	0.10251	0.014644	0.022315	0	0	0	0	0	0
93224.1	0.22652	0.027624	0.012707	0.053039	0.032044	0.081215	0.041989	0.012707	0.111602	0.097238	0.096685	0.028177	0.095028	0.01989	0.028177	0.027624	0.059116	0.039227	0.062431	0.018232	0.055249	0	0	0	0	0	0
934027	0.261535	0.0331	0.018501	0.063305	0.068427	0.049998	0.049998	0.015677	0.092576	0.102149	0.087454	0.021062	0.08585	0.025896	0.026806	0.026543	0.068833	0.051769	0.050835	0.008449	0.052774	0	0	0	0	0	0
942165	0.562712	0.100848	0.008325	0.065647	0.066122	0.036312	0.081345	0.022199	0.045191	0.059462	0.081345	0.031396	0.038294	0.038294	0.043527	0.058987	0.053041	0.057401	0.069769	0.013399	0.029097	0	0	0	0	0	0
97081.1	0.49913	0.094164	0.012486	0.058688	0.067543	0.032616	0.073373	0.017766	0.051152	0.059293	0.076563	0.029426	0.043397	0.044167	0.046532	0.067268	0.061383	0.057808	0.062593	0.015016	0.028766	0	0	0	0	0	0
977927	0.393854	0.08197	0.010357	0.061912	0.06886	0.040608	0.066632	0.017797	0.066927	0.072761	0.082691	0.025761	0.05421	0.033299	0.037822	0.043591	0.062633	0.057946	0.06378	0.011865	0.038576	0	0	0	0	0	0
979525	0.370733	0.048362	0.018435	0.065409	0.078833	0.043433	0.061787	0.019661	0.063938	0.080168	0.084334	0.025189	0.051766	0.029028	0.034474	0.04229	0.065844	0.056096	0.06756	0.015086	0.048308	0	0	0	0	0	0
979533	0.426774	0.077461	0.01072	0.061904	0.068702	0.037456	0.0772	0.015427	0.056478	0.06223	0.074258	0.028697	0.048895	0.038633	0.041705	0.050203	0.062949	0.063995	0.070401	0.014708	0.037979	0	0	0	0	0	0
979535	0.428579	0.087703	0.010487	0.058948	0.07544	0.041103	0.069181	0.017253	0.053873	0.069604	0.082375	0.029601	0.046769	0.03569	0.042118	0.048884	0.057087	0.057256	0.067405	0.013363	0.035859	0	0	0	0	0	0
981330	0.695736	0.118753	0.009558	0.06374	0.061091	0.026338	0.091481	0.017714	0.044935	0.031325	0.077247	0.02161	0.026961	0.061506	0.033403	0.063948	0.055325	0.072623	0.080052	0.019429	0.022961	0	0	0	0	0	0
988656	0.581644	0.09868	0.00918	0.0627	0.069339	0.037046	0.08278	0.0209	0.046799	0.0577	0.08196	0.027539	0.040652	0.038931	0.042292	0.059175	0.054995	0.056061	0.06983	0.014671	0.028768	0	0	0	0	0	0
99179.2	0.386276	0.060745	0.01316	0.058979	0.077917	0.044776	0.061708	0.013882	0.068849	0.084015	0.077997	0.022789	0.057776	0.029209	0.037875	0.04614	0.064436	0.061146	0.062189	0.009549	0.046862	0	0	0	0	0	0

## Sheet: Bact
Bact_id	GC%	A	C	D	E	F	G	H	I	K	L	M	N	P	Q	R	S	T	V	W	Y	U	X	B	Z	J	O
36870.1	0.224751	0.036158	0.012696	0.039958	0.051074	0.055875	0.051526	0.016189	0.132666	0.116958	0.094448	0.020261	0.085129	0.028171	0.022753	0.031173	0.076544	0.036843	0.041969	0.00841	0.041197	0	0	0	0	0	0
272632	0.239657	0.043851	0.006633	0.056372	0.058097	0.052327	0.043165	0.013652	0.101062	0.109505	0.098646	0.017538	0.08245	0.024499	0.036769	0.027125	0.066455	0.053834	0.053864	0.010526	0.043629	0	0	0	0	0	0
267748	0.249513	0.048297	0.002658	0.047057	0.069186	0.063125	0.047986	0.012494	0.106212	0.099877	0.0967	0.015079	0.084956	0.026466	0.030171	0.028749	0.07495	0.051858	0.052411	0.008162	0.033609	0	0	0	0	0	0
273035	0.252574	0.051548	0.007612	0.050172	0.062835	0.049909	0.048402	0.01466	0.098274	0.098468	0.097854	0.026847	0.077773	0.028058	0.039561	0.030885	0.054229	0.059693	0.056493	0.001372	0.04534	0	1.5e-05	0	0	0	0
198804	0.253306	0.043145	0.01212	0.042016	0.055531	0.053194	0.053385	0.019559	0.117453	0.106999	0.099565	0.020955	0.072971	0.029571	0.030215	0.036414	0.071443	0.043896	0.04692	0.009048	0.035599	0	0	0	0	0	0
224915	0.253414	0.041479	0.014752	0.040255	0.045084	0.050418	0.052559	0.022617	0.117309	0.095556	0.101687	0.022071	0.07664	0.029204	0.031496	0.036583	0.073875	0.049242	0.052313	0.009017	0.037843	0	0	0	0	0	0
273119	0.254997	0.048979	0.006682	0.056809	0.057549	0.051599	0.041321	0.017306	0.103243	0.099479	0.100053	0.016877	0.090699	0.026538	0.038337	0.027703	0.059854	0.050175	0.05361	0.008719	0.044467	0	0	0	0	0	0
272633	0.257175	0.047016	0.007194	0.056029	0.060414	0.053415	0.048062	0.011065	0.089743	0.095579	0.089566	0.017119	0.08746	0.02566	0.029416	0.024041	0.084597	0.061242	0.058164	0.009616	0.044604	0	0	0	0	0	0
107806	0.263649	0.044662	0.012131	0.043222	0.055012	0.050425	0.054266	0.021109	0.115403	0.099001	0.099122	0.021824	0.071692	0.03003	0.031985	0.03789	0.072801	0.045707	0.048539	0.009068	0.036109	0	0	0	0	0	0
272635	0.266365	0.046816	0.003033	0.053454	0.068941	0.061033	0.044915	0.014165	0.094909	0.110186	0.095612	0.01599	0.076206	0.027042	0.036752	0.028375	0.075969	0.046589	0.052962	0.009544	0.037506	0	0	0	0	0	0
265311	0.270205	0.055217	0.006116	0.053556	0.072838	0.051771	0.053723	0.012423	0.099668	0.097248	0.090193	0.023161	0.072548	0.025226	0.03044	0.027864	0.06522	0.054221	0.060614	0.010562	0.037393	0	0	0	0	0	0
190304	0.271516	0.054652	0.007713	0.053931	0.078823	0.049173	0.063252	0.011786	0.099505	0.101125	0.093497	0.023856	0.063836	0.025605	0.021637	0.031952	0.059825	0.04848	0.060924	0.006209	0.044217	0	0	0	0	0	0
203907	0.273832	0.045657	0.015779	0.045846	0.044385	0.044529	0.057002	0.025807	0.11407	0.071684	0.100505	0.025084	0.068885	0.031805	0.038997	0.040817	0.070295	0.04864	0.057514	0.010371	0.042325	0	0	0	0	0	0
254945	0.274788	0.051608	0.01634	0.054588	0.054678	0.04386	0.054099	0.02256	0.10031	0.072355	0.095692	0.023638	0.06586	0.030935	0.033272	0.034865	0.081584	0.050895	0.066426	0.006296	0.040138	0	0	0	0	0	0
302409	0.275126	0.051024	0.016597	0.054225	0.054005	0.044411	0.053528	0.022626	0.100616	0.072413	0.095996	0.024192	0.066171	0.030551	0.033134	0.034735	0.081198	0.051043	0.066334	0.006343	0.040858	0	0	0	0	0	0
262768	0.277366	0.044271	0.01031	0.045616	0.060685	0.057126	0.041889	0.020615	0.088396	0.108597	0.108156	0.01886	0.071218	0.032511	0.059121	0.026365	0.05438	0.059171	0.046412	0.0063	0.039993	0	9e-06	0	0	0	0
290434	0.28127	0.044521	0.006569	0.051547	0.068125	0.062405	0.051304	0.012127	0.108434	0.104329	0.103636	0.01847	0.073889	0.025242	0.022905	0.031992	0.074891	0.039863	0.052339	0.005005	0.042407	0	0	0	0	0	0
1491.1	0.281325	0.054188	0.012391	0.053321	0.074761	0.043784	0.062986	0.013706	0.103842	0.09855	0.089673	0.026743	0.065562	0.028061	0.021843	0.031854	0.06121	0.046914	0.061976	0.006854	0.041778	5e-06	0	0	0	0	0
224326	0.281689	0.045694	0.007577	0.052333	0.069795	0.059472	0.048247	0.012456	0.102448	0.108427	0.102813	0.019478	0.075443	0.024024	0.025457	0.031655	0.073708	0.042239	0.050247	0.004623	0.043783	0	7.7e-05	2e-06	0	0	0
262722	0.284889	0.049742	0.004134	0.048499	0.065272	0.068943	0.046082	0.01216	0.098534	0.10697	0.09951	0.012893	0.076212	0.030708	0.040584	0.029997	0.070452	0.04441	0.047112	0.01029	0.037494	0	0	0	0	0	0
262723	0.284952	0.05864	0.004004	0.052844	0.063019	0.05904	0.044937	0.012287	0.07859	0.102999	0.101663	0.016291	0.078939	0.027023	0.034323	0.027065	0.073215	0.053455	0.060811	0.009151	0.041704	0	0	0	0	0	0
195102	0.28512	0.054468	0.011215	0.055323	0.081419	0.045913	0.066593	0.012905	0.095645	0.093005	0.093366	0.025227	0.063968	0.027251	0.019684	0.03336	0.06207	0.046151	0.065376	0.006941	0.040118	0	0	0	0	0	0
262719	0.285222	0.049943	0.004023	0.04903	0.064997	0.068501	0.046348	0.012166	0.098216	0.107184	0.09866	0.012934	0.075734	0.030762	0.04091	0.030093	0.070714	0.044781	0.047291	0.010145	0.037567	0	0	0	0	0	0
295358	0.285612	0.04997	0.003987	0.04804	0.064837	0.069073	0.045886	0.012009	0.098729	0.10785	0.099955	0.012404	0.075743	0.030662	0.040923	0.02973	0.070705	0.045134	0.047254	0.010135	0.036974	0	0	0	0	0	0
212717	0.287493	0.052544	0.011492	0.053893	0.077056	0.04365	0.063257	0.013516	0.103947	0.099722	0.089823	0.02641	0.064931	0.027425	0.021604	0.033417	0.06135	0.046697	0.061921	0.006406	0.04094	0	0	0	0	0	0
257363	0.289194	0.060811	0.011027	0.048425	0.058047	0.048325	0.053814	0.019169	0.109076	0.083709	0.100741	0.02156	0.067178	0.030956	0.031902	0.033924	0.067329	0.052211	0.055796	0.00708	0.038918	0	0	0	0	0	0
269484	0.289577	0.054424	0.016769	0.05529	0.056105	0.044739	0.054948	0.02095	0.096042	0.074429	0.095737	0.023853	0.065813	0.029652	0.033062	0.034683	0.081075	0.048644	0.068547	0.006272	0.038969	0	0	0	0	0	0
1496.1	0.289795	0.053503	0.01254	0.056729	0.073679	0.043743	0.06323	0.013709	0.09917	0.090666	0.090794	0.027405	0.062866	0.027501	0.024052	0.032247	0.065225	0.049408	0.066144	0.006239	0.041143	5e-06	0	0	0	0	0
272947	0.290003	0.060334	0.010985	0.048337	0.057921	0.048776	0.054076	0.019164	0.108767	0.083931	0.100927	0.021743	0.066539	0.031483	0.031522	0.033906	0.067572	0.052126	0.055752	0.007185	0.038951	0	0	0	0	0	0
306263	0.295569	0.067694	0.012458	0.053664	0.071344	0.059264	0.053087	0.01672	0.088114	0.097523	0.105296	0.022475	0.06398	0.025756	0.032844	0.028346	0.063573	0.03984	0.0529	0.00635	0.038766	4e-06	0	0	0	0	0
291272	0.295647	0.054338	0.015498	0.045799	0.047058	0.042463	0.059725	0.028274	0.107155	0.067268	0.100667	0.02531	0.062882	0.034177	0.036576	0.046423	0.068056	0.05188	0.057807	0.010824	0.03782	0	0	0	0	0	0
335992	0.296831	0.057171	0.00957	0.054026	0.060295	0.052187	0.063157	0.015652	0.095329	0.102304	0.093934	0.022242	0.06525	0.031906	0.026307	0.031169	0.069198	0.051126	0.056619	0.009061	0.033496	0	0	0	0	0	0
205921	0.301007	0.054388	0.016417	0.055028	0.055832	0.044728	0.056107	0.02199	0.096844	0.072328	0.09481	0.024388	0.064682	0.030509	0.033445	0.035482	0.080334	0.048405	0.068939	0.006491	0.038854	0	0	0	0	0	0
195099	0.303061	0.066955	0.012063	0.052969	0.071767	0.059993	0.054683	0.016009	0.086655	0.097036	0.107962	0.022059	0.064056	0.026224	0.03154	0.02971	0.064481	0.040693	0.051455	0.006415	0.037272	4e-06	0	0	0	0	0
360110	0.304368	0.067912	0.012157	0.052718	0.070591	0.059845	0.056089	0.016343	0.086772	0.095299	0.107807	0.022355	0.063351	0.026587	0.031442	0.029777	0.064659	0.040695	0.052302	0.006552	0.036743	2e-06	2e-06	0	0	0	0
360111	0.304741	0.0681	0.012147	0.052788	0.070574	0.059872	0.05621	0.016363	0.086644	0.095249	0.107798	0.022285	0.063242	0.026661	0.031199	0.029802	0.064701	0.040542	0.052386	0.006566	0.036861	2e-06	1e-05	0	0	0	0
354242	0.304794	0.067646	0.012068	0.0528	0.070595	0.059985	0.05579	0.016291	0.086704	0.095144	0.107203	0.022435	0.063511	0.026936	0.031612	0.030009	0.064512	0.041087	0.052156	0.006634	0.036878	2e-06	2e-06	0	0	0	0
360108	0.305388	0.068523	0.012148	0.052823	0.070285	0.059858	0.056351	0.016448	0.086538	0.095039	0.107547	0.022411	0.062832	0.026947	0.031368	0.029669	0.064648	0.040746	0.052539	0.006579	0.036693	2e-06	4e-06	0	0	0	0
192222	0.305486	0.068062	0.012197	0.052789	0.07041	0.060001	0.056136	0.016473	0.086739	0.094974	0.10793	0.022341	0.063039	0.026782	0.03127	0.029925	0.064434	0.040631	0.052559	0.006506	0.036798	4e-06	0	0	0	0	0
360112	0.305899	0.067955	0.012234	0.052738	0.070193	0.06007	0.056238	0.016361	0.086443	0.094792	0.107484	0.022435	0.063371	0.026958	0.031469	0.029746	0.064735	0.040878	0.052576	0.006651	0.03667	2e-06	2e-06	0	0	0	0
313598	0.306149	0.06266	0.006714	0.056239	0.065442	0.054518	0.061103	0.015952	0.081646	0.083661	0.092271	0.020116	0.067765	0.031081	0.032714	0.031654	0.065433	0.059374	0.062323	0.009616	0.039719	0	0	0	0	0	0
59919.1	0.307992	0.05347	0.01166	0.050716	0.066301	0.048974	0.062832	0.015108	0.092263	0.085697	0.107709	0.018333	0.065643	0.036281	0.029959	0.039312	0.077235	0.044652	0.05254	0.012538	0.028777	0	0	0	0	0	0
272562	0.309251	0.056653	0.011999	0.055433	0.067756	0.044877	0.063294	0.013423	0.096253	0.093861	0.086546	0.025862	0.065619	0.027214	0.023385	0.033501	0.068027	0.049699	0.066111	0.007409	0.043078	0	0	0	0	0	0
1596.1	0.310921	0.068104	0.005247	0.057192	0.05594	0.041841	0.060874	0.018828	0.07219	0.077242	0.090632	0.024671	0.053963	0.034081	0.037375	0.034751	0.056468	0.05438	0.064935	0.009986	0.03589	0	0.045408	0	0	0	0
306254	0.311153	0.066951	0.012108	0.053373	0.071623	0.059805	0.054902	0.016352	0.086663	0.094725	0.10805	0.02181	0.063085	0.026838	0.031772	0.030856	0.064744	0.040168	0.051277	0.006676	0.038218	4e-06	0	0	0	0	0
74546.3	0.312105	0.053926	0.011638	0.05138	0.066872	0.049568	0.062595	0.015131	0.091397	0.085448	0.107248	0.01831	0.065471	0.0363	0.030394	0.039359	0.077091	0.044321	0.052114	0.012587	0.028851	0	0	0	0	0	0
233150	0.3145	0.05752	0.005298	0.056796	0.05603	0.049716	0.046025	0.014575	0.083686	0.089653	0.098584	0.017675	0.08005	0.031838	0.042008	0.031914	0.07055	0.056929	0.059027	0.008934	0.043192	0	0	0	0	0	0
336407	0.316459	0.062448	0.009719	0.051107	0.065378	0.047167	0.053418	0.017898	0.097731	0.087657	0.101188	0.020868	0.068216	0.032545	0.033033	0.032501	0.067894	0.050513	0.054836	0.00751	0.038371	0	0	0	0	0	0
243273	0.316918	0.055695	0.008297	0.049114	0.056417	0.061384	0.046261	0.015799	0.082452	0.094887	0.106941	0.015362	0.075229	0.02999	0.047358	0.030968	0.066522	0.054025	0.061089	0.009769	0.03244	0	0	0	0	0	0
176280	0.320459	0.058595	0.006347	0.056912	0.066558	0.044619	0.059965	0.024946	0.088657	0.076617	0.091876	0.026179	0.059014	0.031463	0.042302	0.035968	0.06319	0.05624	0.064286	0.007198	0.039071	0	0	0	0	0	0
176279	0.32149	0.058813	0.006379	0.057092	0.067749	0.044402	0.060008	0.024587	0.087877	0.076707	0.091378	0.025978	0.058753	0.03133	0.04211	0.036074	0.06272	0.056962	0.064535	0.007206	0.039338	0	0	0	0	0	0
177416	0.322593	0.069249	0.011093	0.056051	0.055927	0.049313	0.057129	0.017675	0.093149	0.079877	0.096621	0.022964	0.058289	0.030814	0.0375	0.033228	0.067377	0.050937	0.062335	0.008809	0.041663	0	0	0	0	0	0
272944	0.324388	0.064591	0.01041	0.049521	0.061672	0.047237	0.05466	0.0184	0.099659	0.083809	0.100898	0.022771	0.064389	0.033149	0.032111	0.03413	0.067419	0.052805	0.056597	0.007622	0.038147	0	0	0	0	0	0
783.1	0.324674	0.065031	0.010009	0.050617	0.064	0.045193	0.054759	0.018569	0.098449	0.085513	0.099764	0.023104	0.064576	0.033276	0.032169	0.034537	0.066531	0.051891	0.056684	0.007758	0.037568	0	0	0	0	0	0
35793.1	0.324694	0.065197	0.010034	0.0502	0.062236	0.046644	0.055483	0.01825	0.099484	0.083474	0.100488	0.022294	0.064476	0.033561	0.031996	0.033891	0.067345	0.052672	0.057204	0.007498	0.037571	0	0	0	0	0	0
315456	0.325134	0.063566	0.009821	0.050878	0.065019	0.046015	0.054779	0.017837	0.097972	0.085091	0.100498	0.021065	0.066511	0.032567	0.032631	0.03398	0.06827	0.052644	0.054739	0.007848	0.038269	0	0	0	0	0	0
367830	0.326905	0.064149	0.006149	0.05889	0.065533	0.044754	0.060707	0.022922	0.085883	0.076103	0.091019	0.026231	0.05718	0.031961	0.041539	0.034811	0.061038	0.057698	0.0667	0.00751	0.039224	0	0	0	0	0	0
273036	0.327787	0.064059	0.006595	0.057573	0.064762	0.045754	0.060957	0.023449	0.087087	0.074461	0.092206	0.026873	0.055686	0.032201	0.041065	0.035153	0.060226	0.057267	0.067766	0.007513	0.039349	0	0	0	0	0	0
279808	0.327809	0.060581	0.006434	0.059088	0.067322	0.044919	0.059989	0.02303	0.085525	0.075238	0.091281	0.026415	0.058046	0.031738	0.039514	0.036532	0.063967	0.057641	0.065496	0.007786	0.03946	0	0	0	0	0	0
282458	0.328072	0.063762	0.006372	0.058238	0.065261	0.045068	0.060517	0.023336	0.086342	0.075965	0.091831	0.02671	0.056382	0.031914	0.041498	0.03541	0.060474	0.057246	0.066741	0.007594	0.03934	0	0	0	0	0	0
158879	0.328075	0.064184	0.006336	0.058179	0.064838	0.044926	0.060331	0.023185	0.086112	0.075549	0.091508	0.026415	0.056746	0.032125	0.041614	0.035	0.061462	0.0579	0.067104	0.007431	0.039052	0	0	0	0	0	0
93062.4	0.328132	0.064427	0.006306	0.058741	0.065129	0.044943	0.060612	0.023025	0.086152	0.075333	0.09109	0.026522	0.056743	0.032154	0.041547	0.034651	0.061107	0.058014	0.067025	0.00746	0.03902	0	0	0	0	0	0
282459	0.328175	0.063332	0.006329	0.058223	0.065308	0.045493	0.061101	0.023079	0.08689	0.075279	0.09213	0.026703	0.055581	0.032213	0.040889	0.034886	0.061286	0.057306	0.06712	0.00755	0.0393	0	1e-06	0	0	0	0
196620	0.328296	0.063508	0.006302	0.058392	0.065321	0.045313	0.060875	0.023084	0.086777	0.075573	0.091747	0.026657	0.055959	0.032216	0.040886	0.034798	0.061249	0.057456	0.066986	0.007545	0.039359	0	0	0	0	0	0
158878	0.328475	0.063887	0.006397	0.058279	0.065195	0.04489	0.059997	0.023111	0.085871	0.075739	0.091187	0.026425	0.057058	0.03194	0.041638	0.035276	0.061492	0.05792	0.066786	0.007486	0.039428	0	0	0	0	0	0
359786	0.328658	0.064441	0.006154	0.058729	0.065598	0.044464	0.060812	0.022884	0.08554	0.076022	0.090717	0.026314	0.057047	0.032048	0.041643	0.03507	0.060955	0.058116	0.066582	0.007633	0.039226	0	4e-06	0	0	0	0
93061.3	0.328683	0.063982	0.006463	0.058134	0.064989	0.04522	0.060241	0.022996	0.086545	0.075476	0.091427	0.026608	0.056883	0.032132	0.041259	0.035038	0.061048	0.057993	0.066781	0.007577	0.039208	0	0	0	0	0	0
359787	0.329188	0.064413	0.006157	0.058622	0.065469	0.044472	0.060864	0.022906	0.085466	0.075949	0.090758	0.026363	0.056924	0.03202	0.041624	0.03514	0.061061	0.058134	0.066725	0.007663	0.039262	0	6e-06	0	0	0	0
342451	0.331859	0.064918	0.006203	0.057374	0.067647	0.04556	0.062853	0.023185	0.08797	0.070979	0.093327	0.027239	0.054365	0.032141	0.040684	0.033908	0.061551	0.056646	0.067159	0.007764	0.038524	0	0	0	0	0	0
360106	0.333578	0.069637	0.010807	0.058406	0.060897	0.05468	0.062107	0.014441	0.091934	0.087888	0.097649	0.023431	0.063261	0.027835	0.024868	0.031535	0.073139	0.045307	0.059087	0.006548	0.036533	2e-06	8e-06	0	0	0	0
216432	0.339151	0.064797	0.007366	0.059091	0.065896	0.050504	0.063437	0.017236	0.076509	0.072939	0.093101	0.02086	0.062555	0.033649	0.034647	0.033548	0.065926	0.064538	0.064342	0.00949	0.039569	0	0	0	0	0	0
205914	0.339539	0.075145	0.009502	0.047411	0.059837	0.040546	0.063401	0.019436	0.070029	0.063008	0.097764	0.022209	0.047817	0.033107	0.045712	0.040528	0.056441	0.050695	0.061287	0.010309	0.030181	0	0.055637	0	0	0	0
292805	0.341791	0.060229	0.013752	0.051042	0.065164	0.045571	0.06072	0.019397	0.091741	0.082894	0.096314	0.022694	0.058018	0.031013	0.030169	0.039988	0.07569	0.0458	0.067122	0.007562	0.03512	0	0	0	0	0	0
306264	0.342657	0.069155	0.012233	0.049154	0.076342	0.060723	0.055455	0.017157	0.079271	0.096642	0.113362	0.022038	0.059004	0.02631	0.031455	0.034066	0.063767	0.039202	0.051244	0.006528	0.036887	4e-06	0	0	0	0	0
203124	0.34275	0.065267	0.009551	0.049319	0.068555	0.041752	0.06526	0.016314	0.075898	0.065364	0.105286	0.01855	0.054013	0.042502	0.048038	0.04388	0.065999	0.05479	0.06121	0.014172	0.034276	0	6e-06	0	0	0	0
326298	0.34462	0.068399	0.008483	0.057304	0.071845	0.049877	0.056934	0.018745	0.087416	0.084213	0.097629	0.02616	0.052557	0.027803	0.028773	0.034504	0.073157	0.049411	0.061224	0.006971	0.038592	3e-06	0	0	0	0	0
955.1	0.344941	0.059692	0.013584	0.051748	0.071372	0.044723	0.057788	0.019684	0.086153	0.08645	0.096952	0.020394	0.058148	0.031318	0.032388	0.042203	0.075002	0.046764	0.062808	0.008296	0.034531	0	0	0	0	0	0
313594	0.345202	0.06934	0.007326	0.049889	0.064568	0.055171	0.063363	0.017536	0.083337	0.08319	0.094349	0.021844	0.059353	0.031389	0.033181	0.034066	0.064555	0.058191	0.062142	0.009583	0.037628	0	0	0	0	0	0
257314	0.346112	0.07014	0.005458	0.058996	0.0595	0.044088	0.062846	0.019319	0.077066	0.079896	0.095162	0.025404	0.058084	0.03520.038429	0.035585	0.06236	0.057035	0.067088	0.010642	0.037702	0	0	0	0	0	0
272621	0.347147	0.070467	0.005429	0.061259	0.057095	0.043077	0.064206	0.020246	0.07812	0.080034	0.09048	0.026748	0.058447	0.035607	0.038031	0.037025	0.058922	0.057891	0.067625	0.010354	0.038938	0	0	0	0	0	0
264201	0.347173	0.064448	0.013534	0.04549	0.066371	0.051016	0.054126	0.025503	0.07591	0.071218	0.117172	0.020414	0.048062	0.039111	0.049496	0.041243	0.067768	0.05167	0.051898	0.011374	0.034174	0	0	0	0	0	0
156586	0.349532	0.067457	0.007522	0.062772	0.06221	0.048485	0.064757	0.018693	0.07811	0.065956	0.091274	0.023778	0.059717	0.034248	0.037151	0.036247	0.066244	0.061146	0.063159	0.01041	0.040661	0	0	0	0	0	0
189518	0.350158	0.051028	0.009161	0.046181	0.07031	0.058966	0.063184	0.017031	0.081217	0.079063	0.104142	0.020093	0.051238	0.037937	0.033056	0.04485	0.078432	0.050623	0.056436	0.011164	0.035887	0	0	0	0	0	0
267671	0.350443	0.052125	0.008952	0.047094	0.07082	0.057741	0.064379	0.017006	0.080744	0.078147	0.103748	0.019399	0.050765	0.038553	0.032868	0.044432	0.078736	0.050604	0.056652	0.011288	0.035949	0	0	0	0	0	0
59920.3	0.35123	0.064997	0.011365	0.052611	0.065469	0.042783	0.068671	0.016907	0.079727	0.071362	0.111187	0.019597	0.05317	0.041008	0.034566	0.045362	0.078339	0.047208	0.055895	0.014285	0.025491	0	0	0	0	0	0
955.2	0.352348	0.061087	0.013341	0.051789	0.069039	0.044653	0.058928	0.019319	0.087397	0.08369	0.096897	0.022204	0.056844	0.031845	0.031999	0.04016	0.075273	0.047392	0.065228	0.008417	0.034497	0	0	0	0	0	0
163164	0.352348	0.061121	0.013525	0.051196	0.068823	0.044767	0.058895	0.019414	0.086852	0.0846	0.096673	0.022355	0.05671	0.031813	0.032227	0.040908	0.074756	0.047064	0.064888	0.008794	0.03462	0	0	0	0	0	0
261594	0.35243	0.066792	0.008437	0.04655	0.075407	0.046963	0.066376	0.021141	0.080762	0.074734	0.094939	0.028597	0.046509	0.033874	0.037074	0.037492	0.058097	0.055977	0.072401	0.010326	0.037555	0	0	0	0	0	0
269801	0.352467	0.066169	0.008588	0.045949	0.073931	0.047346	0.066306	0.02102	0.081088	0.074583	0.094939	0.028153	0.047175	0.034577	0.037321	0.037334	0.059036	0.056627	0.072007	0.010165	0.037664	0	2.2e-05	0	0	0	0
226900	0.352884	0.066447	0.00837	0.046704	0.07537	0.046552	0.067295	0.020853	0.080673	0.074423	0.094653	0.02825	0.046964	0.034365	0.037179	0.036963	0.058395	0.056464	0.072563	0.010213	0.037304	0	0	0	0	0	0
272623	0.353294	0.073627	0.004575	0.052634	0.069773	0.047729	0.065927	0.017967	0.077184	0.07408	0.098962	0.025334	0.051941	0.032265	0.03691	0.036145	0.066231	0.057259	0.065886	0.010103	0.035469	0	0	0	0	0	0
288681	0.353519	0.066924	0.008284	0.046244	0.07565	0.04701	0.067012	0.021233	0.080956	0.074095	0.095337	0.028496	0.046328	0.034182	0.036842	0.036989	0.058155	0.056318	0.072637	0.010178	0.037132	0	0	0	0	0	0
198094	0.353768	0.067233	0.00842	0.046388	0.075216	0.047034	0.066935	0.021119	0.080885	0.074112	0.095127	0.028745	0.046108	0.03405	0.036845	0.037177	0.058016	0.056227	0.072869	0.010315	0.037178	0	0	0	0	0	0
260799	0.353794	0.067177	0.00839	0.046422	0.07523	0.046939	0.066971	0.02117	0.080875	0.073958	0.095072	0.028791	0.04618	0.03407	0.036849	0.037244	0.05802	0.056325	0.072757	0.010318	0.037243	0	0	0	0	0	0
281309	0.354053	0.067092	0.008333	0.046101	0.075117	0.047131	0.067167	0.021294	0.081337	0.07396	0.095009	0.02858	0.046242	0.034138	0.036972	0.03711	0.057976	0.056442	0.072574	0.010109	0.037315	0	1e-06	0	0	0	0
222523	0.354942	0.066181	0.008783	0.046152	0.075412	0.047185	0.066715	0.021252	0.080527	0.075092	0.094966	0.028529	0.046457	0.034124	0.037232	0.037843	0.057961	0.055756	0.071769	0.010251	0.037668	0	0.000145	1e-06	0	0	0
205921	0.356224	0.069392	0.005847	0.056582	0.064912	0.045352	0.063678	0.020217	0.078864	0.073023	0.099583	0.025468	0.049109	0.032219	0.03981	0.038814	0.065662	0.057628	0.067042	0.008592	0.038207	0	0	0	0	0	0
211110	0.356274	0.069358	0.005663	0.05617	0.065629	0.045896	0.062451	0.019953	0.078145	0.073651	0.099846	0.02515	0.049361	0.032048	0.041028	0.038686	0.065844	0.057678	0.06672	0.008399	0.038324	0	0	0	0	0	0
208435	0.356466	0.068832	0.005877	0.056557	0.065068	0.045628	0.063191	0.019897	0.078808	0.073581	0.099908	0.025608	0.049277	0.031856	0.039812	0.038927	0.065601	0.057483	0.067032	0.008559	0.038499	0	0	0	0	0	0
221109	0.356813	0.064975	0.006052	0.054718	0.07656	0.044571	0.066907	0.021392	0.085405	0.064263	0.094147	0.028143	0.048108	0.03507	0.040378	0.03763	0.062042	0.054901	0.068314	0.010157	0.036269	0	0	0	0	0	0
235279	0.359313	0.070475	0.013585	0.049203	0.064493	0.051297	0.05989	0.022585	0.085663	0.075599	0.102837	0.024267	0.052871	0.032949	0.040106	0.036369	0.069821	0.04592	0.054535	0.008038	0.039494	4e-06	0	0	0	0	0
386044	0.36352	0.075397	0.005914	0.054185	0.074895	0.045616	0.066466	0.017783	0.079606	0.073562	0.095137	0.027595	0.047036	0.03396	0.034294	0.036696	0.058006	0.060257	0.069688	0.009207	0.0347	0	0	0	0	0	0
167539	0.364421	0.069401	0.012192	0.049411	0.064388	0.040643	0.068705	0.018126	0.078098	0.066174	0.11515	0.019481	0.049723	0.042471	0.036709	0.049297	0.077118	0.046921	0.056963	0.014594	0.024435	0	0	0	0	0	0
97084.1	0.367422	0.058104	0.011054	0.055252	0.073654	0.052418	0.060975	0.018797	0.075299	0.082361	0.099521	0.022671	0.052756	0.031596	0.029764	0.041109	0.080088	0.049845	0.059502	0.009151	0.036081	0	0	0	0	0	0
210007	0.36825	0.074568	0.005732	0.056554	0.063951	0.047564	0.062649	0.019576	0.077425	0.074194	0.101367	0.02429	0.048511	0.031525	0.040821	0.039093	0.062887	0.056144	0.065887	0.008713	0.038549	0	0	0	0	0	0
313603	0.370264	0.062572	0.007748	0.057668	0.066242	0.051362	0.069235	0.018759	0.077436	0.075673	0.092569	0.024076	0.059239	0.035794	0.031694	0.035189	0.06527	0.055738	0.062949	0.01178	0.039008	0	0	0	0	0	0
1255.1	0.372009	0.073632	0.004126	0.059088	0.061551	0.043365	0.066768	0.019769	0.077574	0.068779	0.093644	0.027684	0.052557	0.03413	0.042882	0.039226	0.060948	0.058781	0.070993	0.009697	0.034806	0	0	0	0	0	0
203120	0.372545	0.078845	0.002229	0.057651	0.056136	0.044081	0.064966	0.020143	0.075507	0.062954	0.095076	0.026204	0.052659	0.033468	0.043846	0.037774	0.063932	0.062474	0.071129	0.010403	0.034197	0	0.006327	0	0	0	0
226185	0.373812	0.073239	0.00665	0.049372	0.074623	0.045955	0.064825	0.017141	0.072372	0.071033	0.098011	0.025873	0.047087	0.035499	0.045165	0.037654	0.057725	0.06247	0.069061	0.009483	0.036761	0	0	0	0	0	0
228400	0.374014	0.079045	0.010022	0.050391	0.063597	0.042445	0.067748	0.020691	0.073788	0.067208	0.102242	0.023226	0.051129	0.034684	0.048597	0.043028	0.060751	0.05402	0.064389	0.010862	0.031992	0	0.000143	0	0	0	0
272626	0.37439	0.076693	0.005995	0.054745	0.075114	0.045252	0.065846	0.017574	0.0782	0.073656	0.094307	0.027108	0.047287	0.034086	0.034352	0.03711	0.058123	0.060797	0.069654	0.009392	0.034709	0	0	0	0	0	0
101031	0.375634	0.074637	0.007584	0.049446	0.071546	0.046027	0.065384	0.022468	0.080217	0.063871	0.099056	0.029023	0.043323	0.034637	0.043164	0.038	0.058437	0.057751	0.069622	0.009837	0.035971	0	0	0	0	0	0
273068	0.375709	0.065081	0.007613	0.049398	0.084082	0.043735	0.0685	0.014401	0.089575	0.088633	0.095333	0.025242	0.04355	0.035675	0.023378	0.043518	0.052514	0.04597	0.075499	0.008006	0.040292	4e-06	0	0	0	0	0
393130	0.377501	0.076266	0.006184	0.054143	0.074276	0.04546	0.066096	0.017768	0.078463	0.072364	0.094861	0.027551	0.047022	0.034418	0.034753	0.036998	0.058382	0.06092	0.069926	0.009391	0.034759	0	0	0	0	0	0
393128	0.377502	0.076381	0.006363	0.054028	0.074146	0.045601	0.066322	0.017753	0.078431	0.071829	0.095175	0.027781	0.046957	0.034527	0.034393	0.037036	0.058305	0.060935	0.070033	0.009408	0.034597	0	0	0	0	0	0
393131	0.377575	0.076528	0.006296	0.054069	0.074151	0.045686	0.066284	0.017751	0.078529	0.071947	0.095119	0.02771	0.047001	0.03449	0.034455	0.036852	0.058288	0.060911	0.069956	0.00937	0.034608	0	0	0	0	0	0
393125	0.377705	0.075322	0.007324	0.053099	0.072318	0.04572	0.06552	0.017899	0.07728	0.071028	0.09523	0.029174	0.047443	0.034262	0.034548	0.039636	0.059137	0.06104	0.069102	0.009656	0.035262	0	0	0	0	0	0
393124	0.378191	0.076844	0.006213	0.053983	0.074135	0.045714	0.066679	0.017869	0.078769	0.071498	0.095316	0.027604	0.046262	0.034861	0.034224	0.036722	0.058014	0.06117	0.070385	0.009268	0.03447	0	0	0	0	0	0
401650	0.37824	0.076808	0.006223	0.054195	0.074433	0.045389	0.065975	0.017675	0.078205	0.072294	0.094703	0.027421	0.047311	0.034307	0.034517	0.036841	0.05834	0.061106	0.070083	0.009377	0.034796	0	0	0	0	0	0
393121	0.378253	0.076306	0.00629	0.054347	0.074435	0.045394	0.065882	0.017694	0.077758	0.072862	0.094502	0.027361	0.047807	0.034049	0.034589	0.037073	0.058704	0.060904	0.069658	0.009457	0.034929	0	0	0	0	0	0
393117	0.378262	0.076177	0.006715	0.053912	0.07369	0.045736	0.065787	0.017919	0.077897	0.071585	0.095014	0.028065	0.047027	0.034388	0.034499	0.038034	0.058515	0.060847	0.069684	0.009447	0.035061	0	0	0	0	0	0
203123	0.378398	0.07353	0.003568	0.055843	0.05275	0.050996	0.064208	0.01871	0.082995	0.075394	0.099717	0.023684	0.05378	0.03316	0.039999	0.03876	0.071521	0.05325	0.063612	0.010146	0.034378	0	2e-06	0	0	0	0
267409	0.378461	0.07702	0.006153	0.054463	0.074428	0.045411	0.066298	0.017669	0.078351	0.071744	0.095066	0.027514	0.046961	0.034577	0.034479	0.036514	0.058145	0.061177	0.070051	0.009399	0.034582	0	0	0	0	0	0
243275	0.378738	0.069674	0.011566	0.052999	0.071671	0.053538	0.062965	0.014549	0.085241	0.086301	0.095564	0.023443	0.051308	0.034032	0.027252	0.037609	0.067754	0.049988	0.056681	0.008833	0.039023	7e-06	0	0	0	0	0
393133	0.378896	0.077274	0.006128	0.054017	0.074284	0.04561	0.066899	0.017918	0.078599	0.071378	0.095338	0.027687	0.046107	0.034779	0.03442	0.036775	0.057768	0.060913	0.070451	0.009274	0.034381	0	0	0	0	0	0
267410	0.379477	0.07672	0.006185	0.054275	0.074206	0.045482	0.065988	0.017805	0.07822	0.07222	0.094622	0.027237	0.047147	0.034601	0.034731	0.036778	0.058234	0.061258	0.069863	0.00941	0.035017	0	0	0	0	0	0
262727	0.379717	0.081475	0.010173	0.04994	0.06528	0.044621	0.066348	0.020629	0.071115	0.063632	0.104362	0.024223	0.05083	0.036983	0.046585	0.044281	0.058402	0.052473	0.065309	0.011613	0.031715	5e-06	5e-06	0	0	0	0
169963	0.37981	0.077373	0.006097	0.054415	0.074372	0.045321	0.066715	0.017801	0.078414	0.071641	0.095094	0.027434	0.046208	0.034724	0.034564	0.036549	0.057965	0.06112	0.070392	0.009296	0.034502	0	0	0	0	0	0
167879	0.380054	0.081237	0.010135	0.055499	0.059092	0.043643	0.063692	0.021521	0.071582	0.060508	0.103171	0.024239	0.05065	0.035064	0.045099	0.037577	0.072066	0.056308	0.066155	0.011268	0.031492	0	0	0	0	0	0
265669	0.380414	0.077462	0.006116	0.054053	0.074223	0.045642	0.066619	0.017801	0.07846	0.071257	0.0953	0.027328	0.046504	0.03482	0.034273	0.036556	0.057983	0.061232	0.070483	0.009283	0.034602	0	0	0	0	0	0
393123	0.380453	0.076879	0.006698	0.053396	0.073387	0.045917	0.066321	0.018127	0.077618	0.071166	0.09527	0.028479	0.046089	0.034836	0.034553	0.037994	0.058197	0.060979	0.069876	0.009547	0.034671	0	0	0	0	0	0
262728	0.380793	0.081412	0.010274	0.050894	0.065823	0.044734	0.065354	0.020437	0.070439	0.064384	0.104263	0.024055	0.0496	0.037042	0.047007	0.044907	0.058805	0.051807	0.065341	0.011602	0.031814	4e-06	2e-06	0	0	0	0
71421.1	0.381479	0.082612	0.010324	0.050123	0.065076	0.044386	0.066779	0.020518	0.070778	0.063086	0.104991	0.024273	0.048732	0.037191	0.046399	0.044635	0.058351	0.052167	0.066915	0.011331	0.031235	2e-06	9.6e-05	2e-06	0	0	0
281310	0.381523	0.081626	0.010313	0.050666	0.065226	0.044729	0.065847	0.020515	0.071036	0.063522	0.103991	0.024123	0.049708	0.037075	0.046826	0.045138	0.059082	0.052012	0.065566	0.011443	0.031553	4e-06	0	0	0	0	0
313590	0.381627	0.072806	0.007453	0.061097	0.065	0.048861	0.067141	0.017183	0.073734	0.067253	0.091055	0.021985	0.054224	0.035329	0.035326	0.03733	0.062305	0.065598	0.066572	0.009978	0.039772	0	0	0	0	0	0
382639	0.381775	0.066582	0.011295	0.046686	0.067795	0.054944	0.058206	0.022215	0.073314	0.088992	0.113041	0.023841	0.057595	0.032753	0.035876	0.034305	0.068026	0.043834	0.056892	0.007045	0.036763	0	0	0	0	0	0
233412	0.382205	0.086218	0.010655	0.048836	0.060348	0.043141	0.062324	0.022177	0.072539	0.061943	0.106301	0.024695	0.048039	0.036402	0.051447	0.045599	0.05738	0.054384	0.064517	0.011099	0.031956	2e-06	0	0	0	0	0
283166	0.382303	0.083559	0.010732	0.049858	0.060365	0.044452	0.069524	0.024092	0.074316	0.061133	0.099667	0.024606	0.043134	0.039176	0.040703	0.052684	0.065621	0.053566	0.064053	0.010599	0.028162	0	0	0	0	0	0
272624	0.382695	0.071879	0.012139	0.048152	0.060286	0.045015	0.060328	0.024649	0.076247	0.065115	0.109508	0.024722	0.050066	0.04062	0.045315	0.041725	0.066824	0.051429	0.058788	0.011525	0.035667	0	0	0	0	0	0
370554	0.383159	0.075776	0.006672	0.057261	0.064283	0.044518	0.063676	0.020449	0.074461	0.072148	0.101302	0.026292	0.044913	0.033294	0.04223	0.040172	0.062222	0.058539	0.066021	0.008495	0.037276	0	0	0	0	0	0
297246	0.383381	0.072273	0.011959	0.048841	0.06073	0.044791	0.060509	0.024805	0.075726	0.065027	0.109812	0.024068	0.050031	0.040573	0.045391	0.04147	0.066747	0.051491	0.058798	0.011508	0.035383	0	6.6e-05	0	0	0	0
319701	0.383532	0.076511	0.006456	0.057475	0.063967	0.044408	0.063647	0.02044	0.073904	0.071767	0.101539	0.026134	0.044072	0.033517	0.042739	0.039846	0.062109	0.058945	0.066906	0.008416	0.037203	0	0	0	0	0	0
312309	0.383541	0.079812	0.010133	0.054832	0.065725	0.042412	0.065563	0.021635	0.070259	0.058708	0.10195	0.027024	0.047389	0.037029	0.042519	0.040464	0.068231	0.055742	0.067275	0.011868	0.031427	0	2e-06	0	0	0	0
297245	0.384145	0.072827	0.011961	0.048859	0.060519	0.044605	0.060882	0.024574	0.075748	0.064063	0.109582	0.023899	0.050326	0.040579	0.045383	0.041837	0.066984	0.051303	0.059228	0.011487	0.035253	0	0.0001	0	0	0	0
360095	0.384253	0.083085	0.010573	0.052628	0.060259	0.043688	0.069038	0.024209	0.077417	0.056429	0.098163	0.025296	0.042935	0.039853	0.040297	0.053595	0.065407	0.053513	0.064945	0.010828	0.027843	0	0	0	0	0	0
370552	0.384299	0.076439	0.006474	0.057414	0.06382	0.04443	0.063699	0.020415	0.07366	0.071476	0.101362	0.026288	0.044628	0.03348	0.042567	0.040031	0.062148	0.058929	0.066799	0.008582	0.037359	0	0	0	0	0	0
160490	0.385135	0.078115	0.006356	0.05781	0.063827	0.044099	0.064511	0.020565	0.074088	0.070358	0.10166	0.025677	0.043751	0.033566	0.04299	0.039765	0.061798	0.058826	0.067008	0.008456	0.036774	0	0	0	0	0	0
293653	0.385344	0.077722	0.006483	0.057419	0.063439	0.044341	0.064111	0.020726	0.074188	0.070362	0.101926	0.025907	0.043768	0.033491	0.042748	0.039836	0.062236	0.058577	0.067101	0.008547	0.037071	0	0	0	0	0	0
370551	0.38538	0.076799	0.006519	0.057111	0.063899	0.044375	0.063843	0.020669	0.074023	0.071309	0.101769	0.026322	0.043962	0.033386	0.042721	0.040122	0.062338	0.058591	0.066778	0.008401	0.037062	0	0	0	0	0	0
186103	0.385466	0.077686	0.006292	0.057466	0.063942	0.043985	0.064172	0.020556	0.07426	0.071383	0.100982	0.025794	0.044279	0.033229	0.042901	0.04017	0.062146	0.058651	0.066739	0.008477	0.036891	0	0	0	0	0	0
193567	0.385503	0.078077	0.006299	0.057829	0.064017	0.043981	0.064347	0.02021	0.074021	0.071241	0.10124	0.025884	0.044502	0.033168	0.042404	0.039832	0.061965	0.058723	0.066956	0.008489	0.036816	0	0	0	0	0	0
1314.1	0.385838	0.078054	0.006289	0.057385	0.06377	0.043815	0.064755	0.020516	0.074052	0.070607	0.101459	0.025803	0.044035	0.033614	0.042773	0.040104	0.061849	0.058632	0.067038	0.008523	0.03692	0	7e-06	0	0	0	0
198466	0.385927	0.078102	0.006247	0.057966	0.064248	0.04394	0.064531	0.020145	0.073933	0.071295	0.100897	0.025626	0.044476	0.033109	0.042418	0.039967	0.061904	0.05879	0.067001	0.008498	0.036909	0	0	0	0	0	0
314282	0.386134	0.081128	0.012334	0.053483	0.055915	0.043756	0.06169	0.022525	0.07557	0.064748	0.11034	0.025947	0.046579	0.034317	0.045787	0.040356	0.0691	0.051852	0.06263	0.010496	0.031444	0	0	0	0	0	0
286636	0.386851	0.078053	0.006353	0.057077	0.06391	0.043862	0.064756	0.020448	0.073694	0.070843	0.101226	0.025882	0.044109	0.03354	0.042644	0.040231	0.062296	0.059011	0.06691	0.008453	0.036703	0	0	0	0	0	0
370553	0.387292	0.07666	0.006869	0.057013	0.064184	0.044124	0.063773	0.020724	0.073715	0.070817	0.101701	0.026363	0.043993	0.033532	0.042728	0.040589	0.062212	0.058389	0.066891	0.008448	0.037274	0	0	0	0	0	0
283165	0.387968	0.085199	0.010866	0.049789	0.059373	0.045547	0.068826	0.023902	0.075757	0.058791	0.100799	0.024939	0.041842	0.039815	0.040113	0.05421	0.064355	0.052294	0.065657	0.010568	0.02735	0	8e-06	0	0	0	0
985.1	0.388191	0.07263	0.010365	0.050793	0.056688	0.049019	0.064348	0.018678	0.078542	0.070139	0.090996	0.022507	0.055339	0.036374	0.034716	0.03358	0.068473	0.067061	0.064663	0.010841	0.044248	0	2e-06	0	0	0	0
584.1	0.388384	0.081057	0.010824	0.051399	0.058423	0.041227	0.066415	0.022167	0.072926	0.055841	0.103994	0.026562	0.047141	0.040502	0.046901	0.04694	0.063795	0.054968	0.062721	0.012809	0.033387	2e-06	0	0	0	0	0
85962.1	0.388732	0.068275	0.011066	0.047728	0.068565	0.054183	0.057528	0.021226	0.071912	0.08948	0.111898	0.022894	0.058654	0.032844	0.037196	0.034498	0.068295	0.043934	0.055726	0.007075	0.036991	0	3.2e-05	0	0	0	0
203119	0.389582	0.063575	0.011897	0.056829	0.076145	0.042981	0.066574	0.01433	0.085011	0.081332	0.086662	0.025543	0.054043	0.033751	0.025668	0.0437	0.060101	0.050195	0.070558	0.00889	0.042211	0	2e-06	0	0	0	0
299768	0.390814	0.07363	0.005848	0.057953	0.067999	0.046361	0.065547	0.019182	0.074107	0.06956	0.099492	0.025635	0.046275	0.032796	0.037622	0.041475	0.062748	0.05696	0.070519	0.008434	0.037857	0	0	0	0	0	0
264199	0.390917	0.073745	0.005878	0.058221	0.068066	0.046079	0.065365	0.019184	0.0741	0.069669	0.09935	0.025741	0.046215	0.032586	0.037683	0.041602	0.062758	0.056845	0.070763	0.008412	0.037737	0	0	0	0	0	0
227941	0.391856	0.071097	0.016019	0.047117	0.064422	0.046354	0.062025	0.023699	0.071305	0.062746	0.109999	0.020407	0.0409	0.043367	0.039286	0.044757	0.080467	0.053453	0.060686	0.009468	0.032426	0	0	0	0	0	0
85963.1	0.391887	0.068493	0.010771	0.047636	0.068802	0.053843	0.058311	0.02128	0.071558	0.088557	0.11193	0.022736	0.059024	0.033268	0.036825	0.034548	0.067947	0.044103	0.056527	0.006964	0.036873	0	2e-06	0	0	0	0
93059.3	0.396825	0.075765	0.012286	0.051208	0.063349	0.039759	0.071759	0.019662	0.072054	0.060001	0.113874	0.020095	0.044763	0.044537	0.03762	0.054448	0.074463	0.047133	0.059691	0.01425	0.023283	0	0	0	0	0	0
170187	0.396971	0.074393	0.006233	0.054634	0.071878	0.046545	0.064617	0.019565	0.071999	0.068284	0.102254	0.024702	0.043756	0.032747	0.040873	0.04078	0.065308	0.054844	0.068794	0.00915	0.038644	0	0	0	0	0	0
171101	0.39716	0.073429	0.00597	0.055125	0.072616	0.046508	0.065978	0.019303	0.07277	0.068615	0.102437	0.024819	0.044127	0.033115	0.040739	0.040879	0.06199	0.05437	0.069643	0.009253	0.038312	0	0	0	0	0	0
313593	0.397579	0.074116	0.006805	0.057287	0.069281	0.050584	0.065012	0.017815	0.070128	0.068984	0.096524	0.021192	0.054492	0.035852	0.038477	0.038424	0.062038	0.058565	0.062127	0.010925	0.041372	0	1e-06	0	0	0	0
83555.1	0.398373	0.068555	0.016435	0.046234	0.063459	0.048237	0.061297	0.026112	0.071771	0.061263	0.109864	0.020718	0.039066	0.04356	0.039972	0.045106	0.080267	0.053154	0.061922	0.009776	0.033232	0	0	0	0	0	0
87626.3	0.398506	0.087736	0.010312	0.053306	0.057056	0.044987	0.061823	0.02291	0.06686	0.05537	0.108915	0.022731	0.048467	0.03692	0.053343	0.039061	0.067078	0.054381	0.065078	0.011574	0.032092	0	0	0	0	0	0
218497	0.398664	0.069301	0.016025	0.046539	0.064056	0.04662	0.061624	0.025691	0.071565	0.061366	0.110571	0.020551	0.038958	0.043951	0.040051	0.044832	0.079566	0.053539	0.062262	0.009615	0.033317	0	0	0	0	0	0
272634	0.40008	0.066671	0.0075	0.049653	0.056752	0.055951	0.0552	0.018086	0.066199	0.085657	0.103468	0.015938	0.062149	0.03492	0.053719	0.034899	0.064706	0.059634	0.06476	0.011875	0.032263	0	0	0	0	0	0
326442	0.400917	0.089522	0.009962	0.053843	0.056941	0.043024	0.064242	0.022004	0.06756	0.058475	0.105032	0.023736	0.04999	0.036637	0.048241	0.039774	0.066287	0.055565	0.066401	0.011007	0.031758	0	0	0	0	0	0
243161	0.403045	0.071496	0.016224	0.045357	0.065247	0.049038	0.063073	0.022594	0.067586	0.059803	0.112216	0.020413	0.03673	0.043105	0.041899	0.047625	0.08253	0.050666	0.063871	0.009735	0.030748	0	4.3e-05	0	0	0	0
272843	0.404049	0.085715	0.010914	0.049039	0.060976	0.04429	0.065468	0.023708	0.068582	0.059262	0.109198	0.024274	0.043254	0.038562	0.050953	0.044442	0.056709	0.052962	0.067685	0.011714	0.032291	1e-06	0	0	0	0	0
246201	0.404277	0.076515	0.0052	0.057213	0.072766	0.044678	0.065698	0.018951	0.069378	0.068977	0.099127	0.023722	0.043893	0.03542	0.041153	0.039627	0.060819	0.058226	0.070766	0.008821	0.037383	0	0.001663	5e-06	0	0	0
62977.3	0.404296	0.084338	0.009591	0.051997	0.055586	0.043027	0.065854	0.025647	0.070392	0.052949	0.105452	0.02519	0.043433	0.039659	0.055997	0.043951	0.06238	0.053485	0.065519	0.01276	0.032794	0	0	0	0	0	0
115711	0.405726	0.069549	0.01601	0.045031	0.065673	0.047701	0.062603	0.02376	0.069066	0.061588	0.113161	0.019493	0.03857	0.044456	0.040259	0.045476	0.08072	0.053253	0.060882	0.010067	0.0326	0	8.1e-05	3e-06	0	0	0
182082	0.405762	0.069457	0.016063	0.045025	0.065425	0.047766	0.062463	0.023698	0.069212	0.061366	0.113226	0.019458	0.03874	0.044458	0.040145	0.045705	0.080897	0.053318	0.06081	0.01006	0.032707	0	0	0	0	0	0
115713	0.405777	0.069845	0.015956	0.045135	0.065841	0.047483	0.062684	0.023773	0.069049	0.061341	0.113095	0.019271	0.038525	0.044652	0.040367	0.045364	0.080672	0.05327	0.061018	0.010088	0.032573	0	0	0	0	0	0
138677	0.405815	0.06985	0.015958	0.045169	0.065807	0.04746	0.062653	0.023797	0.069045	0.061315	0.113036	0.019272	0.038576	0.044611	0.040348	0.045496	0.080679	0.053334	0.060898	0.010067	0.032626	0	3e-06	0	0	0	0
222892	0.410843	0.069772	0.016678	0.047686	0.065359	0.049508	0.066648	0.019905	0.073665	0.067033	0.104396	0.023339	0.041719	0.034756	0.027682	0.050293	0.079028	0.048099	0.076388	0.006971	0.031078	0	0	0	0	0	0
315277	0.412667	0.074923	0.01629	0.04524	0.065937	0.048433	0.063293	0.022958	0.066289	0.057738	0.112208	0.020431	0.035161	0.043684	0.041857	0.048446	0.081327	0.05134	0.064076	0.009623	0.030745	0	0	0	0	0	0
103690	0.412683	0.079927	0.009563	0.048092	0.061088	0.039422	0.066191	0.018379	0.069411	0.04805	0.109636	0.017832	0.046359	0.046489	0.055521	0.050237	0.064264	0.058344	0.066156	0.01431	0.030729	0	0	0	0	0	0
314280	0.412962	0.085192	0.011347	0.055343	0.059023	0.041589	0.068489	0.022051	0.067888	0.052226	0.102566	0.028139	0.044908	0.038822	0.043454	0.043034	0.066174	0.056786	0.069917	0.012507	0.030547	0	0	0	0	0	0
272561	0.413073	0.075289	0.016287	0.045235	0.066116	0.048318	0.063477	0.023008	0.066023	0.057559	0.112249	0.020522	0.035012	0.043722	0.041912	0.048405	0.0812	0.051175	0.064238	0.009573	0.030678	0	0	0	0	0	0
63737.1	0.413648	0.080473	0.009543	0.048676	0.063057	0.039605	0.065867	0.018061	0.068537	0.050123	0.110054	0.017716	0.045682	0.045343	0.054888	0.049788	0.065956	0.056783	0.06536	0.013891	0.030538	0	6.1e-05	0	0	0	0
228399	0.413769	0.087555	0.009779	0.049954	0.0648	0.044019	0.067784	0.02041	0.067192	0.06248	0.103792	0.024253	0.047158	0.036753	0.048735	0.044924	0.05752	0.052202	0.067579	0.011452	0.031594	3e-06	6.1e-05	0	0	0	0
240292	0.413832	0.080593	0.009579	0.048271	0.06137	0.03909	0.066157	0.01876	0.069103	0.047554	0.109564	0.017537	0.045579	0.046805	0.055538	0.050452	0.0639	0.058428	0.066597	0.014398	0.030724	0	0	0	0	0	0
318167	0.415396	0.089256	0.010412	0.056719	0.054331	0.040797	0.066098	0.023062	0.066746	0.05072	0.10509	0.026804	0.044919	0.038554	0.049914	0.042253	0.06763	0.055768	0.068567	0.011938	0.030415	0	4e-06	0	0	0	0
212042	0.416359	0.07843	0.019171	0.053208	0.061832	0.040477	0.071658	0.022065	0.066688	0.057905	0.095111	0.027386	0.039038	0.032895	0.027454	0.051141	0.083377	0.04792	0.083008	0.007667	0.033568	0	0	0	0	0	0
298386	0.417338	0.083968	0.011378	0.055147	0.059904	0.040868	0.066601	0.02287	0.066916	0.054801	0.10302	0.02756	0.044861	0.038201	0.044891	0.045118	0.066466	0.056302	0.067776	0.012849	0.030493	2e-06	9e-06	0	0	0	0
171440	0.419474	0.079417	0.011264	0.05233	0.059195	0.039298	0.068955	0.023234	0.069548	0.05185	0.105284	0.024581	0.046632	0.042412	0.047026	0.050688	0.064716	0.053407	0.064313	0.013433	0.032395	1e-06	2.3e-05	0	0	0	0
246194	0.420497	0.076474	0.008973	0.042569	0.079463	0.045826	0.075195	0.015085	0.074855	0.07845	0.109966	0.021129	0.041074	0.041923	0.028215	0.047098	0.045791	0.048059	0.07492	0.008504	0.036414	1.7e-05	1e-06	0	0	0	0
335284	0.422377	0.091544	0.008962	0.059813	0.055199	0.037234	0.066096	0.022528	0.068507	0.051839	0.100674	0.027818	0.046253	0.039901	0.046638	0.043631	0.066008	0.058461	0.06629	0.01162	0.030986	0	0	0	0	0	0
217.1	0.424698	0.071182	0.01265	0.047794	0.061907	0.055521	0.068004	0.022445	0.080637	0.077013	0.104348	0.024001	0.049092	0.035861	0.041812	0.040319	0.066583	0.044492	0.053843	0.007609	0.034885	0	2e-06	0	0	0	0
221988	0.42538	0.086895	0.010376	0.050479	0.062323	0.044495	0.068098	0.019933	0.069976	0.060668	0.104941	0.024717	0.048375	0.037785	0.04512	0.045358	0.05744	0.052269	0.067455	0.011537	0.031759	3e-06	0	0	0	0	0
227377	0.425987	0.078926	0.011385	0.045557	0.061573	0.045928	0.061918	0.023888	0.073298	0.063781	0.110757	0.022346	0.04317	0.043782	0.042263	0.053329	0.060698	0.050914	0.060955	0.012275	0.033255	0	2e-06	0	0	0	0
259536	0.428002	0.093584	0.008895	0.060836	0.055486	0.036355	0.066328	0.022507	0.067692	0.051301	0.098851	0.027843	0.045583	0.039839	0.047186	0.044579	0.064808	0.05958	0.066889	0.011439	0.03042	0	0	0	0	0	0
259536	0.428002	0.093584	0.008895	0.060836	0.055486	0.036355	0.066328	0.022507	0.067692	0.051301	0.098851	0.027843	0.045583	0.039839	0.047186	0.044579	0.064808	0.05958	0.066889	0.011439	0.03042	0	0	0	0	0	0
243265	0.428254	0.079873	0.010984	0.052382	0.059054	0.039173	0.068472	0.023898	0.068829	0.051878	0.105102	0.024228	0.046836	0.04191	0.04725	0.051278	0.06477	0.054226	0.063684	0.013551	0.032622	1e-06	0	0	0	0	0
226186	0.428372	0.06844	0.012253	0.055352	0.065124	0.045639	0.067693	0.018193	0.068889	0.066864	0.090198	0.027207	0.052561	0.037799	0.035003	0.045573	0.063068	0.057058	0.062859	0.013663	0.046563	0	0	0	0	0	0
817.2	0.430535	0.068784	0.012233	0.054327	0.065284	0.04622	0.068858	0.018493	0.070042	0.066113	0.091693	0.0272	0.050664	0.0381	0.034438	0.047534	0.061686	0.056034	0.064592	0.012622	0.04508	0	3e-06	0	0	0	0
272559	0.431142	0.068863	0.012312	0.054077	0.065096	0.046311	0.068659	0.018309	0.069991	0.066193	0.092793	0.027205	0.050463	0.037926	0.034463	0.047203	0.061706	0.056092	0.064802	0.01264	0.044893	0	0	0	0	0	0
317025	0.4313	0.082154	0.007754	0.055309	0.06626	0.041747	0.065443	0.023206	0.064885	0.059882	0.103625	0.027913	0.041944	0.040429	0.049278	0.042412	0.063221	0.053503	0.06867	0.012422	0.029944	0	0	0	0	0	0
295405	0.432043	0.068652	0.012728	0.054093	0.064677	0.046491	0.068153	0.018559	0.069747	0.066288	0.092735	0.027213	0.050327	0.037884	0.034358	0.047899	0.062374	0.055873	0.064463	0.012609	0.044875	0	0	0	0	0	0
224324	0.433016	0.058738	0.00792	0.043164	0.096446	0.051494	0.067313	0.015456	0.073229	0.09441	0.105801	0.019301	0.036138	0.040612	0.020468	0.049272	0.048112	0.042134	0.079168	0.009374	0.041443	4e-06	2e-06	0	0	0	0
817.1	0.433482	0.068406	0.012682	0.053843	0.064433	0.046669	0.068357	0.018908	0.069659	0.065957	0.092635	0.027619	0.050343	0.03796	0.034534	0.048001	0.062084	0.056208	0.064533	0.01249	0.044679	0	0	0	0	0	0
224308	0.435177	0.076768	0.008024	0.0518	0.072396	0.044978	0.069076	0.022713	0.073647	0.070508	0.096508	0.027824	0.039491	0.036819	0.038355	0.04129	0.062936	0.05423	0.0675	0.010337	0.034798	0	2e-06	0	0	0	0
272558	0.436855	0.07389	0.007351	0.050728	0.078374	0.044542	0.070107	0.024151	0.069343	0.058653	0.099836	0.027671	0.036231	0.038211	0.041164	0.048383	0.056137	0.055557	0.074449	0.011381	0.033841	0	0	0	0	0	0
314290	0.439501	0.08335	0.009984	0.05637	0.064873	0.041941	0.067735	0.021805	0.063619	0.053781	0.10227	0.026857	0.043346	0.03795	0.044766	0.042177	0.06994	0.055169	0.071753	0.012289	0.030023	0	0	0	0	0	0
314291	0.440565	0.082717	0.010011	0.056537	0.064675	0.042243	0.067563	0.021658	0.06358	0.053802	0.101185	0.026622	0.044135	0.037732	0.044462	0.04241	0.0707	0.055516	0.071327	0.012374	0.030751	0	0	0	0	0	0
340178	0.442782	0.093661	0.009828	0.050966	0.06238	0.041454	0.071018	0.021995	0.063764	0.049535	0.100981	0.024121	0.044595	0.038391	0.038223	0.046449	0.067358	0.064573	0.069929	0.010059	0.030719	0	0	0	0	0	0
156405	0.443332	0.092976	0.010098	0.0506	0.062081	0.04183	0.070293	0.022165	0.06406	0.050045	0.100925	0.024378	0.044748	0.038551	0.038269	0.046779	0.067351	0.064187	0.069529	0.010161	0.030782	0	0.000192	0	0	0	0
319224	0.444379	0.092878	0.010689	0.053346	0.057407	0.04002	0.068079	0.022941	0.063297	0.05026	0.109559	0.026261	0.041082	0.040384	0.048085	0.046133	0.064559	0.054539	0.067974	0.012352	0.030143	0	1.3e-05	0	0	0	0
220668	0.444667	0.092183	0.005085	0.056388	0.044794	0.039609	0.066403	0.023754	0.065954	0.051176	0.099943	0.026904	0.043998	0.038175	0.052402	0.043143	0.0579	0.071322	0.074032	0.011749	0.035085	0	0	0	0	0	0
342610	0.446048	0.088524	0.009834	0.058271	0.057637	0.042866	0.068069	0.023128	0.061968	0.050478	0.101234	0.025126	0.045053	0.039459	0.047719	0.044012	0.069214	0.054792	0.069021	0.012465	0.03112	0	8e-06	0	0	0	0
66692.3	0.447533	0.087904	0.007758	0.049804	0.074235	0.04453	0.071997	0.022632	0.066838	0.057703	0.100544	0.027027	0.03729	0.038498	0.040113	0.044497	0.056684	0.055193	0.072455	0.01098	0.033318	0	0	0	0	0	0
314275	0.448738	0.089862	0.009815	0.05713	0.063426	0.042457	0.067536	0.021946	0.060439	0.053987	0.099388	0.025024	0.044468	0.039013	0.041148	0.045166	0.068565	0.056458	0.071846	0.011983	0.030342	0	0	0	0	0	0
150340	0.44902	0.086371	0.009918	0.055563	0.066077	0.041271	0.068904	0.022333	0.061096	0.052466	0.101939	0.027253	0.042144	0.039188	0.045793	0.044134	0.06583	0.054267	0.072195	0.012616	0.030641	0	0	0	0	0	0
318161	0.451278	0.092803	0.010219	0.054642	0.056221	0.040296	0.067713	0.022852	0.061999	0.05196	0.109569	0.025495	0.043063	0.038904	0.050119	0.043116	0.069671	0.053237	0.066068	0.011977	0.030068	0	1.1e-05	0	0	0	0
223926	0.453732	0.085618	0.01044	0.055029	0.065456	0.04198	0.067766	0.022405	0.061823	0.053852	0.101885	0.027371	0.04265	0.038893	0.045324	0.044756	0.065881	0.054076	0.071961	0.012416	0.030416	0	0	0	0	0	0
203122	0.458281	0.095471	0.010513	0.055183	0.060697	0.040573	0.070446	0.021182	0.059585	0.049206	0.09858	0.022108	0.047183	0.040934	0.041456	0.044837	0.068534	0.057129	0.070676	0.013652	0.032054	0	1e-06	0	0	0	0
211586	0.458892	0.094041	0.010787	0.053219	0.057487	0.039485	0.068051	0.023227	0.060249	0.051571	0.108974	0.025821	0.041225	0.04055	0.049126	0.04657	0.064776	0.054017	0.067399	0.012806	0.030619	1e-06	1e-06	0	0	0	0
279010	0.461947	0.080357	0.007631	0.051436	0.073832	0.04549	0.072111	0.021851	0.071651	0.070998	0.097464	0.027566	0.038076	0.037403	0.035921	0.044007	0.06036	0.052277	0.067392	0.010283	0.033893	0	0	0	0	0	0
387345	0.462189	0.093489	0.004611	0.05587	0.046168	0.039883	0.069628	0.024054	0.061142	0.049942	0.10142	0.026781	0.040846	0.039068	0.052469	0.046595	0.05579	0.071544	0.07429	0.012375	0.034035	0	0	0	0	0	0
243274	0.462477	0.058443	0.007039	0.049604	0.089244	0.051956	0.069044	0.015858	0.071848	0.07613	0.100346	0.024073	0.036141	0.039886	0.020158	0.055309	0.056633	0.045356	0.086113	0.011053	0.035763	0	3e-06	0	0	0	0
325240	0.46253	0.095833	0.010437	0.053915	0.056959	0.039795	0.067886	0.022976	0.060251	0.050663	0.109279	0.026086	0.040221	0.040031	0.049052	0.046147	0.06593	0.054301	0.067626	0.012615	0.029978	0	1.9e-05	0	0	0	0
218496	0.46314	0.083227	0.012817	0.052814	0.049972	0.041865	0.073423	0.020673	0.067359	0.047478	0.102236	0.019441	0.035934	0.045981	0.030996	0.062186	0.079558	0.056395	0.079444	0.010043	0.028158	0	0	0	0	0	0
264203	0.463283	0.101138	0.008718	0.057001	0.056585	0.039716	0.073856	0.023406	0.06541	0.051429	0.099719	0.024582	0.037603	0.047567	0.037994	0.057556	0.066771	0.049807	0.061876	0.012725	0.026544	0	0	0	0	0	0
203267	0.46332	0.083149	0.013434	0.052277	0.049597	0.042115	0.073532	0.020812	0.067123	0.047391	0.102554	0.019825	0.035735	0.04601	0.031046	0.062659	0.079376	0.055764	0.079409	0.010211	0.027982	0	0	0	0	0	0
177439	0.466316	0.085293	0.013855	0.050752	0.063355	0.043072	0.075182	0.019864	0.071362	0.057008	0.103939	0.025749	0.037805	0.039234	0.03722	0.050149	0.066277	0.052949	0.066646	0.010217	0.03006	1.3e-05	0	0	0	0	0
196600	0.466811	0.088417	0.010589	0.052846	0.06398	0.041713	0.06706	0.023514	0.060602	0.051753	0.104764	0.027204	0.041064	0.038492	0.049037	0.046651	0.06542	0.052639	0.070464	0.01295	0.030841	0	0	0	0	0	0
216895	0.466907	0.089135	0.010208	0.053231	0.064631	0.04097	0.067491	0.023548	0.060947	0.051204	0.104588	0.026796	0.040663	0.038547	0.049365	0.046595	0.064977	0.052819	0.070871	0.012791	0.030623	0	0	0	0	0	0
255470	0.470259	0.084206	0.013591	0.049914	0.064844	0.038706	0.075695	0.018768	0.073149	0.05866	0.104011	0.026521	0.039672	0.044101	0.033247	0.04996	0.062847	0.053179	0.067321	0.010616	0.030991	0	0	0	0	0	0
283942	0.470402	0.087811	0.008452	0.057779	0.06973	0.039539	0.06899	0.02151	0.057244	0.049971	0.103533	0.024656	0.040252	0.040024	0.048365	0.052192	0.064848	0.050897	0.070787	0.013607	0.029812	0	0	0	0	0	0
630.2	0.472226	0.093419	0.010602	0.050765	0.054476	0.038077	0.07175	0.022561	0.062797	0.044339	0.110409	0.02691	0.040212	0.044044	0.048558	0.053404	0.062745	0.053506	0.068771	0.013678	0.028977	1e-06	0	0	0	0	0
314276	0.472969	0.090369	0.008996	0.057749	0.064636	0.039056	0.067247	0.023198	0.058806	0.046565	0.102994	0.024474	0.038644	0.040412	0.051005	0.055365	0.063326	0.052257	0.071293	0.013768	0.029839	0	0	0	0	0	0
138119	0.473599	0.081886	0.011942	0.048354	0.070804	0.040641	0.07659	0.01934	0.07012	0.058446	0.104439	0.027269	0.037682	0.041372	0.039226	0.048225	0.058239	0.05172	0.068224	0.011358	0.034125	1e-06	1e-06	0	0	0	0
1148.1	0.473634	0.084014	0.010132	0.050402	0.06088	0.04012	0.073024	0.018803	0.063049	0.042904	0.113927	0.02	0.040784	0.05103	0.055555	0.050794	0.058482	0.054833	0.066317	0.015539	0.029412	0	0	0	0	0	0
243277	0.474871	0.091771	0.010382	0.05051	0.062108	0.040563	0.067049	0.024022	0.060316	0.049204	0.108386	0.027013	0.039045	0.040142	0.051802	0.049242	0.063208	0.052104	0.070276	0.013236	0.029602	0	1.7e-05	1e-06	0	0	0
8.88889e+07	0.475035	0.092305	0.010632	0.050336	0.061589	0.039796	0.067326	0.023617	0.060108	0.048427	0.10819	0.027308	0.038765	0.040643	0.051864	0.049806	0.063279	0.052531	0.070452	0.01346	0.029568	0	0	0	0	0	0
345073	0.475386	0.093917	0.009845	0.051252	0.063031	0.039536	0.067987	0.023768	0.059543	0.048381	0.108071	0.026649	0.038386	0.040584	0.052637	0.049309	0.061681	0.052223	0.070623	0.013255	0.029321	0	0	0	0	0	0
273123	0.475504	0.092759	0.010173	0.051863	0.054678	0.03792	0.072492	0.022521	0.06234	0.043635	0.109193	0.026088	0.041487	0.043634	0.048864	0.053317	0.06271	0.054753	0.068627	0.013593	0.029353	1e-06	0	0	0	0	0
345072	0.47588	0.094149	0.009868	0.051345	0.062632	0.039544	0.068011	0.023949	0.059309	0.047554	0.10859	0.0265	0.038187	0.04077	0.053082	0.049415	0.061827	0.052239	0.070415	0.01333	0.029276	0	8e-06	1e-06	0	0	0
214092	0.476423	0.091768	0.010426	0.051334	0.055267	0.038005	0.071905	0.022903	0.061937	0.044288	0.10857	0.026884	0.040928	0.043592	0.048842	0.054356	0.062824	0.05426	0.068249	0.013602	0.030059	1e-06	0	0	0	0	0
187410	0.476587	0.091249	0.010735	0.051179	0.055223	0.038084	0.071597	0.022907	0.061893	0.044567	0.108127	0.027306	0.041168	0.043585	0.048456	0.054683	0.063205	0.054481	0.068114	0.013565	0.029876	1e-06	0	0	0	0	0
229193	0.476698	0.09132	0.010669	0.051126	0.054863	0.038088	0.071812	0.022903	0.062129	0.044253	0.108715	0.027232	0.041113	0.04362	0.048609	0.054461	0.063072	0.054311	0.068173	0.013603	0.029928	1e-06	0	0	0	0	0
262543	0.477897	0.08151	0.005849	0.053472	0.070852	0.043683	0.0694	0.021728	0.067087	0.053012	0.104786	0.026388	0.032443	0.03807	0.043063	0.052933	0.056547	0.063366	0.073118	0.009818	0.032849	0	2.6e-05	0	0	0	0
242619	0.482879	0.077586	0.011731	0.053995	0.067189	0.044382	0.069178	0.021312	0.067663	0.056436	0.097962	0.027627	0.040357	0.040779	0.033127	0.060593	0.064299	0.05286	0.063664	0.010307	0.038952	0	0	0	0	0	0
273121	0.48458	0.078769	0.009456	0.043405	0.082594	0.048001	0.070996	0.020772	0.071193	0.067674	0.115276	0.024753	0.03439	0.037251	0.031813	0.050049	0.069491	0.04243	0.058703	0.009795	0.03319	2e-06	0	0	0	0	0
335283	0.484723	0.092692	0.01025	0.052055	0.05922	0.038739	0.070687	0.025264	0.066432	0.04367	0.107295	0.024971	0.036357	0.044857	0.04402	0.061323	0.060094	0.05407	0.066337	0.013395	0.028266	0	8e-06	0	0	0	0
243164	0.488503	0.087368	0.013563	0.050929	0.065048	0.037979	0.076362	0.018041	0.071527	0.058461	0.102579	0.026315	0.038795	0.043667	0.032959	0.050506	0.063834	0.052522	0.067115	0.010316	0.032114	0	0	0	0	0	0
234826	0.497627	0.090702	0.019163	0.05153	0.058988	0.038656	0.077805	0.023312	0.058095	0.051357	0.093152	0.02672	0.033721	0.03795	0.029885	0.056732	0.079394	0.047542	0.087309	0.008507	0.029478	0	0	0	0	0	0
323261	0.503419	0.094769	0.009993	0.047051	0.066071	0.039473	0.076074	0.024224	0.05857	0.041898	0.112733	0.021675	0.031855	0.049598	0.044628	0.065994	0.056474	0.049646	0.065683	0.01483	0.028761	0	0	0	0	0	0
155864	0.50383	0.093891	0.011655	0.052173	0.05822	0.038193	0.073079	0.022226	0.059187	0.045073	0.103846	0.027845	0.040886	0.043748	0.044201	0.055892	0.060147	0.055091	0.069725	0.015332	0.028858	2e-06	0.000699	2.4e-05	8e-06	0	0
199310	0.504748	0.093338	0.012472	0.050859	0.056114	0.040215	0.072807	0.023462	0.059628	0.044015	0.105266	0.028223	0.040099	0.043593	0.04474	0.056493	0.059664	0.055082	0.069922	0.015197	0.028725	2e-06	8.5e-05	1e-06	0	0	0
83334.1	0.504842	0.094021	0.011716	0.052199	0.058439	0.037998	0.07315	0.022189	0.058986	0.045302	0.103592	0.027657	0.040731	0.043929	0.04428	0.056465	0.060185	0.055127	0.069832	0.015324	0.028876	2e-06	0	0	0	0	0
216593	0.505074	0.093965	0.012088	0.051181	0.05748	0.039405	0.072537	0.022757	0.059994	0.045192	0.104414	0.028815	0.040082	0.043545	0.044574	0.056739	0.059354	0.054322	0.069917	0.015189	0.02845	2e-06	0	0	0	0	0
216592	0.505326	0.093601	0.0122	0.051519	0.057204	0.039671	0.072301	0.022846	0.05944	0.044889	0.104315	0.028354	0.040734	0.04327	0.044538	0.056586	0.059937	0.055156	0.069774	0.015084	0.028579	2e-06	0	0	0	0	0
264462	0.506455	0.084811	0.009603	0.051305	0.062873	0.044837	0.072142	0.018998	0.056024	0.065428	0.097768	0.026896	0.041393	0.04198	0.039496	0.047696	0.069337	0.055687	0.071076	0.012074	0.030575	0	0	0	0	0	0
216599	0.507065	0.092335	0.012474	0.050269	0.057237	0.038499	0.072247	0.023837	0.057586	0.045603	0.104551	0.029077	0.039678	0.043022	0.044817	0.059975	0.06006	0.054583	0.069336	0.015515	0.029297	2e-06	0	0	0	0	0
228410	0.507182	0.09243	0.009752	0.053332	0.059973	0.039152	0.071893	0.024983	0.063787	0.040975	0.106476	0.024368	0.036028	0.045691	0.04311	0.064052	0.060146	0.054911	0.066934	0.013438	0.028571	0	0	0	0	0	0
74547.1	0.507398	0.096385	0.013246	0.05074	0.058353	0.032516	0.078356	0.021766	0.049042	0.035217	0.125106	0.021406	0.032172	0.051736	0.048841	0.065026	0.067989	0.047224	0.067856	0.017231	0.019794	0	0	0	0	0	0
300269	0.507654	0.093029	0.011769	0.050798	0.05861	0.037744	0.072198	0.023799	0.057386	0.045741	0.106333	0.028478	0.038649	0.044129	0.044786	0.059526	0.058954	0.053433	0.069846	0.015626	0.029164	1e-06	1e-06	0	0	0	0
83333.1	0.507889	0.094986	0.011705	0.051402	0.057597	0.03901	0.073634	0.022735	0.060094	0.044098	0.10655	0.028418	0.039405	0.044261	0.044366	0.055331	0.058063	0.053925	0.070632	0.015283	0.028501	2e-06	0	0	0	0	0
316407	0.507996	0.095157	0.011597	0.051418	0.057712	0.038916	0.073709	0.022747	0.060023	0.043996	0.106813	0.028242	0.039283	0.044319	0.044488	0.055349	0.057911	0.053888	0.07071	0.015315	0.028405	2e-06	0	0	0	0	0
198214	0.508894	0.09389	0.012229	0.050209	0.058135	0.038019	0.072827	0.023394	0.058402	0.045297	0.106346	0.028978	0.038721	0.043522	0.044069	0.058919	0.058858	0.05353	0.070277	0.015522	0.028854	2e-06	0	0	0	0	0
198215	0.509057	0.094493	0.012083	0.050344	0.058525	0.037874	0.073143	0.023323	0.058363	0.044936	0.106568	0.02869	0.038113	0.043726	0.044551	0.058851	0.058249	0.053497	0.070639	0.015458	0.028562	2e-06	9e-06	0	0	0	0
216598	0.509366	0.091107	0.01313	0.048902	0.05704	0.038559	0.071464	0.024854	0.058535	0.045672	0.104417	0.029322	0.039349	0.042075	0.044099	0.062868	0.058348	0.056916	0.068759	0.015672	0.02891	1e-06	1e-06	0	0	0	0
218491	0.509673	0.095135	0.01022	0.053034	0.055376	0.037787	0.072067	0.02294	0.059538	0.041357	0.109555	0.026081	0.038161	0.044136	0.047139	0.056349	0.063629	0.055374	0.069714	0.013845	0.028562	0	0	0	0	0	0
12149.1	0.513297	0.09602	0.011691	0.051355	0.054641	0.039608	0.073244	0.023482	0.059771	0.042614	0.106346	0.028592	0.038721	0.04483	0.043587	0.057302	0.05831	0.055721	0.070179	0.015191	0.028791	1e-06	1e-06	0	0	0	0
122586	0.515279	0.100503	0.010681	0.052676	0.061108	0.041398	0.077316	0.022266	0.058416	0.057005	0.098053	0.024299	0.041459	0.041911	0.040176	0.055315	0.055734	0.052665	0.067124	0.01179	0.030103	0	0	0	0	0	0
487.2	0.516092	0.098467	0.011217	0.051814	0.060563	0.042798	0.075832	0.022501	0.058325	0.056828	0.097781	0.025185	0.04105	0.043182	0.039951	0.05704	0.056686	0.05203	0.066391	0.01197	0.030376	0	1.1e-05	0	0	0	0
183190	0.517774	0.102775	0.011121	0.053784	0.051009	0.034367	0.07744	0.02727	0.053431	0.035023	0.108432	0.022857	0.033499	0.048674	0.04226	0.066834	0.058889	0.058427	0.073397	0.014417	0.026094	0	0	0	0	0	0
155920	0.518046	0.103273	0.011049	0.053321	0.051802	0.034346	0.076561	0.027036	0.052897	0.035386	0.107624	0.023637	0.032699	0.04928	0.042484	0.067836	0.058544	0.057425	0.073936	0.014707	0.026018	0	0.000139	0	0	0	0
122587	0.518091	0.101389	0.010396	0.052805	0.062005	0.041404	0.076588	0.02214	0.058071	0.057006	0.099215	0.024915	0.040395	0.042152	0.039799	0.054964	0.054974	0.051939	0.067808	0.011959	0.030075	0	0	0	0	0	0
220341	0.518702	0.096262	0.011681	0.052426	0.056639	0.038647	0.073069	0.022797	0.058974	0.044177	0.106246	0.027942	0.038247	0.04444	0.043302	0.057041	0.058814	0.055	0.070165	0.015198	0.028931	1e-06	1e-06	0	0	0	0
235909	0.519804	0.092133	0.008671	0.048586	0.074164	0.041662	0.072301	0.023205	0.063708	0.0564	0.099428	0.026579	0.030951	0.042805	0.03664	0.060934	0.049272	0.049756	0.076141	0.012971	0.03369	0	0	0	0	0	0
209261	0.520516	0.0974	0.01161	0.05211	0.056086	0.038607	0.073581	0.023006	0.059107	0.043125	0.107321	0.027977	0.037695	0.044719	0.043695	0.0571	0.057823	0.054636	0.070443	0.015301	0.028651	2e-06	7e-06	0	0	0	0
321314	0.521325	0.097327	0.01184	0.051759	0.05574	0.038709	0.073199	0.022954	0.059363	0.043477	0.106376	0.028005	0.038031	0.044694	0.04367	0.057256	0.05847	0.055005	0.070173	0.01507	0.028878	1e-06	1e-06	0	0	0	0
486.1	0.521452	0.102691	0.010948	0.052723	0.060843	0.041241	0.079323	0.021555	0.056935	0.057111	0.097146	0.023614	0.041426	0.043367	0.039497	0.056849	0.055205	0.051898	0.066518	0.011736	0.029374	0	0	0	0	0	0
594.1	0.521502	0.096905	0.012062	0.051365	0.054768	0.03969	0.073412	0.023674	0.059427	0.042522	0.106089	0.028721	0.038281	0.04459	0.04394	0.057663	0.058271	0.054988	0.069935	0.014998	0.028697	1e-06	1e-06	0	0	0	0
295319	0.521644	0.097765	0.011616	0.052	0.055867	0.038765	0.073771	0.023105	0.059527	0.042857	0.107397	0.027922	0.037822	0.044749	0.043893	0.056685	0.05757	0.054322	0.070656	0.015156	0.028549	2e-06	2e-06	0	0	0	0
99287.1	0.522387	0.097773	0.011524	0.052181	0.056017	0.038661	0.073752	0.022921	0.059268	0.043092	0.106544	0.027857	0.03809	0.044668	0.043846	0.056475	0.058165	0.054908	0.070233	0.015269	0.028755	2e-06	0	0	0	0	0
314283	0.523506	0.091605	0.009277	0.061241	0.060843	0.040207	0.069579	0.023096	0.055552	0.036763	0.107568	0.025185	0.036573	0.0434	0.048085	0.056257	0.064548	0.056526	0.070678	0.014808	0.02821	0	0	0	0	0	0
160492	0.526173	0.102436	0.012037	0.052971	0.050676	0.034562	0.075719	0.027442	0.053132	0.035516	0.107049	0.024155	0.033425	0.049509	0.042236	0.067235	0.059734	0.058086	0.073174	0.014783	0.026126	0	0	0	0	0	0
242231	0.526897	0.102678	0.011231	0.052419	0.061812	0.041874	0.079198	0.021717	0.057301	0.056569	0.097132	0.025079	0.039713	0.043587	0.03848	0.057735	0.054142	0.05046	0.067964	0.011567	0.029343	0	0	0	0	0	0
243276	0.527721	0.101428	0.019293	0.045126	0.059547	0.044527	0.069919	0.027542	0.048972	0.039652	0.101442	0.020907	0.024793	0.042075	0.038375	0.074434	0.066266	0.053083	0.082368	0.009829	0.030312	0	0.000104	3e-06	3e-06	0	0
257309	0.534785	0.110552	0.008533	0.058578	0.058812	0.033696	0.078829	0.024072	0.056157	0.036839	0.093788	0.02321	0.030986	0.048602	0.034817	0.0597	0.062416	0.061102	0.082303	0.014152	0.022856	0	0	0	0	0	0
326297	0.536246	0.102018	0.010504	0.056618	0.060522	0.039396	0.076424	0.022502	0.052748	0.044672	0.112409	0.026657	0.03554	0.042936	0.041958	0.052506	0.06277	0.050085	0.068789	0.012886	0.028049	0	1e-05	0	0	0	0
323850	0.537582	0.097284	0.010526	0.055997	0.060902	0.038344	0.072717	0.022465	0.057669	0.04847	0.110148	0.026243	0.036719	0.040932	0.049396	0.047943	0.064321	0.050378	0.067074	0.012144	0.030323	0	2e-06	0	0	0	0
196627	0.538103	0.107923	0.006302	0.059965	0.064064	0.03621	0.080497	0.020956	0.05792	0.034735	0.096767	0.02301	0.032942	0.04826	0.033808	0.055558	0.063373	0.0617	0.079775	0.014019	0.022216	0	0	0	0	0	0
196627	0.538418	0.107726	0.006433	0.059582	0.063838	0.036266	0.08043	0.020949	0.057879	0.034873	0.096805	0.023111	0.032784	0.048427	0.033749	0.0558	0.063577	0.061724	0.079818	0.014075	0.022153	0	0	0	0	0	0
349522	0.538697	0.097648	0.010457	0.057212	0.064083	0.038703	0.073235	0.021686	0.053283	0.044338	0.105304	0.024871	0.035911	0.044507	0.042382	0.059763	0.06466	0.049113	0.068247	0.013879	0.030718	0	0	0	0	0	0
197221	0.539179	0.097497	0.011356	0.044578	0.058544	0.035272	0.071461	0.022106	0.055472	0.03115	0.120035	0.019239	0.029128	0.057787	0.057792	0.066274	0.051767	0.054981	0.070008	0.017004	0.028547	0	0	0	0	0	0
316279	0.541645	0.097541	0.012676	0.055317	0.057094	0.03244	0.080682	0.02181	0.046876	0.031114	0.121739	0.021379	0.030228	0.053247	0.047378	0.069148	0.06609	0.049297	0.069749	0.017372	0.018821	0	0	0	0	0	0
156889	0.541987	0.098912	0.00985	0.051177	0.061542	0.034787	0.07753	0.026951	0.049838	0.039707	0.110529	0.028986	0.031123	0.048963	0.052015	0.061191	0.056654	0.051351	0.070169	0.014123	0.024587	0	1.5e-05	0	0	0	0
351605	0.542386	0.09247	0.012788	0.052199	0.063569	0.041314	0.079768	0.020195	0.061783	0.053741	0.099049	0.024712	0.037454	0.044095	0.030689	0.058039	0.059886	0.056274	0.071634	0.010621	0.029708	0	1.2e-05	0	0	0	0
891.1	0.544589	0.091838	0.013267	0.055908	0.06475	0.040037	0.075327	0.022929	0.056115	0.042981	0.109737	0.024348	0.031632	0.044753	0.042426	0.061917	0.058055	0.052369	0.072646	0.011084	0.027474	1e-06	0.000406	0	0	0	0
343510	0.54699	0.103122	0.012554	0.052565	0.051357	0.035987	0.074967	0.024163	0.054831	0.037544	0.108757	0.028428	0.03396	0.046752	0.045792	0.066763	0.058462	0.053553	0.068287	0.014269	0.027887	0	0	0	0	0	0
393595	0.547278	0.100347	0.010176	0.057835	0.06016	0.036448	0.077828	0.023514	0.049371	0.038268	0.110619	0.026934	0.033394	0.04734	0.04536	0.062011	0.057541	0.05074	0.072187	0.014484	0.025443	0	0	0	0	0	0
338963	0.551137	0.09511	0.014036	0.055718	0.063375	0.039308	0.078755	0.02251	0.055408	0.043113	0.111078	0.02505	0.030434	0.046092	0.039291	0.067283	0.054684	0.049397	0.072122	0.011048	0.026187	0	0	0	0	0	0
313596	0.552951	0.081353	0.008185	0.058068	0.06779	0.046359	0.079459	0.019404	0.060124	0.047352	0.099171	0.022897	0.041874	0.045843	0.035445	0.059703	0.059674	0.053233	0.064541	0.012361	0.037161	0	0	0	0	0	0
1140.3	0.553955	0.105518	0.010861	0.051229	0.056954	0.034663	0.071927	0.017278	0.054401	0.02597	0.122928	0.015717	0.027513	0.054989	0.061312	0.067916	0.060421	0.052166	0.066252	0.017484	0.024501	0	0	0	0	0	0
243090	0.554033	0.092618	0.012757	0.062289	0.060171	0.037015	0.074733	0.023125	0.049413	0.034244	0.09321	0.024297	0.0337	0.053286	0.040402	0.069557	0.073792	0.058523	0.07049	0.015451	0.020925	0	0	0	0	0	0
269084	0.554843	0.105401	0.010902	0.051344	0.056887	0.03468	0.072331	0.01733	0.054244	0.025663	0.122887	0.01579	0.027506	0.055012	0.061243	0.068181	0.060211	0.051949	0.066382	0.017498	0.024559	0	0	0	0	0	0
264732	0.557698	0.103455	0.010747	0.044949	0.067377	0.034648	0.085758	0.017455	0.060375	0.043405	0.112101	0.022729	0.030551	0.050435	0.035501	0.068654	0.043861	0.050024	0.076098	0.011396	0.030475	3e-06	1e-06	0	0	0	0
265072	0.558184	0.105079	0.007869	0.053342	0.059426	0.036782	0.07642	0.024778	0.057922	0.041637	0.108025	0.026266	0.034694	0.045813	0.044782	0.059528	0.058167	0.049618	0.069726	0.012755	0.027366	0	5e-06	0	0	0	0
194439	0.565296	0.092457	0.011533	0.051668	0.066771	0.043677	0.075693	0.021308	0.062757	0.052589	0.099412	0.02769	0.034211	0.045227	0.03141	0.060892	0.063039	0.050237	0.070526	0.010968	0.027927	0	8e-06	0	0	0	0
314230	0.570376	0.103104	0.011497	0.059274	0.062484	0.037513	0.075221	0.021075	0.052874	0.038219	0.098913	0.022671	0.03225	0.051888	0.042953	0.063848	0.062972	0.054034	0.068507	0.014649	0.026053	0	0	0	0	0	0
262698	0.572193	0.115578	0.008532	0.055129	0.059139	0.039757	0.083128	0.020924	0.059193	0.04184	0.098066	0.026677	0.031009	0.048572	0.031959	0.066276	0.055351	0.0514	0.071692	0.01197	0.023808	0	0	0	0	0	0
224914	0.572223	0.114719	0.008988	0.054812	0.058231	0.039945	0.083478	0.021146	0.058931	0.041332	0.097538	0.027058	0.031035	0.048931	0.031877	0.06715	0.055932	0.051318	0.071224	0.012426	0.023924	0	5e-06	0	0	0	0
235.1	0.572482	0.114882	0.009066	0.054564	0.057981	0.03991	0.083521	0.021098	0.058803	0.041404	0.097264	0.027153	0.031067	0.049119	0.031822	0.067459	0.056309	0.051421	0.070908	0.012428	0.023759	0	6.2e-05	0	0	0	0
204722	0.572509	0.115559	0.008747	0.054673	0.058215	0.040202	0.083182	0.020943	0.059214	0.041433	0.098303	0.026824	0.031098	0.048672	0.031897	0.06627	0.055641	0.051297	0.071602	0.012275	0.023949	0	0	0	0	0	0
319225	0.5733	0.095843	0.009957	0.05262	0.067028	0.041158	0.081328	0.021209	0.060271	0.042908	0.10247	0.027806	0.030441	0.045854	0.029634	0.064452	0.06654	0.052995	0.069364	0.01058	0.027541	0	0	0	0	0	0
314262	0.574511	0.117101	0.010032	0.057404	0.060474	0.037577	0.084285	0.020932	0.051413	0.035348	0.102192	0.027753	0.027904	0.049352	0.038137	0.063395	0.057698	0.053366	0.069207	0.013874	0.022556	0	0	0	0	0	0
59931.3	0.576326	0.100281	0.012855	0.055696	0.056087	0.032269	0.08269	0.021428	0.044548	0.027642	0.121651	0.020557	0.029533	0.054602	0.045812	0.071173	0.067599	0.050882	0.069497	0.017127	0.01807	0	0	0	0	0	0
314285	0.576769	0.107535	0.010347	0.060197	0.063232	0.037215	0.078904	0.021225	0.049178	0.031728	0.106981	0.024046	0.030133	0.047342	0.036592	0.068266	0.065372	0.050849	0.070897	0.01365	0.026311	0	0	0	0	0	0
272631	0.577967	0.117326	0.009509	0.05897	0.05085	0.029796	0.084227	0.022277	0.048396	0.026808	0.10029	0.021145	0.026565	0.05366	0.032804	0.069499	0.059669	0.060971	0.091002	0.013817	0.022418	0	2e-06	0	0	0	0
207559	0.578361	0.108548	0.015431	0.052789	0.060393	0.038019	0.080114	0.023815	0.047832	0.037484	0.102522	0.029137	0.028122	0.048647	0.036227	0.070581	0.055534	0.053002	0.074113	0.011756	0.025931	3e-06	1e-06	0	0	0	0
264730	0.579133	0.106116	0.009814	0.05461	0.05659	0.036488	0.076746	0.022511	0.050709	0.037392	0.113518	0.024122	0.032261	0.047669	0.045006	0.063397	0.061894	0.050964	0.070911	0.014081	0.025199	0	1e-06	0	0	0	0
223283	0.583392	0.106189	0.009855	0.054557	0.056339	0.036262	0.076513	0.022985	0.049686	0.037668	0.113456	0.023913	0.03194	0.047979	0.045857	0.063797	0.061584	0.051217	0.070766	0.013909	0.02553	0	0	0	0	0	0
204670	0.583838	0.104461	0.00941	0.052145	0.056998	0.040531	0.078929	0.02275	0.051741	0.044468	0.093389	0.023832	0.035257	0.050346	0.037321	0.060982	0.062789	0.058364	0.075089	0.013527	0.027672	0	0	0	0	0	0
375452	0.589687	0.119762	0.009951	0.061305	0.055652	0.039101	0.084573	0.021018	0.054013	0.033163	0.097782	0.029066	0.028101	0.049176	0.034788	0.063441	0.053778	0.056608	0.07294	0.013599	0.022184	0	0	0	0	0	0
176299	0.590413	0.11531	0.008274	0.055675	0.05791	0.040651	0.082794	0.020464	0.057902	0.038894	0.099031	0.026185	0.029747	0.04791	0.031309	0.066404	0.059423	0.053475	0.073167	0.012479	0.022994	0	0	0	0	0	0
176299	0.59043	0.115076	0.008322	0.055487	0.057934	0.040513	0.082555	0.020249	0.057591	0.03906	0.098649	0.026859	0.029867	0.048261	0.031281	0.066446	0.059767	0.053706	0.072825	0.012515	0.023037	0	0	0	0	0	0
205913	0.590668	0.108736	0.008622	0.064273	0.055867	0.033051	0.078344	0.020953	0.052072	0.039269	0.084586	0.02504	0.033261	0.045421	0.032803	0.055655	0.058218	0.060507	0.074394	0.013412	0.026366	0	0.029149	0	0	0	0
312284	0.590949	0.124357	0.005533	0.057713	0.057138	0.033932	0.083243	0.019542	0.053129	0.025938	0.100084	0.019497	0.026726	0.049347	0.028952	0.063595	0.067961	0.062935	0.086174	0.013891	0.020313	0	0	0	0	0	0
1680.3	0.591706	0.108901	0.009509	0.066696	0.058545	0.034589	0.080257	0.021521	0.053632	0.042949	0.087275	0.027453	0.034532	0.045296	0.034417	0.056528	0.059238	0.059168	0.07889	0.013522	0.027018	0	6.5e-05	0	0	0	0
110662	0.592176	0.103449	0.012952	0.054955	0.058683	0.031814	0.080943	0.021072	0.043524	0.030207	0.121459	0.021526	0.027704	0.055199	0.047514	0.070742	0.064124	0.047869	0.069979	0.017576	0.018711	0	0	0	0	0	0
205918	0.592328	0.106917	0.009538	0.055471	0.056784	0.036296	0.077326	0.022656	0.049729	0.035656	0.114368	0.023912	0.031678	0.047875	0.045438	0.06305	0.0621	0.050735	0.071181	0.013721	0.02557	0	0	0	0	0	0
159087	0.592472	0.114648	0.010287	0.052966	0.059858	0.037637	0.079861	0.021941	0.053465	0.040999	0.108209	0.025047	0.030944	0.048386	0.03766	0.063216	0.056365	0.050542	0.070834	0.013587	0.02355	1e-06	0	0	0	0	0
84588.1	0.594126	0.102245	0.012386	0.057023	0.057372	0.031274	0.081611	0.021099	0.043076	0.027678	0.122734	0.020695	0.027494	0.05491	0.04804	0.072135	0.064504	0.049728	0.070001	0.01747	0.018525	0	0	0	0	0	0
269799	0.594854	0.098019	0.012547	0.052356	0.066386	0.040234	0.083793	0.020502	0.057561	0.047216	0.100047	0.024418	0.031267	0.047045	0.028623	0.066577	0.054262	0.055224	0.075951	0.010469	0.027501	3e-06	0	0	0	0	0
615.1	0.594907	0.107783	0.010593	0.05064	0.052802	0.038207	0.077425	0.022665	0.052764	0.037007	0.113939	0.026509	0.033746	0.047552	0.048399	0.061904	0.056163	0.049639	0.069606	0.014316	0.028339	1e-06	0	0	0	0	0
338969	0.59596	0.120234	0.010251	0.051278	0.050936	0.036584	0.079691	0.022202	0.047664	0.038464	0.10929	0.026131	0.029214	0.049088	0.043042	0.061505	0.057728	0.053544	0.076456	0.013997	0.022701	0	0	0	0	0	0
292414	0.598479	0.119592	0.009743	0.058999	0.062376	0.036955	0.083728	0.021254	0.050449	0.03319	0.100483	0.028454	0.026558	0.04956	0.034877	0.066406	0.055798	0.054654	0.070799	0.013705	0.022417	0	2e-06	0	0	0	0
335544	0.599487	0.092725	0.014164	0.051515	0.065731	0.041268	0.084122	0.022221	0.054051	0.04219	0.099829	0.025402	0.028558	0.052149	0.029651	0.077706	0.057611	0.048112	0.075302	0.011774	0.025918	0	0	0	0	0	0
314232	0.599616	0.128782	0.009892	0.063923	0.045099	0.037047	0.085441	0.021646	0.055899	0.030548	0.098972	0.029115	0.026488	0.050085	0.036171	0.065903	0.049065	0.057477	0.073189	0.013358	0.021899	0	0	0	0	0	0
314278	0.599688	0.113078	0.011741	0.050659	0.061418	0.033985	0.079465	0.024916	0.048361	0.028336	0.110833	0.020663	0.02617	0.051098	0.040134	0.0856	0.053048	0.049471	0.070672	0.01461	0.025745	0	0	0	0	0	0
267747	0.600107	0.110397	0.010935	0.062142	0.052402	0.02908	0.085191	0.025304	0.049761	0.029267	0.093195	0.02472	0.025394	0.053016	0.030563	0.068311	0.062101	0.063313	0.088558	0.016325	0.020025	0	0	0	0	0	0
314267	0.600451	0.120808	0.009409	0.062651	0.055144	0.037208	0.08497	0.021151	0.052526	0.035345	0.097792	0.028863	0.027271	0.049992	0.034511	0.064597	0.05316	0.05648	0.072064	0.013559	0.022499	0	0	0	0	0	0
206672	0.601273	0.11154	0.009509	0.065017	0.05678	0.034023	0.080123	0.021922	0.053329	0.040471	0.0867	0.025856	0.034181	0.047163	0.033924	0.058824	0.061198	0.06227	0.0767	0.013724	0.026746	0	0	0	0	0	0
52598.3	0.60311	0.121723	0.009412	0.062816	0.054254	0.037115	0.086209	0.020707	0.052839	0.035042	0.096931	0.02929	0.027481	0.049852	0.0345	0.062981	0.05292	0.057108	0.073069	0.013325	0.022427	0	0	0	0	0	0
314253	0.603729	0.119247	0.009423	0.057882	0.05457	0.036639	0.07993	0.021802	0.053591	0.037023	0.096048	0.023407	0.028151	0.051969	0.031572	0.07995	0.058891	0.053068	0.072011	0.013118	0.021712	0	0	0	0	0	0
216595	0.605072	0.109813	0.009539	0.053514	0.054404	0.036916	0.07969	0.023763	0.048298	0.035621	0.11671	0.022937	0.03111	0.04847	0.046246	0.061967	0.058157	0.050755	0.072618	0.014304	0.025169	0	0	0	0	0	0
205922	0.605207	0.10758	0.009554	0.054229	0.056873	0.03734	0.078811	0.02261	0.049173	0.036487	0.11615	0.02296	0.032147	0.048749	0.044622	0.06199	0.059131	0.050989	0.070845	0.014339	0.02542	0	1e-06	0	0	0	0
314260	0.606594	0.120978	0.008106	0.062367	0.062143	0.037112	0.08557	0.019209	0.051118	0.030418	0.102454	0.022053	0.023616	0.053535	0.031374	0.072739	0.056872	0.056037	0.06962	0.012043	0.022635	0	0	0	0	0	0
314264	0.608128	0.121663	0.01003	0.059003	0.05665	0.03667	0.087243	0.02214	0.052091	0.029164	0.101142	0.02791	0.025484	0.051339	0.032199	0.071301	0.052295	0.055828	0.072015	0.013997	0.021838	0	0	0	0	0	0
290633	0.608169	0.11231	0.010277	0.055962	0.053582	0.034914	0.083219	0.024279	0.049408	0.03031	0.103001	0.025418	0.027296	0.05594	0.03566	0.072562	0.060883	0.059039	0.070184	0.013886	0.021869	0	0	0	0	0	0
216596	0.608547	0.118086	0.008216	0.056993	0.057091	0.039439	0.082462	0.020557	0.057737	0.036851	0.09956	0.025464	0.028505	0.049177	0.031009	0.067838	0.058919	0.053246	0.072473	0.013118	0.023259	0	0	0	0	0	0
243231	0.609373	0.102695	0.01245	0.053523	0.064922	0.039306	0.084683	0.020702	0.055684	0.040984	0.101374	0.023943	0.029184	0.047269	0.027926	0.070445	0.054937	0.05594	0.07773	0.010068	0.026229	6e-06	0	0	0	0	0
237727	0.60972	0.12243	0.008481	0.061498	0.06748	0.037895	0.087284	0.018916	0.051895	0.031801	0.09498	0.025325	0.027835	0.050277	0.031722	0.067652	0.057823	0.052368	0.068973	0.013805	0.02156	0	0	0	0	0	0
266779	0.610917	0.119834	0.008086	0.054168	0.063935	0.03803	0.08523	0.01993	0.05509	0.032225	0.100252	0.024922	0.027054	0.051215	0.031133	0.073085	0.055702	0.051264	0.07323	0.012897	0.022715	0	1e-06	0	0	0	0
306537	0.613954	0.114377	0.007254	0.060462	0.065825	0.031755	0.085289	0.021102	0.047632	0.038033	0.092007	0.022526	0.031263	0.0504	0.035762	0.062403	0.058977	0.059162	0.07994	0.014185	0.021648	0	0	0	0	0	0
160488	0.615241	0.111798	0.010476	0.053174	0.056311	0.035614	0.080589	0.023651	0.045518	0.033699	0.117168	0.023441	0.029727	0.049164	0.047056	0.066268	0.056283	0.047894	0.072265	0.014525	0.025377	0	1e-06	0	0	0	0
521.1	0.616048	0.125233	0.00954	0.05255	0.050698	0.033875	0.083933	0.021638	0.046586	0.029699	0.110065	0.024403	0.027456	0.052226	0.042066	0.072787	0.05635	0.049272	0.073186	0.014308	0.024124	1e-06	1e-06	0	0	0	0
323097	0.616173	0.121599	0.00873	0.058138	0.052564	0.036446	0.081482	0.021348	0.053195	0.037708	0.095963	0.023378	0.0282	0.052254	0.031733	0.07574	0.057779	0.054898	0.073471	0.01326	0.022115	0	0	0	0	0	0
234268	0.619025	0.113703	0.009232	0.049556	0.052268	0.039697	0.085944	0.02068	0.047734	0.034305	0.097635	0.022478	0.033138	0.055965	0.035877	0.070175	0.05966	0.057103	0.073189	0.014514	0.027149	0	0	0	0	0	0
228406	0.619303	0.126973	0.008606	0.056805	0.06154	0.03742	0.087688	0.018613	0.051546	0.034043	0.097409	0.026288	0.026098	0.053986	0.030884	0.067906	0.0558	0.053599	0.068209	0.013727	0.022859	0	0	0	0	0	0
296591	0.619752	0.123311	0.009914	0.049878	0.052015	0.035986	0.081732	0.022775	0.045653	0.037895	0.10664	0.026055	0.027415	0.052439	0.040099	0.065497	0.05711	0.052725	0.07596	0.014256	0.022643	0	1e-06	0	0	0	0
251221	0.619979	0.111609	0.010286	0.049356	0.061462	0.037328	0.083211	0.018728	0.044365	0.02895	0.114168	0.017391	0.027119	0.056489	0.041884	0.074171	0.054895	0.051733	0.075437	0.01505	0.026367	0	0	0	0	0	0
323098	0.62049	0.121741	0.00838	0.05867	0.054915	0.036479	0.081443	0.020931	0.053313	0.036109	0.095416	0.023533	0.02769	0.052718	0.031313	0.079342	0.057366	0.053567	0.072052	0.013026	0.021994	0	0	0	0	0	0
266834	0.62174	0.121029	0.0087	0.054856	0.060344	0.03914	0.085224	0.020579	0.054753	0.034308	0.100137	0.025154	0.026775	0.049593	0.029049	0.071925	0.05665	0.051554	0.074429	0.01303	0.022771	1e-06	2e-06	0	0	0	0
266835	0.62508	0.123302	0.008728	0.056792	0.053756	0.038371	0.08609	0.020712	0.053804	0.036986	0.09835	0.024935	0.027193	0.050661	0.031215	0.069884	0.056976	0.053007	0.073395	0.013662	0.02218	0	0	0	0	0	0
36873.1	0.626413	0.126392	0.009768	0.052804	0.050726	0.036871	0.082575	0.023543	0.046832	0.029772	0.101333	0.023552	0.02851	0.051312	0.036419	0.071672	0.058409	0.054812	0.076697	0.013668	0.024334	0	2e-06	0	0	0	0
134537	0.626702	0.126804	0.010157	0.052517	0.050036	0.036312	0.083088	0.024044	0.04614	0.029178	0.100011	0.023643	0.028451	0.051652	0.036313	0.074606	0.058697	0.05462	0.076143	0.013518	0.023983	0	8.9e-05	0	0	0	0
394222	0.627276	0.126454	0.008299	0.06562	0.059181	0.037079	0.088713	0.019822	0.050169	0.024917	0.097574	0.025648	0.025845	0.049979	0.030693	0.072375	0.056805	0.05406	0.071434	0.014199	0.021135	0	0	0	0	0	0
321955	0.627674	0.118616	0.006146	0.064338	0.061609	0.033346	0.086148	0.021359	0.051984	0.029337	0.096913	0.020815	0.024532	0.049783	0.030002	0.062629	0.065916	0.062755	0.080515	0.013435	0.019805	0	1.7e-05	0	0	0	0
314225	0.630696	0.122958	0.009093	0.06296	0.065042	0.036554	0.087996	0.019862	0.050068	0.032507	0.095632	0.024642	0.025867	0.051859	0.032567	0.072418	0.053906	0.051489	0.068913	0.014087	0.021578	0	0	0	0	0	0
196164	0.6314	0.109324	0.007254	0.060962	0.060867	0.03243	0.08621	0.023023	0.052355	0.026196	0.096448	0.023344	0.027332	0.05418	0.031855	0.066874	0.056296	0.066555	0.082684	0.01453	0.02128	0	0	0	0	0	0
882.1	0.632789	0.114324	0.014698	0.057253	0.059048	0.035901	0.086195	0.024515	0.044195	0.031423	0.103718	0.027769	0.024004	0.052355	0.029451	0.075927	0.051613	0.054765	0.078014	0.01202	0.022801	7e-06	0	0	0	0	0
220664	0.633049	0.111774	0.010418	0.051498	0.054666	0.035981	0.080734	0.02296	0.046123	0.031931	0.12205	0.022009	0.029577	0.050316	0.050836	0.064809	0.060014	0.045773	0.06834	0.014776	0.025417	0	0	0	0	0	0
243233	0.635846	0.111923	0.010963	0.054068	0.062923	0.037964	0.085	0.023267	0.047633	0.032362	0.108828	0.021622	0.025929	0.053691	0.032204	0.07852	0.052482	0.04807	0.073358	0.014002	0.025191	0	0	0	0	0	0
314254	0.635912	0.12811	0.007974	0.063244	0.065087	0.036531	0.085185	0.019333	0.046922	0.028326	0.101144	0.023952	0.025408	0.049886	0.033504	0.0717	0.057021	0.050704	0.071001	0.013044	0.021925	0	0	0	0	0	0
291331	0.636933	0.126304	0.011739	0.054589	0.047154	0.031053	0.081125	0.026952	0.039125	0.02882	0.105429	0.022443	0.025485	0.05417	0.046275	0.081937	0.056119	0.051067	0.071877	0.01606	0.022278	0	0	0	0	0	0
89187.3	0.639082	0.123536	0.009818	0.058844	0.060841	0.036057	0.08909	0.022075	0.050232	0.030729	0.100978	0.028434	0.024278	0.052418	0.03209	0.071304	0.051665	0.052115	0.069137	0.01406	0.022299	0	0	0	0	0	0
290398	0.639119	0.115114	0.009552	0.06111	0.062039	0.034432	0.081265	0.025512	0.045699	0.025046	0.112576	0.02513	0.024411	0.04903	0.037492	0.074703	0.053683	0.052213	0.072101	0.014952	0.023942	0	0	0	0	0	0
224911	0.640594	0.124141	0.00928	0.054611	0.052538	0.03731	0.083368	0.020657	0.05253	0.036276	0.09849	0.024671	0.027557	0.052674	0.031918	0.072182	0.058238	0.054214	0.074005	0.013204	0.022136	0	0	0	0	0	0
246200	0.640696	0.125195	0.00951	0.058994	0.057494	0.036613	0.089455	0.021368	0.049846	0.028457	0.103195	0.028155	0.025103	0.052118	0.032789	0.070033	0.050072	0.052756	0.072137	0.014268	0.022445	0	0	0	0	0	0
314271	0.641268	0.120615	0.008607	0.064791	0.060305	0.037476	0.089487	0.02111	0.050597	0.031531	0.095118	0.027649	0.025435	0.051997	0.028856	0.070218	0.049705	0.056413	0.074599	0.013726	0.021766	0	0	0	0	0	0
384677	0.641597	0.112856	0.010251	0.054329	0.05626	0.034955	0.082492	0.024239	0.043191	0.031543	0.120172	0.022081	0.028728	0.049726	0.048058	0.067887	0.054243	0.047337	0.072075	0.014588	0.024987	0	0	0	0	0	0
264198	0.644334	0.129029	0.00988	0.052835	0.051831	0.034756	0.084947	0.022748	0.045122	0.029786	0.102505	0.026168	0.026583	0.052873	0.037775	0.071138	0.054131	0.053137	0.077305	0.013764	0.023685	0	0	0	0	0	0
221360	0.644592	0.115471	0.012149	0.051436	0.054471	0.028884	0.08842	0.021836	0.040325	0.021317	0.124014	0.01878	0.024855	0.057653	0.047771	0.076823	0.063312	0.04987	0.068374	0.01756	0.016678	0	0	0	0	0	0
316273	0.645564	0.130763	0.009121	0.056938	0.048389	0.032303	0.082225	0.023267	0.040536	0.027156	0.107094	0.021508	0.02685	0.053127	0.045387	0.075266	0.056275	0.052165	0.072248	0.015553	0.02383	0	0	0	0	0	0
76114.4	0.646976	0.122804	0.011569	0.054625	0.059207	0.036223	0.081079	0.02423	0.045518	0.031447	0.104688	0.022824	0.024809	0.05291	0.033942	0.081036	0.05309	0.04906	0.074651	0.013841	0.022447	0	0	0	0	0	0
190486	0.647117	0.130667	0.009148	0.05709	0.047612	0.032121	0.083188	0.023145	0.040259	0.026681	0.107532	0.021193	0.026733	0.053141	0.045293	0.075463	0.056295	0.052027	0.072459	0.015872	0.02408	0	0	0	0	0	0
316057	0.648078	0.128481	0.008545	0.057253	0.052313	0.03649	0.083931	0.019669	0.053801	0.035423	0.099331	0.02415	0.026312	0.053156	0.032184	0.07135	0.055831	0.0533	0.074153	0.012584	0.021743	0	0	0	0	0	0
243365	0.648337	0.125131	0.010378	0.054323	0.053729	0.03436	0.083976	0.021937	0.043968	0.035896	0.114993	0.024505	0.028588	0.049693	0.043954	0.068845	0.056495	0.042362	0.067328	0.014777	0.024763	0	0	0	0	0	0
314565	0.64957	0.131102	0.008776	0.057008	0.048346	0.032558	0.082607	0.023026	0.04023	0.026874	0.108319	0.021285	0.026073	0.053659	0.045308	0.074073	0.054958	0.052747	0.073091	0.015962	0.024	0	0	0	0	0	0
48935.1	0.649594	0.130755	0.009706	0.057495	0.055255	0.035603	0.091531	0.021019	0.045764	0.029889	0.095302	0.025088	0.025895	0.054665	0.030847	0.077646	0.053454	0.051369	0.07237	0.014765	0.021476	0	0.000106	0	0	0	0
258594	0.650311	0.128061	0.00853	0.056461	0.052203	0.03638	0.083632	0.019769	0.052578	0.035145	0.100562	0.023475	0.025781	0.053978	0.032832	0.070129	0.055942	0.054631	0.074898	0.012796	0.022217	0	0	0	0	0	0
190485	0.650684	0.131352	0.008813	0.056992	0.048125	0.032519	0.082866	0.022998	0.040139	0.026818	0.108165	0.021278	0.026072	0.053549	0.045267	0.074232	0.054812	0.052829	0.0732	0.015978	0.023995	0	1e-06	0	0	0	0
342108	0.650935	0.125262	0.009799	0.056733	0.05694	0.033617	0.089913	0.022334	0.046865	0.034601	0.102227	0.02648	0.024764	0.052394	0.031692	0.071309	0.054362	0.052187	0.075737	0.013224	0.019548	0	1.2e-05	0	0	0	0
1806.1	0.651882	0.131743	0.009325	0.058477	0.047566	0.029562	0.091016	0.022772	0.04291	0.021086	0.098536	0.018826	0.024058	0.059502	0.031159	0.075894	0.055495	0.059344	0.08666	0.014938	0.02113	0	0	0	0	0	0
1085.1	0.653777	0.132787	0.009178	0.057789	0.054016	0.03391	0.091003	0.019678	0.047012	0.027812	0.111634	0.022675	0.020414	0.057336	0.02826	0.076034	0.051105	0.052846	0.074704	0.01262	0.019189	0	0	0	0	0	0
69042.3	0.653882	0.113733	0.012145	0.047648	0.058084	0.030284	0.087828	0.021604	0.039246	0.022023	0.12921	0.019009	0.021857	0.063944	0.044075	0.07865	0.062701	0.044379	0.068427	0.01762	0.017535	0	0	0	0	0	0
317656	0.655015	0.14003	0.008314	0.061914	0.052966	0.035178	0.089968	0.020475	0.050681	0.028973	0.096366	0.025128	0.023666	0.054232	0.029015	0.078981	0.049597	0.04964	0.069833	0.014328	0.020717	0	0	0	0	0	0
83331.1	0.656068	0.131914	0.009338	0.057618	0.046301	0.029342	0.099086	0.022561	0.042301	0.020354	0.096826	0.019961	0.025169	0.058926	0.031043	0.074651	0.055632	0.059216	0.084309	0.014798	0.020554	0	9.9e-05	0	1e-06	0	0
83332.1	0.656141	0.132572	0.008848	0.058056	0.046801	0.029543	0.099859	0.022325	0.042659	0.020385	0.097447	0.019553	0.025374	0.058058	0.030942	0.073255	0.054864	0.059276	0.084666	0.0147	0.020812	0	2e-06	0	0	0	0
233413	0.65633	0.132621	0.008918	0.05804	0.046599	0.029531	0.099927	0.022396	0.042578	0.02038	0.097443	0.019645	0.025285	0.058161	0.030874	0.073327	0.054929	0.059274	0.084755	0.014638	0.020678	0	0	0	0	0	0
216594	0.65655	0.131576	0.009052	0.057319	0.046946	0.029902	0.1046	0.022672	0.042363	0.019514	0.095528	0.020199	0.025751	0.059088	0.032438	0.070764	0.057558	0.059252	0.080087	0.014816	0.020575	0	1e-06	0	0	0	0
354.1	0.656559	0.117688	0.010878	0.051867	0.060274	0.033985	0.087923	0.02417	0.041629	0.02662	0.118699	0.020417	0.024265	0.056601	0.038852	0.086779	0.053265	0.043113	0.065347	0.01414	0.023184	0	0.000304	0	0	0	0
60552.1	0.658066	0.136765	0.009918	0.057449	0.048623	0.035208	0.080386	0.023931	0.044147	0.029582	0.099096	0.022773	0.026072	0.052517	0.034781	0.07797	0.054461	0.053156	0.075688	0.013762	0.023708	0	8e-06	0	0	0	0
269482	0.658333	0.1375	0.009509	0.058139	0.048901	0.035311	0.081005	0.023734	0.044414	0.029297	0.100138	0.022616	0.025949	0.052011	0.034814	0.075268	0.053619	0.053294	0.076512	0.0139	0.024066	0	2e-06	0	0	0	0
292415	0.660672	0.130065	0.008932	0.055876	0.057365	0.035606	0.081098	0.02327	0.043586	0.033155	0.109675	0.023034	0.025384	0.051339	0.034186	0.074282	0.049656	0.049372	0.076318	0.013505	0.024298	0	0	0	0	0	0
252305	0.66098	0.122355	0.009312	0.062478	0.061368	0.035509	0.090413	0.020976	0.049218	0.027066	0.097745	0.026577	0.023968	0.053523	0.029715	0.077339	0.051472	0.054277	0.072388	0.013059	0.021243	0	0	0	0	0	0
350703	0.661761	0.117078	0.009929	0.05365	0.060787	0.03517	0.084377	0.021757	0.041662	0.028417	0.123541	0.020804	0.026356	0.050744	0.043107	0.076469	0.054955	0.042293	0.068498	0.015094	0.025311	0	0	0	0	0	0
309808	0.662167	0.106772	0.007151	0.069426	0.069644	0.033888	0.083971	0.022504	0.036721	0.020586	0.097026	0.019419	0.024187	0.057882	0.035372	0.078245	0.058352	0.061787	0.079143	0.012298	0.025624	0	0	0	0	0	0
269483	0.662724	0.133921	0.009537	0.057756	0.046404	0.036581	0.083747	0.023894	0.044948	0.027258	0.100844	0.022813	0.026451	0.053023	0.033951	0.07254	0.054468	0.055395	0.077797	0.014202	0.024468	0	0	0	0	0	0
208963	0.663162	0.117434	0.009867	0.053294	0.060914	0.034541	0.084862	0.021805	0.040752	0.028181	0.123359	0.020682	0.02609	0.051765	0.043176	0.079113	0.054851	0.041777	0.067633	0.01488	0.025022	0	1e-06	0	0	0	0
40324.1	0.663525	0.129537	0.009016	0.056193	0.049441	0.031755	0.088363	0.024762	0.039102	0.025584	0.108528	0.021279	0.025337	0.05345	0.046355	0.078	0.053183	0.048502	0.074291	0.015615	0.021706	1e-06	0	0	0	0	0
68909.1	0.664556	0.125234	0.006194	0.04784	0.057302	0.031298	0.090001	0.021539	0.033911	0.024077	0.120575	0.017088	0.024256	0.060543	0.038037	0.078948	0.046844	0.05949	0.079879	0.013751	0.023194	0	0	0	0	0	0
208964	0.665557	0.116532	0.010076	0.053152	0.06081	0.035507	0.084454	0.021712	0.041684	0.028644	0.124569	0.020662	0.026363	0.050894	0.042533	0.076306	0.055243	0.041721	0.068855	0.01492	0.025364	0	1e-06	0	0	0	0
243230	0.666124	0.121795	0.006796	0.050547	0.057287	0.031521	0.091793	0.021008	0.032787	0.027407	0.116169	0.018898	0.024149	0.060484	0.041351	0.074153	0.052055	0.05812	0.076768	0.013895	0.022971	0	4.3e-05	3e-06	0	0	0
314269	0.667441	0.130765	0.008812	0.060664	0.057944	0.036632	0.089187	0.020221	0.050493	0.027327	0.096855	0.025024	0.022847	0.052849	0.028872	0.078252	0.053573	0.053251	0.074017	0.012036	0.020378	0	0	0	0	0	0
216591	0.669011	0.13615	0.010013	0.057627	0.045211	0.035648	0.083804	0.024251	0.043681	0.027281	0.098512	0.022604	0.025779	0.054137	0.033528	0.079262	0.05366	0.054954	0.0765	0.013777	0.02362	0	0	0	0	0	0
267608	0.669754	0.133849	0.00942	0.053839	0.049141	0.033566	0.083732	0.023321	0.043457	0.028653	0.103087	0.023352	0.026778	0.053962	0.038873	0.073145	0.05326	0.055529	0.075248	0.014198	0.023593	0	0	0	0	0	0
190650	0.67214	0.138115	0.007493	0.057851	0.053927	0.035448	0.089696	0.017995	0.043657	0.035222	0.099939	0.022619	0.023685	0.054914	0.032095	0.073443	0.051044	0.0523	0.075365	0.014184	0.021007	0	0	0	0	0	0
246196	0.674028	0.128605	0.008757	0.062725	0.052967	0.03039	0.089118	0.023799	0.04231	0.021134	0.096836	0.020168	0.021737	0.058112	0.029616	0.076078	0.053098	0.061275	0.08814	0.014466	0.020667	0	0	0	0	0	0
269800	0.675029	0.12584	0.008125	0.058026	0.063346	0.028206	0.083902	0.023339	0.038759	0.019957	0.103907	0.017462	0.019492	0.061411	0.03001	0.082187	0.052317	0.06003	0.086879	0.015005	0.0218	0	0	0	0	0	0
187273	0.675313	0.115602	0.009551	0.058839	0.066595	0.031015	0.088802	0.025736	0.039767	0.020796	0.112237	0.022441	0.02236	0.056216	0.03793	0.087709	0.044373	0.047491	0.074478	0.01517	0.022892	0	0	0	0	0	0
281090	0.67676	0.132445	0.005642	0.056209	0.056505	0.031626	0.090417	0.01907	0.04528	0.024499	0.102127	0.017514	0.021464	0.053724	0.029053	0.075091	0.058808	0.059928	0.087289	0.01348	0.01983	0	0	0	0	0	0
257313	0.677206	0.136773	0.009149	0.05287	0.048866	0.032616	0.085373	0.024058	0.043453	0.026695	0.107051	0.023716	0.02437	0.054106	0.041323	0.077542	0.049045	0.048358	0.075633	0.014393	0.02461	0	0	0	0	0	0
320372	0.679782	0.148647	0.010499	0.057094	0.048652	0.032253	0.081812	0.027633	0.039227	0.023261	0.094006	0.01913	0.022356	0.054866	0.032917	0.106252	0.050495	0.045231	0.07382	0.011538	0.020309	0	0	0	0	0	0
272560	0.680587	0.145079	0.009656	0.056945	0.047919	0.035758	0.083257	0.023334	0.043088	0.027234	0.100847	0.021389	0.025499	0.053297	0.032072	0.077705	0.053036	0.050859	0.07493	0.0137	0.024395	0	0	0	0	0	0
257310	0.68077	0.138366	0.009309	0.053484	0.049502	0.032462	0.087558	0.021787	0.043406	0.025945	0.10744	0.024799	0.024107	0.054751	0.040212	0.07499	0.049274	0.048244	0.075759	0.01407	0.024535	0	0	0	0	0	0
257311	0.681	0.137849	0.009555	0.053177	0.049157	0.032545	0.087164	0.02208	0.043286	0.025552	0.108079	0.02476	0.02403	0.05485	0.040185	0.075908	0.049238	0.047981	0.075781	0.014277	0.024544	0	0	0	0	0	0
313589	0.684368	0.128426	0.007619	0.06199	0.053155	0.027326	0.093304	0.023501	0.038459	0.022186	0.097565	0.018648	0.019349	0.057141	0.028132	0.075557	0.059417	0.064875	0.090462	0.015631	0.017258	0	0	0	0	0	0
164757	0.684534	0.130076	0.008172	0.064764	0.053857	0.029929	0.089457	0.022446	0.040205	0.020642	0.096731	0.020495	0.02083	0.059515	0.028549	0.07688	0.052077	0.0606	0.088994	0.014925	0.020857	0	0	0	0	0	0
243160	0.684855	0.1454	0.010499	0.055589	0.04809	0.035764	0.082318	0.024025	0.042427	0.028339	0.09851	0.021412	0.02483	0.053889	0.031566	0.08468	0.051901	0.049445	0.074248	0.013111	0.023957	1e-06	0	0	0	0	0
292459	0.686684	0.121193	0.008577	0.048738	0.066131	0.030858	0.090314	0.019763	0.043666	0.025129	0.109599	0.022332	0.020811	0.058006	0.034358	0.083956	0.042658	0.049411	0.085024	0.014417	0.025054	5e-06	1e-06	0	0	0	0
272943	0.687929	0.136232	0.00879	0.053625	0.062793	0.034899	0.08987	0.019708	0.045298	0.024376	0.108299	0.025707	0.020373	0.056167	0.028709	0.079847	0.048763	0.051151	0.072136	0.013964	0.019288	0	3e-06	0	0	0	0
279263	0.688078	0.134883	0.00948	0.053799	0.054266	0.033549	0.084763	0.022782	0.039213	0.02943	0.109904	0.022067	0.022409	0.05456	0.037376	0.076437	0.051535	0.050001	0.077073	0.015246	0.021228	0	0	0	0	0	0
262316	0.692986	0.134269	0.00866	0.061273	0.049928	0.029343	0.089494	0.023225	0.040797	0.021289	0.098308	0.019964	0.021893	0.061695	0.030996	0.078263	0.052437	0.057476	0.084496	0.014943	0.021251	0	1e-06	0	0	0	0
262724	0.694073	0.115562	0.003994	0.035638	0.085784	0.03791	0.093382	0.018832	0.025828	0.035752	0.145898	0.015403	0.01544	0.065741	0.02463	0.085827	0.034231	0.037392	0.080291	0.013816	0.028649	0	0	0	0	0	0
300852	0.69496	0.115586	0.003922	0.035918	0.086169	0.037697	0.093276	0.018585	0.025895	0.035587	0.145194	0.015354	0.015535	0.06575	0.024425	0.085923	0.034425	0.037512	0.08053	0.013893	0.028819	0	3e-06	0	0	0	0
266117	0.703937	0.119746	0.007845	0.043492	0.084272	0.032888	0.104045	0.017823	0.036645	0.019798	0.109722	0.019776	0.018307	0.056455	0.020803	0.098193	0.048768	0.039808	0.083986	0.012117	0.025503	0	9e-06	0	0	0	0
247156	0.706923	0.141375	0.007606	0.060825	0.05516	0.02795	0.090506	0.022935	0.036831	0.017878	0.100592	0.017955	0.017765	0.0628	0.027185	0.084302	0.046599	0.06092	0.08645	0.014372	0.019995	0	0	0	0	0	0
227882	0.707014	0.134378	0.008142	0.059343	0.056048	0.027232	0.094826	0.023551	0.031351	0.023023	0.102027	0.017219	0.018108	0.06108	0.028533	0.080143	0.052728	0.062396	0.083296	0.015428	0.021146	0	0	0	0	0	0
100226	0.719984	0.137328	0.007816	0.061424	0.056948	0.026391	0.096024	0.023591	0.028745	0.020545	0.102148	0.016986	0.016988	0.062031	0.026596	0.083759	0.049822	0.061809	0.085253	0.015258	0.020539	0	0	0	0	0	0
31964.1	0.72376	0.139771	0.005062	0.063963	0.051799	0.026503	0.09348	0.022458	0.039722	0.016885	0.095468	0.016508	0.015461	0.060885	0.026406	0.088194	0.055441	0.060434	0.089972	0.013423	0.018164	0	0	0	0	0	0
266940	0.742077	0.145069	0.006302	0.060085	0.053437	0.025436	0.097962	0.022646	0.02416	0.013474	0.106452	0.013749	0.014372	0.062385	0.027485	0.087437	0.049653	0.060472	0.099287	0.014236	0.0159	0	1e-06	0	0	0	0
56780.1		0.081377	0.013086	0.053333	0.068986	0.042923	0.075201	0.019943	0.068885	0.055339	0.1005	0.027257	0.035187	0.044172	0.031372	0.065761	0.060632	0.048773	0.067372	0.010435	0.029462	0	2e-06	0	0	0	0

## Sheet: Sheet1
Bact_id	GC%
217.1	0.424698
235.1	0.572482
354.1	0.656559
486.1	0.521452
487.2	0.516092
521.1	0.616048
584.1	0.388384
594.1	0.521502
615.1	0.594907
630.2	0.472226
783.1	0.324674
817.1	0.433482
817.2	0.430535
882.1	0.632789
891.1	0.544589
955.1	0.344941
955.2	0.352348
985.1	0.388191
1085.1	0.653777
1140.3	0.553955
1148.1	0.473634
1255.1	0.372009
1314.1	0.385838
1491.1	0.281325
1496.1	0.289795
1596.1	0.310921
1680.3	0.591706
1806.1	0.651882
12149.1	0.513297
31964.1	0.72376
35793.1	0.324694
36870.1	0.224751
36873.1	0.626413
40324.1	0.663525
48935.1	0.649594
52598.3	0.60311
56780.1
59919.1	0.307992
59920.3	0.35123
59931.3	0.576326
60552.1	0.658066
62977.3	0.404296
63737.1	0.413648
66692.3	0.447533
68909.1	0.664556
69042.3	0.653882
71421.1	0.381479
74546.3	0.312105
74547.1	0.507398
76114.4	0.646976
83331.1	0.656068
83332.1	0.656141
83333.1	0.507889
83334.1	0.504842
83555.1	0.398373
84588.1	0.594126
85962.1	0.388732
85963.1	0.391887
87626.3	0.398506
89187.3	0.639082
93059.3	0.396825
93061.3	0.328683
93062.4	0.328132
97084.1	0.367422
99287.1	0.522387
100226	0.719984
101031	0.375634
103690	0.412683
107806	0.263649
110662	0.592176
115711	0.405726
115713	0.405777
122586	0.515279
122587	0.518091
134537	0.626702
138119	0.473599
138677	0.405815
150340	0.44902
155864	0.50383
155920	0.518046
156405	0.443332
156586	0.349532
156889	0.541987
158878	0.328475
158879	0.328075
159087	0.592472
160488	0.615241
160490	0.385135
160492	0.526173
163164	0.352348
164757	0.684534
167539	0.364421
167879	0.380054
169963	0.37981
170187	0.396971
171101	0.39716
171440	0.419474
176279	0.32149
176280	0.320459
176299	0.590413
176299	0.59043
177416	0.322593
177439	0.466316
182082	0.405762
183190	0.517774
186103	0.385466
187273	0.675313
187410	0.476587
189518	0.350158
190304	0.271516
190485	0.650684
190486	0.647117
190650	0.67214
192222	0.305486
193567	0.385503
194439	0.565296
195099	0.303061
195102	0.28512
196164	0.6314
196600	0.466811
196620	0.328296
196627	0.538418
196627	0.538103
197221	0.539179
198094	0.353768
198214	0.508894
198215	0.509057
198466	0.385927
198804	0.253306
199310	0.504748
203119	0.389582
203120	0.372545
203122	0.458281
203123	0.378398
203124	0.34275
203267	0.46332
203907	0.273832
204670	0.583838
204722	0.572509
205913	0.590668
205914	0.339539
205918	0.592328
205921	0.301007
205921	0.356224
205922	0.605207
206672	0.601273
207559	0.578361
208435	0.356466
208963	0.663162
208964	0.665557
209261	0.520516
210007	0.36825
211110	0.356274
211586	0.458892
212042	0.416359
212717	0.287493
214092	0.476423
216432	0.339151
216591	0.669011
216592	0.505326
216593	0.505074
216594	0.65655
216595	0.605072
216596	0.608547
216598	0.509366
216599	0.507065
216895	0.466907
218491	0.509673
218496	0.46314
218497	0.398664
220341	0.518702
220664	0.633049
220668	0.444667
221109	0.356813
221360	0.644592
221988	0.42538
222523	0.354942
222892	0.410843
223283	0.583392
223926	0.453732
224308	0.435177
224324	0.433016
224326	0.281689
224911	0.640594
224914	0.572223
224915	0.253414
226185	0.373812
226186	0.428372
226900	0.352884
227377	0.425987
227882	0.707014
227941	0.391856
228399	0.413769
228400	0.374014
228406	0.619303
228410	0.507182
229193	0.476698
233150	0.3145
233412	0.382205
233413	0.65633
234268	0.619025
234826	0.497627
235279	0.359313
235909	0.519804
237727	0.60972
240292	0.413832
242231	0.526897
242619	0.482879
243090	0.554033
243160	0.684855
243161	0.403045
243164	0.488503
243230	0.666124
243231	0.609373
243233	0.635846
243265	0.428254
243273	0.316918
243274	0.462477
243275	0.378738
243276	0.527721
243277	0.474871
243365	0.648337
246194	0.420497
246196	0.674028
246200	0.640696
246201	0.404277
247156	0.706923
251221	0.619979
252305	0.66098
254945	0.274788
255470	0.470259
257309	0.534785
257310	0.68077
257311	0.681
257313	0.677206
257314	0.346112
257363	0.289194
258594	0.650311
259536	0.428002
259536	0.428002
260799	0.353794
261594	0.35243
262316	0.692986
262543	0.477897
262698	0.572193
262719	0.285222
262722	0.284889
262723	0.284952
262724	0.694073
262727	0.379717
262728	0.380793
262768	0.277366
264198	0.644334
264199	0.390917
264201	0.347173
264203	0.463283
264462	0.506455
264730	0.579133
264732	0.557698
265072	0.558184
265311	0.270205
265669	0.380414
266117	0.703937
266779	0.610917
266834	0.62174
266835	0.62508
266940	0.742077
267409	0.378461
267410	0.379477
267608	0.669754
267671	0.350443
267747	0.600107
267748	0.249513
269084	0.554843
269482	0.658333
269483	0.662724
269484	0.289577
269799	0.594854
269800	0.675029
269801	0.352467
272558	0.436855
272559	0.431142
272560	0.680587
272561	0.413073
272562	0.309251
272621	0.347147
272623	0.353294
272624	0.382695
272626	0.37439
272631	0.577967
272632	0.239657
272633	0.257175
272634	0.40008
272635	0.266365
272843	0.404049
272943	0.687929
272944	0.324388
272947	0.290003
273035	0.252574
273036	0.327787
273068	0.375709
273119	0.254997
273121	0.48458
273123	0.475504
279010	0.461947
279263	0.688078
279808	0.327809
281090	0.67676
281309	0.354053
281310	0.381523
282458	0.328072
282459	0.328175
283165	0.387968
283166	0.382303
283942	0.470402
286636	0.386851
288681	0.353519
290398	0.639119
290434	0.28127
290633	0.608169
291272	0.295647
291331	0.636933
292414	0.598479
292415	0.660672
292459	0.686684
292805	0.341791
293653	0.385344
295319	0.521644
295358	0.285612
295405	0.432043
296591	0.619752
297245	0.384145
297246	0.383381
298386	0.417338
299768	0.390814
300269	0.507654
300852	0.69496
302409	0.275126
306254	0.311153
306263	0.295569
306264	0.342657
306537	0.613954
309808	0.662167
312284	0.590949
312309	0.383541
313589	0.684368
313590	0.381627
313593	0.397579
313594	0.345202
313596	0.552951
313598	0.306149
313603	0.370264
314225	0.630696
314230	0.570376
314232	0.599616
314253	0.603729
314254	0.635912
314260	0.606594
314262	0.574511
314264	0.608128
314267	0.600451
314269	0.667441
314271	0.641268
314275	0.448738
314276	0.472969
314278	0.599688
314280	0.412962
314282	0.386134
314283	0.523506
314285	0.576769
314290	0.439501
314291	0.440565
314565	0.64957
315277	0.412667
315456	0.325134
316057	0.648078
316273	0.645564
316279	0.541645
316407	0.507996
317025	0.4313
317656	0.655015
318161	0.451278
318167	0.415396
319224	0.444379
319225	0.5733
319701	0.383532
320372	0.679782
321314	0.521325
321955	0.627674
323097	0.616173
323098	0.62049
323261	0.503419
323850	0.537582
325240	0.46253
326297	0.536246
326298	0.34462
326442	0.400917
335283	0.484723
335284	0.422377
335544	0.599487
335992	0.296831
336407	0.316459
338963	0.551137
338969	0.59596
340178	0.442782
342108	0.650935
342451	0.331859
342610	0.446048
343510	0.54699
345072	0.47588
345073	0.475386
349522	0.538697
350703	0.661761
351605	0.542386
354242	0.304794
359786	0.328658
359787	0.329188
360095	0.384253
360106	0.333578
360108	0.305388
360110	0.304368
360111	0.304741
360112	0.305899
367830	0.326905
370551	0.38538
370552	0.384299
370553	0.387292
370554	0.383159
375452	0.589687
382639	0.381775
384677	0.641597
386044	0.36352
387345	0.462189
393117	0.378262
393121	0.378253
393123	0.380453
393124	0.378191
393125	0.377705
393128	0.377502
393130	0.377501
393131	0.377575
393133	0.378896
393595	0.547278
394222	0.627276
401650	0.37824
8.88889e+07	0.475035
